# Supplementary material for: Genome-wide patterns of selection–drift variation strongly associate with organismal traits across the green plant lineage
Source: Genome Res. 2024 Aug;34(8):1130–9. doi: 10.1101/gr.279002.124 (PMC11444171; doi:10.1101/gr.279002.124)
Supplement: Supplement 15 [file Supplemental_Table_S3.csv]

Supplemental Table S3: Codon bias(ENC) values and GC content of the green algae
	Row.names	OENC	EENC	DENC	GC3	GC	GC1	GC2	M1	M2	M3
1	ChlBryoCatax	34.69647579	55.66161636	20.96514057	0.351694915	0.468926554	0.580508475	0.474576271	siphonous	diplontic	SD
2	ChlBryoCofra	54.29596714	59.6936579	5.397690763	0.442804428	0.49200492	0.564575646	0.468634686	siphonous	diplontic	SD
3	ChlBryoHadis	53.81004184	60.08333966	6.273297814	0.544776119	0.542288557	0.600746269	0.481343284	siphonous	diplontic	SD
4	ChlBryoOsque	39.32901561	46.06170285	6.73268724	0.791728213	0.638109306	0.624815362	0.497784343	siphonous	N	N
5	ChlChaeBlriz	55.71070073	58.97370666	3.263005929	0.584507042	0.531690141	0.531690141	0.478873239	siphonocladous	N	N
6	ChlChldTeast	35.62540932	45.81620658	10.19079727	0.795031056	0.635610766	0.608695652	0.50310559	unicellular	N	N
7	ChlChldTestr	28.9145337	40.3058214	11.39128769	0.870588235	0.668627451	0.623529412	0.511764706	unicellular	N	N
8	ChlChloAcacu	43.31893444	51.3124933	7.993558862	0.72	0.603333333	0.6	0.49	multicellular	haplontic	MH
9	ChlChloChrei	27.61411567	38.88803671	11.27392104	0.890909091	0.658181818	0.603636364	0.48	unicellular	haplontic	UH
10	ChlChloDuter	33.41889883	46.73962875	13.32072992	0.782608696	0.61352657	0.583333333	0.474637681	unicellular	haplontic	UH
11	ChlChloGopec	28.80779058	39.31334963	10.50555905	0.884758364	0.653035936	0.594795539	0.479553903	multicellular	haplontic	MH
12	ChlChloHaplu	41.66771135	46.52631543	4.85860408	0.785478548	0.632563256	0.617161716	0.495049505	unicellular	haplontic	UH
13	ChlChloVocar	39.81988829	49.62513246	9.805244163	0.743494424	0.604708798	0.594795539	0.475836431	multicellular	haplontic	MH
14	ChlChlrAupro	27.6733199	36.55442253	8.881102629	0.925650558	0.688971499	0.646840149	0.494423792	unicellular	haplontic	UH
15	ChlChlrChlor	29.27327098	37.36626442	8.092993441	0.913357401	0.684717208	0.63898917	0.501805054	unicellular	haplontic	UH
16	ChlChlrPiokl	42.80273934	49.49916367	6.696424336	0.74522293	0.609341826	0.608280255	0.474522293	unicellular	haplontic	UH
17	ChlCladBocom	51.92801618	56.63894912	4.710932944	0.636029412	0.571078431	0.595588235	0.481617647	siphonocladous	haplo-diplontic	CHD
18	ChlCladClglo	52.79310357	60.47069215	7.67758858	0.513605442	0.505668934	0.547619048	0.455782313	siphonocladous	haplo-diplontic	CHD
19	ChlDasyAcace	47.99755248	53.98343281	5.985880326	0.324817518	0.4513382	0.53649635	0.49270073	siphonous	diplontic	SD
20	ChlIgnaIgtet	42.08618461	54.00806308	11.92187847	0.680272109	0.589569161	0.595238095	0.493197279	unicellular	N	N
21	ChlOltmOluni	40.5743248	49.30373183	8.729407035	0.74789916	0.617180205	0.599439776	0.504201681	unicellular	N	N
22	ChlOltmOlvir	35.87207879	45.53494989	9.662871106	0.798816568	0.632149901	0.603550296	0.49408284	unicellular	N	N
23	ChlPediMarsu	29.31827669	35.6452216	6.326944915	0.939716312	0.68321513	0.617021277	0.492907801	unicellular	N	N
24	ChlPediYPF70	33.35444653	40.85097615	7.496529622	0.862903226	0.681003584	0.629032258	0.551075269	unicellular	N	N
25	ChlPrasBapra	40.46472326	56.09132356	15.6266003	0.645962733	0.559006211	0.549689441	0.48136646	unicellular	haplontic	UH
26	ChlPrasMipus	32.12101098	38.00500999	5.883999004	0.903846154	0.642307692	0.573076923	0.45	unicellular	haplontic	UH
27	ChlPrasNepyr	38.00585213	46.96542385	8.959571725	0.779569892	0.629032258	0.634408602	0.47311828	unicellular	haplontic	UH
28	ChlPrasOstau	32.67844683	50.48447765	17.80603082	0.731617647	0.618872549	0.625	0.5	unicellular	haplontic	UH
29	ChlPrasPisal	54.93397651	60.49568635	5.561709841	0.506976744	0.52248062	0.613953488	0.446511628	unicellular	N	N
30	ChlScotSclem	47.34534643	55.7352189	8.389872469	0.652173913	0.576811594	0.586956522	0.491304348	unicellular	N	N
31	ChlTrebAster	38.58683212	46.98105811	8.394225991	0.779359431	0.628706999	0.608540925	0.498220641	unicellular	haplontic	UH
32	ChlTrebCosub	36.75415305	46.44912852	9.69497547	0.786516854	0.627965044	0.602996255	0.494382022	unicellular	haplontic	UH
33	ChlTrebPspri	39.82249135	46.17068897	6.348197621	0.790262172	0.616729089	0.599250936	0.460674157	unicellular	haplontic	UH
34	ChlTrebTrgel	51.8879499	58.54959396	6.66164406	0.595611285	0.533960293	0.539184953	0.467084639	unicellular	haplontic	UH
35	ChlTrenCepar	42.26201335	50.72370512	8.461691772	0.277955272	0.382321619	0.42172524	0.447284345	multicellular	haplo-diplontic	MHD
36	ChlTrenTrann	48.77906333	54.82959011	6.050526775	0.338028169	0.437793427	0.507042254	0.468309859	multicellular	haplo-diplontic	MHD
37	ChlTrenTrjol	49.63559849	51.28571429	1.650115799	0.285714286	0.401058201	0.46984127	0.447619048	multicellular	haplo-diplontic	MHD
38	ChlUlotAcros	51.9789961	60.20316791	8.224171806	0.538106236	0.52886836	0.577367206	0.47113164	multicellular	haplontic	MH
39	ChlUlvaPhden	40.40452941	44.14951005	3.744980642	0.817518248	0.652068127	0.631386861	0.50729927	multicellular	haplo-diplontic	MHD
40	StrCharChvul	56.34906604	58.90837085	2.559304808	0.58630137	0.537899543	0.567123288	0.460273973	multicellular	haplontic	MH
41	StrColeChglo	45.24318792	55.81211807	10.56893015	0.650847458	0.55819209	0.566101695	0.457627119	multicellular	haplontic	MH
42	StrColeCoorb	49.66019821	60.46111347	10.80091526	0.489028213	0.514106583	0.55799373	0.495297806	multicellular	haplontic	MH
43	StrEmbrArtha	48.8374336	56.80095679	7.963523194	0.371929825	0.478362573	0.571929825	0.49122807	multicellular	haplo-diplontic	MHD
44	StrEmbrOrsat	32.75031238	37.99558632	5.245273933	0.903985507	0.665458937	0.626811594	0.46557971	multicellular	haplo-diplontic	MHD
45	StrEmbrPhpat	47.78141476	55.5813962	7.799981449	0.65480427	0.56227758	0.572953737	0.459074733	multicellular	haplo-diplontic	MHD
46	StrEmbrSemoe	38.59915198	43.87114441	5.271992432	0.821292776	0.634980989	0.608365019	0.475285171	multicellular	haplo-diplontic	MHD
47	StrKlebKlfla	49.24519026	52.44723312	3.202042851	0.703703704	0.596707819	0.587654321	0.498765432	multicellular	N	N
48	StrMesoMevir	46.54702536	56.73118806	10.1841627	0.634304207	0.586839266	0.637540453	0.488673139	unicellular	N	N
49	StrZygnMeend	52.910258	59.73936793	6.829109925	0.559895833	0.525173611	0.557291667	0.458333333	unicellular	haplontic	UH
50	StrZygnRoobt	42.32847782	53.68483	11.35635218	0.685245902	0.589071038	0.609836066	0.472131148	unicellular	haplontic	UH
51	ChlBryoCatax	50.73622972	60.37925961	9.643029892	0.479224377	0.459833795	0.529085873	0.371191136	siphonous	diplontic	SD
52	ChlBryoCofra	53.8435946	60.43308468	6.589490077	0.48502994	0.478043912	0.562874251	0.386227545	siphonous	diplontic	SD
53	ChlBryoHadis	51.1735678	56.97410759	5.800539788	0.629679144	0.534313725	0.577540107	0.395721925	siphonous	diplontic	SD
54	ChlBryoOsque	32.21537579	40.84310709	8.627731298	0.863013699	0.637442922	0.638356164	0.410958904	siphonous	N	N
55	ChlChaeBlriz	54.40405463	58.41568961	4.011634972	0.598885794	0.510677809	0.554317549	0.378830084	siphonocladous	N	N
56	ChlChldTeast	38.22166858	47.77647335	9.55480477	0.768637532	0.596401028	0.593830334	0.426735219	unicellular	N	N
57	ChlChldTestr	34.53240268	42.69967269	8.167270006	0.837270341	0.629046369	0.590551181	0.459317585	unicellular	N	N
58	ChlChloAcacu	35.35226505	44.45297562	9.100710573	0.813411079	0.627793975	0.623906706	0.44606414	multicellular	haplontic	MH
59	ChlChloChrei	25.56107475	36.58169589	11.02062114	0.925233645	0.646936656	0.632398754	0.38317757	unicellular	haplontic	UH
60	ChlChloDuter	35.35872028	47.62131869	12.26259841	0.770731707	0.580487805	0.56097561	0.409756098	unicellular	haplontic	UH
61	ChlChloGopec	25.7171844	35.377353	9.660168599	0.943925234	0.641744548	0.607476636	0.373831776	multicellular	haplontic	MH
62	ChlChloHaplu	44.85450791	50.48298522	5.628477311	0.731638418	0.579096045	0.576271186	0.429378531	unicellular	haplontic	UH
63	ChlChloVocar	38.46033471	46.04703954	7.586704831	0.791925466	0.594202899	0.605590062	0.385093168	multicellular	haplontic	MH
64	ChlChlrAupro	27.70292062	34.38814485	6.685224225	0.959745763	0.731311707	0.737843552	0.496828753	unicellular	haplontic	UH
65	ChlChlrChlor	25.64693084	34.25533728	8.608406436	0.961904762	0.661375661	0.619047619	0.403174603	unicellular	haplontic	UH
66	ChlChlrPiokl	36.23687104	46.8266924	10.58982136	0.781437126	0.599800399	0.571856287	0.446107784	unicellular	haplontic	UH
67	ChlCladBocom	56.34837302	56.42945951	0.081086489	0.639889197	0.54478301	0.584487535	0.409972299	siphonocladous	haplo-diplontic	CHD
68	ChlCladClglo	50.92419206	60.21623534	9.292043281	0.467048711	0.473734479	0.561604585	0.392550143	siphonocladous	haplo-diplontic	CHD
69	ChlDasyAcace	45.37171103	52.42350543	7.0517944	0.704049844	0.556593977	0.576323988	0.3894081	siphonous	diplontic	SD
70	ChlIgnaIgtet	46.47540554	55.57160103	9.096195485	0.65497076	0.549707602	0.587719298	0.406432749	unicellular	N	N
71	ChlOltmOluni	32.37230248	40.47762875	8.105326269	0.868159204	0.664179104	0.641791045	0.482587065	unicellular	N	N
72	ChlOltmOlvir	34.93825098	41.39257592	6.454324938	0.855329949	0.629441624	0.611675127	0.421319797	unicellular	N	N
73	ChlPediMarsu	32.78186567	38.35910392	5.577238254	0.898630137	0.664840183	0.657534247	0.438356164	unicellular	N	N
74	ChlPediPemin	32.05429078	40.01947247	7.965181699	0.874651811	0.615598886	0.554317549	0.417827298	unicellular	N	N
75	ChlPediYPF70	37.67627843	41.04273903	3.3664606	0.860215054	0.676224612	0.627240143	0.541218638	unicellular	N	N
76	ChlPrasBapra	37.68126094	48.45224803	10.77098709	0.759493671	0.552742616	0.518987342	0.379746835	unicellular	haplontic	UH
77	ChlPrasMipus	28.94984899	37.07625695	8.126407963	0.917721519	0.647679325	0.610759494	0.414556962	unicellular	haplontic	UH
78	ChlPrasNepyr	32.86263671	41.41626587	8.553629166	0.855	0.6275	0.615	0.4125	unicellular	haplontic	UH
79	ChlPrasOstau	33.49029348	45.81620658	12.3259131	0.795031056	0.586956522	0.571428571	0.394409938	unicellular	haplontic	UH
80	ChlPrasPisal	48.40702961	58.78858315	10.38155354	0.589506173	0.524691358	0.592592593	0.391975309	unicellular	N	N
81	ChlScotSclem	44.77570472	51.99349249	7.217787764	0.710280374	0.55867082	0.576323988	0.3894081	unicellular	N	N
82	ChlTrebCosub	36.59661642	43.59828647	7.001670047	0.825	0.605208333	0.615625	0.375	unicellular	haplontic	UH
83	ChlTrebPspri	32.0477002	41.233389	9.185688799	0.857549858	0.630579297	0.60968661	0.424501425	unicellular	haplontic	UH
84	ChlTrebTrgel	47.25126654	57.92747313	10.67620659	0.610108303	0.509025271	0.519855596	0.397111913	unicellular	haplontic	UH
85	ChlTrenTrann	51.92497591	58.92658985	7.001613942	0.41875	0.427083333	0.49375	0.36875	multicellular	haplo-diplontic	MHD
86	ChlTrenTrjol	57.34574928	59.85734967	2.511600386	0.449230769	0.44	0.510769231	0.36	multicellular	haplo-diplontic	MHD
87	ChlUlotAcros	47.9535293	59.69140474	11.73787544	0.561712846	0.494957983	0.565656566	0.35768262	multicellular	haplontic	MH
88	ChlUlvaPhden	39.63036868	44.93386934	5.303500662	0.806916427	0.602305476	0.599423631	0.400576369	multicellular	haplo-diplontic	MHD
89	ChlUlvoUlmut	36.401042	43.14255941	6.74151741	0.831210191	0.618895966	0.636942675	0.388535032	multicellular	haplo-diplontic	MHD
90	StrCharChvul	55.16572812	58.92679603	3.761067912	0.585798817	0.516765286	0.579881657	0.384615385	multicellular	haplontic	MH
91	StrColeChglo	46.80434713	51.08482024	4.280473113	0.723214286	0.567708333	0.587053571	0.392857143	multicellular	haplontic	MH
92	StrColeCoorb	57.20077431	59.87709421	2.676319899	0.554347826	0.510530138	0.575163399	0.401746725	multicellular	haplontic	MH
93	StrEmbrArtha	49.0112333	60.00976846	10.99853516	0.455974843	0.471698113	0.591194969	0.367924528	multicellular	haplo-diplontic	MHD
94	StrEmbrOrsat	40.05410119	53.12168099	13.0675798	0.69375	0.553125	0.6	0.365625	multicellular	haplo-diplontic	MHD
95	StrEmbrPhpat	40.55968137	54.73776389	14.17808252	0.66875	0.536458333	0.575	0.365625	multicellular	haplo-diplontic	MHD
96	StrEmbrSemoe	44.74303881	50.49426036	5.751221544	0.731481481	0.577160494	0.611111111	0.388888889	multicellular	haplo-diplontic	MHD
97	StrKlebKlfla	34.90377678	38.88803671	3.984259931	0.890909091	0.63030303	0.633333333	0.366666667	multicellular	N	N
98	StrMesoMevir	43.9687304	46.1208936	2.1521632	0.79093199	0.613769941	0.614609572	0.435768262	unicellular	N	N
99	StrZygnMeend	46.51118997	49.10522124	2.594031272	0.750611247	0.576202119	0.586797066	0.391198044	unicellular	haplontic	UH
100	StrZygnRoobt	42.02483129	51.84839419	9.823562906	0.712365591	0.568996416	0.583333333	0.411290323	unicellular	haplontic	UH
101	ChlBryoCatax	52.70535164	59.76148045	7.056128808	0.445382883	0.446884384	0.510698198	0.384572072	siphonous	diplontic	SD
102	ChlBryoCofra	55.46806014	60.13276353	4.664703395	0.462209302	0.48498062	0.554505814	0.438226744	siphonous	diplontic	SD
103	ChlBryoHadis	54.59557655	60.41483552	5.819258969	0.52145749	0.496626181	0.544129555	0.424291498	siphonous	diplontic	SD
104	ChlBryoOsque	52.58061676	59.30113422	6.720517467	0.574925075	0.542624043	0.596903097	0.456043956	siphonous	N	N
105	ChlChaeBlriz	56.60540555	58.04393879	1.438533246	0.607521697	0.510446802	0.570877531	0.352941176	siphonocladous	N	N
106	ChlChldTeast	38.60011961	42.80378396	4.203664347	0.835843373	0.655371486	0.661144578	0.469126506	unicellular	N	N
107	ChlChldTestr	29.15305413	36.10613812	6.953083995	0.932544379	0.709270217	0.70887574	0.486390533	unicellular	N	N
108	ChlChloAcacu	42.56163219	54.43352266	11.87189047	0.673607496	0.617560298	0.679854243	0.499219157	multicellular	haplontic	MH
109	ChlChloChrei	33.15938457	37.94477424	4.785389672	0.904737384	0.672786548	0.655172414	0.458569223	unicellular	haplontic	UH
110	ChlChloDuter	47.18957337	53.54676521	6.357191841	0.687348912	0.613886651	0.647864625	0.506446414	unicellular	haplontic	UH
111	ChlChloGopec	37.05098533	42.4264359	5.375450577	0.84102279	0.654808227	0.658699277	0.464702613	multicellular	haplontic	MH
112	ChlChloVocar	48.83971474	51.95636827	3.116653534	0.710814674	0.604732412	0.631252978	0.472129586	multicellular	haplontic	MH
113	ChlChlrAupro	37.00685298	40.9405186	3.933665625	0.861647059	0.707764706	0.737411765	0.524235294	unicellular	haplontic	UH
114	ChlChlrChlor	33.44364228	38.03566566	4.592023379	0.903393025	0.717404964	0.734213007	0.51460886	unicellular	haplontic	UH
115	ChlChlrPiokl	44.74751164	47.15048896	2.402977316	0.777078086	0.602854744	0.623425693	0.408060453	unicellular	haplontic	UH
116	ChlDasyAcace	55.98263059	57.49217043	1.509539839	0.385432473	0.398077896	0.465351543	0.343449671	siphonous	diplontic	SD
117	ChlIgnaIgtet	55.36955148	60.27813699	4.908585505	0.533232628	0.515861027	0.583081571	0.431268882	unicellular	N	N
118	ChlOltmOluni	34.4859652	39.39198627	4.906021068	0.883626522	0.677870517	0.670723462	0.47899729	unicellular	N	N
119	ChlOltmOlvir	34.23151688	42.03896697	7.807450084	0.846363636	0.678890741	0.690909091	0.499317872	unicellular	N	N
120	ChlPediMarsu	36.346307	41.18092959	4.834622593	0.858282496	0.709526044	0.739558893	0.530736743	unicellular	N	N
121	ChlPediPemin	32.63914164	37.97920719	5.340065551	0.904227783	0.696577509	0.696289905	0.48921484	unicellular	N	N
122	ChlPediYPF70	30.48530561	35.44432792	4.959022315	0.942869996	0.740740741	0.732793522	0.546558704	unicellular	N	N
123	ChlPrasBapra	50.16381854	59.32422027	9.160401734	0.574206092	0.491466839	0.487362281	0.412832145	unicellular	haplontic	UH
124	ChlPrasMipus	38.70552856	42.85857422	4.153045657	0.835093012	0.648902296	0.627953746	0.483660131	unicellular	haplontic	UH
125	ChlPrasNepyr	32.78893016	37.34548864	4.556558479	0.913669065	0.688888889	0.678657074	0.474340528	unicellular	haplontic	UH
126	ChlPrasOstau	54.27034275	57.32230068	3.051957936	0.62282013	0.549908653	0.57797708	0.448928749	unicellular	haplontic	UH
127	ChlPrasPisal	56.02422582	60.39916385	4.37493803	0.481184145	0.48486369	0.561465128	0.411941796	unicellular	N	N
128	ChlScotSclem	54.45189412	59.99758647	5.545692353	0.548984996	0.498675692	0.546136865	0.400883002	unicellular	N	N
129	ChlTrebAster	45.3425156	50.73457852	5.392062928	0.728128797	0.61927906	0.670716889	0.458991495	unicellular	haplontic	UH
130	ChlTrebCosub	49.35018106	54.15873837	4.808557314	0.677927928	0.585773273	0.63963964	0.439752252	unicellular	haplontic	UH
131	ChlTrebTrgel	52.2129983	60.3363326	8.123334298	0.528854824	0.530057109	0.608656447	0.452660054	unicellular	haplontic	UH
132	ChlTrenCepar	53.99299723	55.03468495	1.041687717	0.341327384	0.363450455	0.417177914	0.331846068	multicellular	haplontic	N
133	ChlTrenTrann	59.37326388	60.42570232	1.052438442	0.484123332	0.419389477	0.441325357	0.332719742	multicellular	haplo-diplontic	MHD
134	ChlTrenTrjol	59.95542815	60.49404237	0.538614217	0.496648385	0.400568759	0.407678245	0.297379647	multicellular	haplo-diplontic	MHD
135	ChlUlotAcros	56.00515889	59.40307597	3.397917087	0.571699006	0.54330336	0.606247042	0.451964032	multicellular	haplontic	MH
136	ChlUlvaPhden	49.44910304	51.70932014	2.260217097	0.714356682	0.625765855	0.657228018	0.505712866	multicellular	haplo-diplontic	MHD
137	ChlUlvaUllin	45.15607463	50.35457439	5.198499759	0.733423545	0.651556157	0.675913396	0.545331529	multicellular	haplo-diplontic	MHD
138	ChlUlvoUlmut	39.10293691	45.11272509	6.009788186	0.804504505	0.663513514	0.671171171	0.514864865	multicellular	haplo-diplontic	MHD
139	StrChloChatm	58.97646363	60.08592726	1.109463629	0.544642857	0.519642857	0.576785714	0.4375	multicellular	haplontic	MH
140	StrColeCoorb	56.41322719	60.26462819	3.851400995	0.534164589	0.51039069	0.590024938	0.406982544	multicellular	haplontic	MH
141	StrEmbrArtha	51.04835429	56.63650886	5.588154569	0.368873168	0.433383864	0.534108135	0.397170288	multicellular	haplo-diplontic	MHD
142	StrEmbrOrsat	52.43622078	57.28137787	4.845157093	0.381190595	0.44055361	0.535767884	0.404702351	multicellular	haplo-diplontic	MHD
143	StrEmbrPhpat	55.79325578	58.40805145	2.614795678	0.40556962	0.454008439	0.550886076	0.40556962	multicellular	haplo-diplontic	MHD
144	StrEmbrSemoe	56.7035501	59.31521474	2.611664638	0.430005018	0.467134972	0.553938786	0.417461114	multicellular	haplo-diplontic	MHD
145	StrKlebKlfla	44.97610235	48.36839132	3.392288963	0.760630674	0.613473483	0.639751553	0.440038223	multicellular	N	N
146	StrMesoMevir	39.03673322	42.57201516	3.535281945	0.83902214	0.667589176	0.66697417	0.496771218	unicellular	N	N
147	StrZygnMeend	33.24950648	38.39597863	5.146472152	0.898089172	0.6482661	0.645435244	0.401273885	unicellular	haplontic	UH
148	StrZygnRoobt	56.43929355	60.34680182	3.907508278	0.527989822	0.497879559	0.573791349	0.391857506	unicellular	haplontic	UH
149	ChlBryoCatax	55.95846512	59.44156439	3.483099272	0.434027778	0.489583333	0.583333333	0.451388889	siphonous	diplontic	SD
150	ChlBryoCofra	55.88251674	59.96572284	4.0832061	0.550458716	0.550458716	0.626911315	0.474006116	siphonous	diplontic	SD
151	ChlBryoHadis	45.94535039	53.60125615	7.655905759	0.686520376	0.588296761	0.63322884	0.445141066	siphonous	diplontic	SD
152	ChlBryoOsque	31.03977598	42.94669448	11.9069185	0.833887043	0.65448505	0.684385382	0.445182724	siphonous	N	N
153	ChlChaeBlriz	29.68956686	41.56425757	11.87469071	0.852941176	0.65403423	0.681318681	0.428571429	siphonocladous	N	N
154	ChlChldTeast	38.93640507	50.67827364	11.74186856	0.728915663	0.612449799	0.635542169	0.472891566	unicellular	N	N
155	ChlChldTestr	31.72055279	41.20966349	9.489110698	0.857881137	0.68044789	0.677002584	0.506459948	unicellular	N	N
156	ChlChloAcacu	39.25300297	49.15	9.896997031	0.75	0.623511905	0.647321429	0.473214286	multicellular	haplontic	MH
157	ChlChloChrei	29.29958621	38.50934797	9.209761761	0.896428571	0.655952381	0.639285714	0.432142857	unicellular	haplontic	UH
158	ChlChloDuter	41.1987523	50.43971207	9.240959768	0.732240437	0.580145719	0.56557377	0.442622951	unicellular	haplontic	UH
159	ChlChloGopec	30.18675234	36.91559316	6.728840811	0.920152091	0.661596958	0.634980989	0.429657795	multicellular	haplontic	MH
160	ChlChloVocar	36.50884438	43.03056344	6.521719055	0.832740214	0.631079478	0.62633452	0.434163701	multicellular	haplontic	MH
161	ChlChlrAupro	26.82709735	37.98719699	11.16009964	0.904109589	0.689497717	0.678082192	0.48630137	unicellular	haplontic	UH
162	ChlChlrChlor	27.79942862	36.4608349	8.66140628	0.927083333	0.684757506	0.664359862	0.46366782	unicellular	haplontic	UH
163	ChlChlrPiokl	39.250763	48.64287565	9.392112645	0.756906077	0.611418048	0.621546961	0.455801105	unicellular	haplontic	UH
164	ChlCladBocom	60.8431506	60.10421317	-0.738937427	0.54368932	0.515641855	0.611650485	0.391585761	siphonocladous	haplo-diplontic	CHD
165	ChlCladClglo	45.75833676	60.45229375	14.69395698	0.516666667	0.501111111	0.593333333	0.393333333	siphonocladous	haplo-diplontic	CHD
166	ChlDasyAcace	53.47403429	56.09398794	2.619953641	0.359133127	0.446852425	0.588235294	0.393188854	siphonous	diplontic	SD
167	ChlIgnaIgtet	42.68423872	51.12979248	8.44555376	0.722580645	0.589247312	0.606451613	0.438709677	unicellular	N	N
168	ChlOltmOluni	34.7496406	43.85423409	9.104593493	0.82152231	0.68503937	0.724409449	0.509186352	unicellular	N	N
169	ChlOltmOlvir	32.71718363	43.6221602	10.90497657	0.824675325	0.653679654	0.681818182	0.454545455	unicellular	N	N
170	ChlPediMarsu	33.31838954	38.10977339	4.791383849	0.902298851	0.6848659	0.66954023	0.482758621	unicellular	N	N
171	ChlPediPemin	27.40275648	37.65166517	10.24890869	0.909090909	0.648709315	0.61952862	0.417508418	unicellular	N	N
172	ChlPediYPF70	30.53229369	35.70536375	5.173070053	0.93877551	0.683673469	0.656462585	0.455782313	unicellular	N	N
173	ChlPrasBapra	38.29049001	53.45029204	15.15980203	0.688811189	0.558275058	0.555944056	0.43006993	unicellular	haplontic	UH
174	ChlPrasMipus	30.24539397	38.08789326	7.842499298	0.902621723	0.671660424	0.651685393	0.460674157	unicellular	haplontic	UH
175	ChlPrasNepyr	32.31814604	43.91834996	11.60020392	0.820652174	0.647644928	0.638586957	0.483695652	unicellular	haplontic	UH
176	ChlPrasOstau	34.55522058	45.96763803	11.41241745	0.792993631	0.642250531	0.649681529	0.484076433	unicellular	haplontic	UH
177	ChlPrasPisal	29.06368442	36.52699978	7.463315365	0.926070039	0.662775616	0.622568093	0.439688716	unicellular	N	N
178	ChlScotSclem	50.96650848	58.27828816	7.311779678	0.602150538	0.519713262	0.537634409	0.419354839	unicellular	N	N
179	ChlTrebAster	36.4747575	44.95704682	8.482289322	0.806603774	0.603773585	0.613207547	0.391509434	unicellular	haplontic	UH
180	ChlTrebCosub	39.47751207	49.95486402	10.47735194	0.738955823	0.593038822	0.62248996	0.417670683	unicellular	haplontic	UH
181	ChlTrebPspri	33.0185193	43.24140642	10.22288712	0.829861111	0.641203704	0.642361111	0.451388889	unicellular	haplontic	UH
182	ChlTrebTrgel	56.22467084	59.73977348	3.515102644	0.55988024	0.555888224	0.634730539	0.473053892	unicellular	haplontic	UH
183	ChlTrenCepar	48.69501132	53.54445919	4.849447868	0.318181818	0.409090909	0.482954545	0.426136364	multicellular	haplontic	N
184	ChlTrenTrann	52.07443885	56.80965648	4.735217621	0.372093023	0.41375969	0.470930233	0.398255814	multicellular	haplo-diplontic	MHD
185	ChlTrenTrjol	48.07516677	52.4476144	4.37244763	0.302114804	0.378650554	0.456193353	0.377643505	multicellular	haplo-diplontic	MHD
186	ChlUlotAcros	46.47382845	59.13441115	12.6605827	0.579937304	0.542319749	0.626959248	0.420062696	multicellular	haplontic	MH
187	ChlUlvaPhden	39.03324273	43.49621169	4.462968967	0.826388889	0.619212963	0.597222222	0.434027778	multicellular	haplo-diplontic	MHD
188	ChlUlvaUllin	44.77038239	52.17277103	7.402388647	0.707692308	0.581538462	0.603076923	0.433846154	multicellular	haplo-diplontic	MHD
189	ChlUlvoUlmut	45.28529366	50.95784823	5.672554573	0.725	0.586904762	0.617857143	0.417857143	multicellular	haplo-diplontic	MHD
190	StrCharChvul	57.51505133	59.58418149	2.069130153	0.565597668	0.557823129	0.629737609	0.478134111	multicellular	haplontic	MH
191	StrColeChglo	42.02906821	52.34679417	10.31772597	0.705167173	0.613981763	0.6443769	0.492401216	multicellular	haplontic	MH
192	StrColeCoorb	52.07742775	60.48634503	8.408917278	0.494186047	0.540697674	0.627906977	0.5	multicellular	haplontic	MH
193	StrEmbrArtha	46.10835996	60.05553253	13.94717257	0.45819398	0.511705686	0.585284281	0.491638796	multicellular	haplo-diplontic	MHD
194	StrEmbrOrsat	46.32337285	59.84823848	13.52486564	0.555555556	0.568627451	0.647058824	0.503267974	multicellular	haplo-diplontic	MHD
195	StrEmbrPhpat	54.34140052	56.39466018	2.053259662	0.640522876	0.598039216	0.656862745	0.496732026	multicellular	haplo-diplontic	MHD
196	StrEmbrSemoe	36.0837196	42.13262753	6.04890793	0.845070423	0.608763693	0.577464789	0.403755869	multicellular	haplo-diplontic	MHD
197	StrKlebKlfla	35.97845531	42.28110361	6.302648302	0.843023256	0.678294574	0.648255814	0.543604651	multicellular	N	N
198	StrMesoMevir	42.89430932	49.57475373	6.680444416	0.744186047	0.61498708	0.594315245	0.506459948	unicellular	N	N
199	StrZygnMeend	45.2176995	54.09142541	8.873725901	0.678977273	0.623106061	0.659090909	0.53125	unicellular	haplontic	UH
200	StrZygnRoobt	42.86166547	52.04902411	9.187358637	0.709480122	0.619775739	0.645259939	0.504587156	unicellular	haplontic	UH
201	ChlBryoCatax	51.19917991	60.38734824	9.188168328	0.48	0.424888889	0.493333333	0.301333333	siphonous	diplontic	SD
202	ChlBryoCofra	52.50201018	54.72583691	2.22382673	0.66894198	0.555745165	0.546075085	0.45221843	siphonous	diplontic	SD
203	ChlBryoHadis	54.85548054	60.28964447	5.434163931	0.532416503	0.466928618	0.510805501	0.357563851	siphonous	diplontic	SD
204	ChlBryoOsque	39.07956435	41.20362636	2.124062009	0.857965451	0.609724888	0.598848369	0.372360845	siphonous	N	N
205	ChlChaeBlriz	55.97388222	56.19871913	0.224836908	0.36097561	0.430894309	0.541463415	0.390243902	siphonocladous	N	N
206	ChlChldTeast	46.57693405	46.2844182	-0.292515847	0.788732394	0.577464789	0.597585513	0.346076459	unicellular	N	N
207	ChlChldTestr	42.72480978	45.79607009	3.071260306	0.795302013	0.616331096	0.60738255	0.446308725	unicellular	N	N
208	ChlChloAcacu	33.70404272	40.91507859	7.211035874	0.862003781	0.606805293	0.625708885	0.332703214	multicellular	haplontic	MH
209	ChlChloChrei	34.41279093	39.04260625	4.62981532	0.888667992	0.609012591	0.604373757	0.333996024	unicellular	haplontic	UH
210	ChlChloDuter	48.54101588	51.39329794	2.852282065	0.718855219	0.559483726	0.594276094	0.365319865	unicellular	haplontic	UH
211	ChlChloGopec	37.42297973	41.58955561	4.166575884	0.852589641	0.592297477	0.599601594	0.324701195	multicellular	haplontic	MH
212	ChlChloHaplu	46.38549514	48.02590493	1.640409794	0.765267176	0.566157761	0.583969466	0.349236641	unicellular	haplontic	UH
213	ChlChloVocar	43.2838922	47.01633921	3.732447019	0.778884462	0.559760956	0.575697211	0.324701195	multicellular	haplontic	MH
214	ChlChlrAupro	32.39807693	39.00307584	6.60499891	0.889240506	0.637658228	0.655063291	0.368670886	unicellular	haplontic	UH
215	ChlChlrChlor	33.28187247	38.13269409	4.850821612	0.901960784	0.653594771	0.688453159	0.37037037	unicellular	haplontic	UH
216	ChlChlrPiokl	56.94631805	59.35464486	2.408326813	0.573248408	0.454352442	0.47133758	0.318471338	unicellular	haplontic	UH
217	ChlCladBocom	57.11879384	56.22266916	-0.896124684	0.643625192	0.515616999	0.552995392	0.350230415	siphonocladous	haplo-diplontic	CHD
218	ChlCladClglo	59.4036777	60.18040058	0.776722879	0.464895636	0.421252372	0.499051233	0.299810247	siphonocladous	haplo-diplontic	CHD
219	ChlDasyAcace	57.1435054	58.93092498	1.787419573	0.418867925	0.427044025	0.494339623	0.367924528	siphonous	diplontic	SD
220	ChlIgnaIgtet	56.70983652	58.93855979	2.228723271	0.585476551	0.503782148	0.559757943	0.366111952	unicellular	N	N
221	ChlOltmOluni	40.62280033	43.51266963	2.889869302	0.826164875	0.61051374	0.625448029	0.379928315	unicellular	N	N
222	ChlOltmOlvir	38.88496059	42.65513718	3.770176585	0.83788122	0.633493847	0.642054575	0.420545746	unicellular	N	N
223	ChlPediMarsu	38.02462221	41.16474735	3.140125133	0.858508604	0.618865519	0.621414914	0.37667304	unicellular	N	N
224	ChlPediPemin	35.37822888	39.05110988	3.672881003	0.888544892	0.628482972	0.616099071	0.380804954	unicellular	N	N
225	ChlPediYPF70	33.90706303	37.68100571	3.773942683	0.908653846	0.672008547	0.668269231	0.439102564	unicellular	N	N
226	ChlPrasBapra	45.89557113	59.05974682	13.16417569	0.582089552	0.458955224	0.46641791	0.328358209	unicellular	haplontic	UH
227	ChlPrasMipus	52.23504511	54.23568562	2.000640515	0.676724138	0.532327586	0.57112069	0.349137931	unicellular	haplontic	UH
228	ChlPrasNepyr	39.09940459	42.28035929	3.180954695	0.84303351	0.612580835	0.597883598	0.396825397	unicellular	haplontic	UH
229	ChlPrasOstau	46.29156556	50.75892564	4.467360081	0.72778828	0.553875236	0.563327032	0.370510397	unicellular	haplontic	UH
230	ChlPrasPisal	52.27423198	53.5105785	1.23634652	0.687898089	0.534324133	0.581740977	0.333333333	unicellular	N	N
231	ChlScotSclem	55.94293071	59.56306899	3.620138282	0.566336634	0.484488449	0.546534653	0.340594059	unicellular	N	N
232	ChlTrebAster	43.01278706	47.54215327	4.529366211	0.771799629	0.58812616	0.61038961	0.382189239	unicellular	haplontic	UH
233	ChlTrebBobra	61	60.5	-0.5	0.5	0.488095238	0.630952381	0.333333333	multicellular	haplontic	MH
234	ChlTrebCosub	43.48313282	46.58357587	3.100443047	0.784708249	0.580818243	0.595573441	0.362173038	unicellular	haplontic	UH
235	ChlTrebPspri	42.21443277	45.7679017	3.553468922	0.795681063	0.589700997	0.598006645	0.375415282	unicellular	haplontic	UH
236	ChlTrebTrgel	53.89600107	58.67824374	4.782242671	0.592369478	0.491967871	0.554216867	0.329317269	unicellular	haplontic	UH
237	ChlTrenCepar	49.33296359	50.84869963	1.515736042	0.279672578	0.315143247	0.399727149	0.266030014	multicellular	haplontic	N
238	ChlTrenTrann	52.53740658	55.45328008	2.915873503	0.348198971	0.352201258	0.408233276	0.300171527	multicellular	haplo-diplontic	MHD
239	ChlTrenTrjol	49.89927021	54.31903687	4.419766658	0.329985653	0.324725012	0.362984218	0.281205165	multicellular	haplo-diplontic	MHD
240	ChlUlotAcros	56.06074709	57.09075845	1.030011366	0.627413127	0.505148005	0.561776062	0.326254826	multicellular	haplontic	MH
241	ChlUlvaPhden	40.53232316	43.57535324	3.043030087	0.825311943	0.578728461	0.579322638	0.331550802	multicellular	haplo-diplontic	MHD
242	ChlUlvoUlmut	53.6964273	58.03840058	4.341973286	0.607645875	0.503018109	0.575452716	0.325955734	multicellular	haplo-diplontic	MHD
243	StrCharChvul	58.29115156	57.09263478	-1.198516776	0.627376426	0.489226869	0.513307985	0.326996198	multicellular	haplontic	MH
244	StrChloChatm	56.62840705	60.13589747	3.507490423	0.541984733	0.494910941	0.564885496	0.377862595	multicellular	haplontic	MH
245	StrColeChglo	53.02473802	55.93264293	2.90790491	0.648752399	0.524632118	0.541266795	0.383877159	multicellular	haplontic	MH
246	StrColeCoorb	56.81099004	59.93896414	3.127974097	0.551663748	0.506129597	0.565674256	0.401050788	multicellular	haplontic	MH
247	StrEmbrArtha	53.16679484	59.92235322	6.755558386	0.452	0.434666667	0.502	0.35	multicellular	haplo-diplontic	MHD
248	StrEmbrOrsat	42.38635789	46.66728342	4.280925534	0.78358209	0.618781095	0.666044776	0.406716418	multicellular	haplo-diplontic	MHD
249	StrEmbrPhpat	49.58093595	55.13734089	5.556404939	0.662239089	0.539531942	0.571157495	0.385199241	multicellular	haplo-diplontic	MHD
250	StrEmbrSemoe	52.577307	55.0842742	2.506967203	0.663113006	0.521677328	0.547974414	0.353944563	multicellular	haplo-diplontic	MHD
251	StrKlebKlfla	49.2420021	53.79871799	4.556715887	0.683501684	0.589225589	0.555555556	0.528619529	multicellular	N	N
252	StrMesoMevir	44.80905344	47.14411682	2.335063372	0.777163904	0.586249233	0.58747698	0.394106814	unicellular	N	N
253	StrZygnMeend	56.35751517	60.01137315	3.653857984	0.548333333	0.481111111	0.508333333	0.386666667	unicellular	haplontic	UH
254	StrZygnRoobt	43.95507937	46.24377291	2.288693532	0.789279113	0.586568084	0.593345656	0.377079482	unicellular	haplontic	UH
255	ChlBryoCatax	54.10965514	60.02950767	5.919852529	0.45691906	0.455178416	0.537859008	0.37075718	siphonous	diplontic	SD
256	ChlBryoCofra	54.02048233	59.97493003	5.954447696	0.454352442	0.467091295	0.547770701	0.399150743	siphonous	diplontic	SD
257	ChlBryoHadis	57.40236433	60.19487028	2.792505951	0.538606403	0.504080352	0.578154426	0.395480226	siphonous	diplontic	SD
258	ChlBryoOsque	47.8334072	47.86500284	0.031595638	0.76744186	0.593375617	0.596194503	0.416490486	siphonous	N	N
259	ChlChaeBlriz	54.50629673	56.94171529	2.435418556	0.63030303	0.519541779	0.55959596	0.368421053	siphonocladous	N	N
260	ChlChldTeast	46.79976383	50.13156496	3.331801128	0.736514523	0.584370678	0.612033195	0.404564315	unicellular	N	N
261	ChlChloChrei	34.77070327	40.70386634	5.93316307	0.864970646	0.652315721	0.657534247	0.43444227	unicellular	haplontic	UH
262	ChlChloDuter	51.11673157	54.8236273	3.706895734	0.667364017	0.549511855	0.585774059	0.39539749	unicellular	haplontic	UH
263	ChlChloGopec	36.44992551	42.31766527	5.867739759	0.842519685	0.63976378	0.645669291	0.431102362	multicellular	haplontic	MH
264	ChlChloHaplu	42.19217543	45.83921918	3.647043753	0.794721408	0.592375367	0.598240469	0.384164223	unicellular	haplontic	UH
265	ChlChloVocar	45.08949684	47.1566354	2.067138554	0.776995305	0.596244131	0.626760563	0.384976526	multicellular	haplontic	MH
266	ChlChlrAupro	35.85645175	42.34776564	6.491313887	0.842105263	0.654320988	0.668615984	0.452241715	unicellular	haplontic	UH
267	ChlChlrChlor	28.8626393	35.39670191	6.534062616	0.943620178	0.660731949	0.632047478	0.40652819	unicellular	haplontic	UH
268	ChlChlrPiokl	50.46702163	48.78552728	-1.681494354	0.754966887	0.581309787	0.589403974	0.399558499	unicellular	haplontic	UH
269	ChlCladBocom	41.02141999	48.66553321	7.644113213	0.75659824	0.572825024	0.586510264	0.375366569	siphonocladous	haplo-diplontic	CHD
270	ChlCladClglo	57.15382808	58.59069044	1.436862365	0.410022779	0.45785877	0.571753986	0.391799544	siphonocladous	haplo-diplontic	CHD
271	ChlDasyAcace	58.95312697	57.31653067	-1.636596303	0.381889764	0.406167979	0.492125984	0.344488189	siphonous	diplontic	SD
272	ChlIgnaIgtet	52.54104719	59.21043466	6.669387471	0.577689243	0.539176627	0.619521912	0.420318725	unicellular	N	N
273	ChlOltmOluni	42.3018732	45.79186118	3.489987981	0.79535865	0.608298172	0.61814346	0.411392405	unicellular	N	N
274	ChlOltmOlvir	44.31704899	48.83455952	4.51751053	0.754299754	0.585585586	0.616707617	0.385749386	unicellular	N	N
275	ChlPediMarsu	29.87772894	34.41978824	4.542059291	0.959232614	0.660271783	0.642685851	0.378896882	unicellular	N	N
276	ChlPediPemin	34.43405108	41.24170204	6.807650958	0.857433809	0.636116768	0.613034623	0.437881874	unicellular	N	N
277	ChlPediYPF70	42.51704331	45.7390894	3.222046093	0.796068796	0.601965602	0.597051597	0.412776413	unicellular	N	N
278	ChlPrasBapra	54.48801729	60.46073169	5.972714403	0.515350877	0.467105263	0.532894737	0.353070175	unicellular	haplontic	UH
279	ChlPrasMipus	38.0266082	42.76878767	4.742179467	0.83632287	0.630044843	0.630044843	0.423766816	unicellular	haplontic	UH
280	ChlPrasNepyr	34.92793635	38.98966109	4.061724737	0.889434889	0.625716626	0.606879607	0.380835381	unicellular	haplontic	UH
281	ChlPrasOstau	44.20195397	50.48500281	6.283048838	0.731610338	0.570576541	0.568588469	0.411530815	unicellular	haplontic	UH
282	ChlScotSclem	51.1213534	59.66331783	8.541964425	0.562753036	0.476383266	0.518218623	0.348178138	unicellular	N	N
283	ChlTrebBobra	57.73716441	60.38656293	2.649398517	0.479923518	0.470363289	0.544933078	0.38623327	multicellular	haplontic	MH
284	ChlTrebCosub	50.31422477	57.92125435	7.60702958	0.610244989	0.527839644	0.572383073	0.400890869	unicellular	haplontic	UH
285	ChlTrebPspri	46.1793158	50.10024051	3.920924714	0.736947791	0.581659973	0.59437751	0.413654618	unicellular	haplontic	UH
286	ChlTrebTrgel	58.60198105	59.99157879	1.389597744	0.549266247	0.504542278	0.570230608	0.394129979	unicellular	haplontic	UH
287	ChlTrenCepar	50.3289417	51.51005295	1.181111251	0.288840263	0.365426696	0.461706783	0.345733042	multicellular	haplontic	N
288	ChlTrenTrann	48.29906793	51.24194311	2.942875183	0.285106383	0.366666667	0.468085106	0.346808511	multicellular	haplo-diplontic	MHD
289	ChlTrenTrjol	50.52657074	53.01512653	2.488555793	0.310344828	0.37525355	0.462474645	0.352941176	multicellular	haplo-diplontic	MHD
290	ChlUlotAcros	55.7833911	57.04885735	1.265466252	0.628230616	0.542080848	0.592445328	0.4055666	multicellular	haplontic	MH
291	ChlUlvaPhden	46.03998716	49.62302858	3.583041417	0.743523316	0.571675302	0.593264249	0.378238342	multicellular	haplo-diplontic	MHD
292	ChlUlvaUllin	37.05720449	42.48271692	5.425512432	0.840248963	0.628630705	0.628630705	0.417012448	multicellular	haplo-diplontic	MHD
293	ChlUlvoUlmut	45.91731111	50.18262168	4.265310572	0.73580786	0.584425036	0.624454148	0.3930131	multicellular	haplo-diplontic	MHD
294	StrCharChvul	56.73146378	60.37271487	3.641251094	0.525714286	0.502222222	0.563809524	0.417142857	multicellular	haplontic	MH
295	StrChloChatm	55.51587838	57.63150449	2.115626112	0.616465863	0.53815261	0.578313253	0.419678715	multicellular	haplontic	MH
296	StrColeChglo	53.74176556	59.02156695	5.279801395	0.583170254	0.525766471	0.573385519	0.42074364	multicellular	haplontic	MH
297	StrColeCoorb	50.33221243	53.91442982	3.582217388	0.68172043	0.544086022	0.578494624	0.372043011	multicellular	haplontic	MH
298	StrEmbrArtha	51.78180259	57.11009615	5.328293558	0.377828054	0.418552036	0.509049774	0.368778281	multicellular	haplo-diplontic	MHD
299	StrEmbrOrsat	51.86969791	57.04933103	5.179633118	0.376651982	0.435389134	0.552863436	0.376651982	multicellular	haplo-diplontic	MHD
300	StrEmbrPhpat	53.63286599	59.43867926	5.805813278	0.570539419	0.510373444	0.56846473	0.392116183	multicellular	haplo-diplontic	MHD
301	StrEmbrSemoe	58.99185833	58.88228257	-0.109575767	0.417553191	0.45035461	0.553191489	0.380319149	multicellular	haplo-diplontic	MHD
302	StrKlebKlfla	47.81446849	51.90347743	4.089008939	0.711574953	0.577482606	0.611005693	0.409867173	multicellular	N	N
303	StrMesoMevir	44.03103823	47.64529739	3.61425916	0.770408163	0.613945578	0.617346939	0.454081633	unicellular	N	N
304	StrZygnMeend	40.19181745	43.0896526	2.897835159	0.831932773	0.612745098	0.600840336	0.405462185	unicellular	haplontic	UH
305	StrZygnRoobt	51.38183313	53.83898452	2.457151397	0.682882883	0.554354354	0.571171171	0.409009009	unicellular	haplontic	UH
306	ChlBryoCatax	52.3271212	60.49658727	8.169466066	0.506555423	0.435836313	0.464839094	0.336114422	siphonous	diplontic	SD
307	ChlBryoCofra	54.78184413	60.15241156	5.370567429	0.463295269	0.463839043	0.531810767	0.396411093	siphonous	diplontic	SD
308	ChlBryoHadis	57.72439575	59.18400165	1.459605897	0.426035503	0.496055227	0.603550296	0.458579882	siphonous	diplontic	SD
309	ChlBryoOsque	53.68200259	55.64610681	1.964104222	0.65370138	0.534810788	0.540777917	0.410031348	siphonous	N	N
310	ChlChldTeast	43.40964807	46.96905167	3.559403605	0.779521057	0.571428571	0.546655656	0.388109001	unicellular	N	N
311	ChlChldTestr	35.65258875	42.3584611	6.705872347	0.841958042	0.617016317	0.588811189	0.42027972	unicellular	N	N
312	ChlChloAcacu	29.9133283	41.93672934	12.02340104	0.84777694	0.614669681	0.587038433	0.40919367	multicellular	haplontic	MH
313	ChlChloChrei	27.72851999	34.65450361	6.925983618	0.955441302	0.641530991	0.577549272	0.391602399	unicellular	haplontic	UH
314	ChlChloDuter	41.2988969	48.81650397	7.517607073	0.754545455	0.525252525	0.506060606	0.315151515	unicellular	haplontic	UH
315	ChlChloGopec	38.68548306	44.0672041	5.38172104	0.81863354	0.618426501	0.608074534	0.428571429	multicellular	haplontic	MH
316	ChlChloVocar	51.70871676	54.16014617	2.451429408	0.677905945	0.529724933	0.536823425	0.37444543	multicellular	haplontic	MH
317	ChlChlrAupro	38.2376495	42.59300177	4.355352276	0.838733986	0.611152977	0.587038433	0.407686511	unicellular	haplontic	UH
318	ChlChlrChlor	31.03795219	37.54666906	6.508716866	0.910657307	0.648372687	0.611997447	0.422463306	unicellular	haplontic	UH
319	ChlChlrPiokl	38.85760594	42.67928673	3.821680791	0.837549933	0.578339991	0.533954727	0.363515313	unicellular	haplontic	UH
320	ChlCladBocom	58.95532465	60.46021621	1.504891558	0.515434986	0.504209542	0.574368569	0.42282507	siphonocladous	haplo-diplontic	CHD
321	ChlDasyAcace	57.24221298	60.49648166	3.254268681	0.497704316	0.417756157	0.451730419	0.304900181	siphonous	diplontic	SD
322	ChlOltmOluni	31.87848272	37.08118856	5.202705831	0.917647059	0.643382353	0.588235294	0.424264706	unicellular	N	N
323	ChlOltmOlvir	35.9918076	45.65311507	9.66130747	0.797225892	0.628577719	0.634081902	0.454425363	unicellular	N	N
324	ChlPediMarsu	29.91726957	33.70646887	3.789199299	0.97092084	0.654011847	0.606623586	0.384491115	unicellular	N	N
325	ChlPediPemin	30.1586349	35.96720233	5.808567426	0.934697089	0.635719906	0.577498033	0.394964595	unicellular	N	N
326	ChlPediYPF70	28.05428557	33.89408117	5.8397956	0.967821782	0.68419967	0.644183168	0.440594059	unicellular	N	N
327	ChlPrasBapra	43.28290353	54.62322895	11.34032541	0.670588235	0.507727797	0.492733564	0.359861592	unicellular	haplontic	UH
328	ChlPrasMipus	34.25890183	39.50840451	5.24950268	0.881953867	0.611714156	0.563093623	0.39009498	unicellular	haplontic	UH
329	ChlPrasNepyr	31.0764405	37.42990422	6.353463726	0.912403644	0.626255548	0.573230554	0.393132446	unicellular	haplontic	UH
330	ChlPrasOstau	43.53232772	51.8865405	8.354212775	0.711818182	0.526666667	0.506363636	0.361818182	unicellular	haplontic	UH
331	ChlPrasPisal	55.79256712	60.08904785	4.296480725	0.544481605	0.477591973	0.518394649	0.369899666	unicellular	N	N
332	ChlScotSclem	52.44700348	58.77706387	6.330060391	0.589808917	0.499787686	0.530573248	0.378980892	unicellular	N	N
333	ChlTrebAster	44.49054579	50.01571789	5.525172097	0.738115817	0.550561798	0.55315471	0.360414866	unicellular	haplontic	UH
334	ChlTrebCosub	36.14137843	41.53039089	5.389012456	0.853411963	0.596742488	0.583824768	0.352990733	unicellular	haplontic	UH
335	ChlTrebTrgel	49.80657461	58.04353412	8.236959515	0.607530775	0.527878349	0.547429399	0.428674873	unicellular	haplontic	UH
336	ChlTrenCepar	54.50938224	56.97338	2.463997766	0.375193798	0.366149871	0.42248062	0.300775194	multicellular	haplontic	N
337	ChlTrenTrann	54.28808334	57.01420414	2.726120799	0.375975976	0.364164164	0.416816817	0.2996997	multicellular	haplo-diplontic	MHD
338	ChlTrenTrjol	56.69113678	58.57399916	1.882862382	0.409608091	0.383270122	0.435524652	0.304677623	multicellular	haplo-diplontic	MHD
339	ChlUlotAcros	52.59508361	59.06793406	6.472850451	0.5818561	0.524817772	0.558792924	0.433922997	multicellular	haplontic	MH
340	ChlUlvaPhden	51.54980447	55.0453281	3.495523631	0.663752522	0.552790854	0.585070612	0.409549428	multicellular	haplo-diplontic	MHD
341	ChlUlvoUlmut	52.1607421	58.22148081	6.060738715	0.60347432	0.518378651	0.56570997	0.385951662	multicellular	haplo-diplontic	MHD
342	StrChloChatm	51.64798768	54.01399241	2.366004731	0.68018018	0.56006006	0.603603604	0.396396396	multicellular	haplontic	MH
343	StrColeCoorb	54.90706251	60.49057203	5.583509529	0.508886256	0.47650079	0.529028436	0.391587678	multicellular	haplontic	MH
344	StrEmbrArtha	52.81822109	59.09117132	6.272950227	0.423337856	0.429669833	0.502713704	0.362957938	multicellular	haplo-diplontic	MHD
345	StrEmbrOrsat	54.77151875	60.22593961	5.454420863	0.536697248	0.4781564	0.517693316	0.380078637	multicellular	haplo-diplontic	MHD
346	StrEmbrPhpat	59.07991733	60.40050783	1.320590507	0.523002421	0.462738768	0.507667474	0.357546408	multicellular	haplo-diplontic	MHD
347	StrKlebKlfla	38.08219552	41.45584195	3.373646431	0.854449028	0.619917501	0.589864467	0.41543901	multicellular	N	N
348	StrMesoMevir	38.93770693	44.77081744	5.833110506	0.809116809	0.612535613	0.601139601	0.427350427	unicellular	N	N
349	StrZygnMeend	39.39796336	44.75385621	5.355892847	0.809345794	0.604361371	0.586915888	0.41682243	unicellular	haplontic	UH
350	StrZygnRoobt	55.05804055	59.92141442	4.863373869	0.552439024	0.517886179	0.572560976	0.428658537	unicellular	haplontic	UH
351	ChlBryoCatax	52.83009168	60.49696017	7.666868488	0.497942387	0.467078189	0.512345679	0.390946502	siphonous	diplontic	SD
352	ChlBryoCofra	49.38774265	60.48102282	11.09328018	0.492857143	0.477380952	0.546428571	0.392857143	siphonous	diplontic	SD
353	ChlBryoHadis	52.20433895	60.13459727	7.930258326	0.542056075	0.503782822	0.566088117	0.403204272	siphonous	diplontic	SD
354	ChlBryoOsque	48.17829599	53.25968587	5.081389875	0.69168357	0.562542258	0.598377282	0.397565923	siphonous	N	N
355	ChlChaeBlriz	48.88323717	57.75628328	8.87304611	0.613821138	0.518292683	0.550813008	0.390243902	siphonocladous	N	N
356	ChlChldTeast	36.80225951	44.52036517	7.718105663	0.8125	0.60952381	0.605357143	0.410714286	unicellular	N	N
357	ChlChloAcacu	38.21073685	46.61012031	8.399383464	0.784351145	0.599872774	0.610687023	0.404580153	multicellular	haplontic	MH
358	ChlChloChrei	30.8960638	39.70005559	8.803991787	0.879207921	0.63630363	0.625742574	0.403960396	unicellular	haplontic	UH
359	ChlChloDuter	53.70102556	55.77187207	2.070846516	0.65154265	0.550514217	0.584392015	0.415607985	unicellular	haplontic	UH
360	ChlChloGopec	31.78478862	40.92013	9.135341379	0.861932939	0.630506246	0.623274162	0.406311637	multicellular	haplontic	MH
361	ChlChloHaplu	44.5858165	51.58426548	6.998448975	0.716141002	0.578849722	0.601113173	0.419294991	unicellular	haplontic	UH
362	ChlChloVocar	43.10820099	53.9488909	10.84068991	0.681188119	0.562376238	0.601980198	0.403960396	multicellular	haplontic	MH
363	ChlChlrAupro	34.67501918	40.36684079	5.691821606	0.869724771	0.644648318	0.633027523	0.431192661	unicellular	haplontic	UH
364	ChlChlrChlor	33.55244474	39.44065548	5.888210738	0.882926829	0.654471545	0.658536585	0.42195122	unicellular	haplontic	UH
365	ChlChlrPiokl	48.33450106	57.75759341	9.42309235	0.613793103	0.508045977	0.525862069	0.384482759	unicellular	haplontic	UH
366	ChlCladBocom	45.21107683	49.07981975	3.868742919	0.750957854	0.572158365	0.5651341	0.400383142	siphonocladous	haplo-diplontic	CHD
367	ChlCladClglo	51.3605319	59.58198437	8.221452476	0.43877551	0.468707483	0.565306122	0.402040816	siphonocladous	haplo-diplontic	CHD
368	ChlDasyAcace	42.87190477	59.29891505	16.42701028	0.429501085	0.456254519	0.540130152	0.399132321	siphonous	diplontic	SD
369	ChlIgnaIgtet	52.28562264	58.5766874	6.291064765	0.594936709	0.528028933	0.575045208	0.414104882	unicellular	N	N
370	ChlOltmOluni	34.43854006	43.97472421	9.53618415	0.81988743	0.60412758	0.589118199	0.403377111	unicellular	N	N
371	ChlOltmOlvir	35.02396738	43.66760558	8.643638203	0.824057451	0.617594255	0.612208259	0.416517056	unicellular	N	N
372	ChlPediMarsu	33.1784776	37.23331979	4.054842188	0.915354331	0.641732283	0.596456693	0.413385827	unicellular	N	N
373	ChlPediPemin	35.4259716	43.5541798	8.128208203	0.8256	0.619733333	0.5904	0.4432	unicellular	N	N
374	ChlPediYPF70	31.82511616	36.77701404	4.951897879	0.922256098	0.676829268	0.62347561	0.484756098	unicellular	N	N
375	ChlPrasBapra	42.97884517	58.18061735	15.20177218	0.604417671	0.500669344	0.489959839	0.407630522	unicellular	haplontic	UH
376	ChlPrasMipus	36.45966174	40.70327944	4.243617699	0.864978903	0.637130802	0.628691983	0.417721519	unicellular	haplontic	UH
377	ChlPrasNepyr	34.250243	39.48060622	5.230363216	0.882352941	0.635673624	0.599620493	0.425047438	unicellular	haplontic	UH
378	ChlPrasOstau	44.18896303	50.81535128	6.626388257	0.726998492	0.588738059	0.595776772	0.443438914	unicellular	haplontic	UH
379	ChlPrasPisal	54.82253875	59.78222011	4.959681363	0.558225508	0.505853358	0.53974122	0.419593346	unicellular	N	N
380	ChlScotSclem	46.48732108	59.34018025	12.85285917	0.573705179	0.513280212	0.573705179	0.392430279	unicellular	N	N
381	ChlTrebAster	45.1542543	49.39379277	4.239538477	0.746666667	0.573333333	0.577142857	0.396190476	unicellular	haplontic	UH
382	ChlTrebBobra	50.36341903	55.65783681	5.294417783	0.653500898	0.547576302	0.590664273	0.398563734	multicellular	haplontic	MH
383	ChlTrebCosub	47.84181454	55.58807873	7.746264192	0.654690619	0.548902196	0.598802395	0.393213573	unicellular	haplontic	UH
384	ChlTrebPspri	39.74590189	44.41609944	4.670197552	0.813909774	0.603383459	0.597744361	0.398496241	unicellular	haplontic	UH
385	ChlTrebTrgel	57.27997926	59.39592326	2.115944003	0.571929825	0.51754386	0.568421053	0.412280702	unicellular	haplontic	UH
386	ChlTrenCepar	46.76869456	52.35356788	5.584873322	0.300766284	0.389527458	0.477011494	0.390804598	multicellular	haplontic	N
387	ChlTrenTrann	52.84461031	56.03530939	3.190699084	0.358108108	0.400900901	0.456081081	0.388513514	multicellular	haplo-diplontic	MHD
388	ChlTrenTrjol	53.77501034	56.69307848	2.918068146	0.369918699	0.418699187	0.485772358	0.400406504	multicellular	haplo-diplontic	MHD
389	ChlUlotAcros	47.32259193	58.28207132	10.9594794	0.602061856	0.531271478	0.595876289	0.395876289	multicellular	haplontic	MH
390	ChlUlvaPhden	36.74167763	43.47385609	6.73217846	0.826693227	0.620849934	0.621513944	0.414342629	multicellular	haplo-diplontic	MHD
391	StrCharChvul	52.7460017	59.96492527	7.218923566	0.55049505	0.500990099	0.558415842	0.394059406	multicellular	haplontic	MH
392	StrColeChglo	51.40602829	53.18451741	1.778489125	0.692810458	0.572984749	0.611111111	0.41503268	multicellular	haplontic	MH
393	StrColeCoorb	55.75063706	60.29980533	4.549168275	0.472663139	0.486772487	0.566137566	0.421516755	multicellular	haplontic	MH
394	StrEmbrArtha	49.08422039	57.42084071	8.336620326	0.383983573	0.442162902	0.554414784	0.388090349	multicellular	haplo-diplontic	MHD
395	StrEmbrOrsat	53.14812685	58.11509378	4.966966931	0.398773006	0.45398773	0.568507157	0.394683027	multicellular	haplo-diplontic	MHD
396	StrEmbrPhpat	51.69962152	59.63268335	7.933061824	0.44057377	0.471994536	0.581967213	0.393442623	multicellular	haplo-diplontic	MHD
397	StrKlebKlfla	54.90823138	54.44657965	-0.461651731	0.673400673	0.542087542	0.562289562	0.390572391	multicellular	N	N
398	StrMesoMevir	42.3605786	49.03896312	6.678384517	0.751515152	0.581144781	0.612121212	0.37979798	unicellular	N	N
399	StrZygnMeend	48.73852945	53.70866375	4.970134295	0.684881603	0.55616272	0.575591985	0.408014572	unicellular	haplontic	UH
400	StrZygnRoobt	53.591122	59.51904983	5.927927833	0.567852437	0.523935002	0.570487484	0.433465086	unicellular	haplontic	UH
401	ChlBryoCatax	51.98174773	57.77397583	5.792228099	0.391304348	0.415458937	0.515942029	0.339130435	siphonous	diplontic	SD
402	ChlBryoCofra	57.2915985	59.75842805	2.466829553	0.445264453	0.464124641	0.559655597	0.387453875	siphonous	diplontic	SD
403	ChlBryoHadis	55.35007781	59.43177621	4.081698391	0.570765661	0.515854602	0.600928074	0.37587007	siphonous	diplontic	SD
404	ChlBryoOsque	49.52986449	51.30481315	1.77494866	0.720108696	0.600543478	0.641304348	0.440217391	siphonous	N	N
405	ChlChaeBlriz	44.83856559	47.26225876	2.423693171	0.775572519	0.589312977	0.630534351	0.361832061	siphonocladous	N	N
406	ChlChldTeast	42.20759896	45.74190754	3.534308577	0.796030871	0.624035281	0.659316428	0.416758545	unicellular	N	N
407	ChlChldTestr	31.70872336	37.25470591	5.54598255	0.91503268	0.679375454	0.681917211	0.441176471	unicellular	N	N
408	ChlChloAcacu	47.05075745	53.27261846	6.221861007	0.691489362	0.597938144	0.658937198	0.443478261	multicellular	haplontic	MH
409	ChlChloChrei	35.2014541	38.81418921	3.612735116	0.891982183	0.680519481	0.699666296	0.449888641	unicellular	haplontic	UH
410	ChlChloDuter	50.16369797	54.13638287	3.972684891	0.67827681	0.594867094	0.64436297	0.461961503	unicellular	haplontic	UH
411	ChlChloGopec	32.26137095	35.95383604	3.692465085	0.934904602	0.71530116	0.725028058	0.485970819	multicellular	haplontic	MH
412	ChlChloHaplu	46.12320982	53.73943877	7.616228949	0.684410646	0.632446134	0.615969582	0.596958175	unicellular	haplontic	UH
413	ChlChloVocar	52.59842801	53.65825236	1.059824348	0.685651698	0.601314348	0.675794085	0.442497262	multicellular	haplontic	MH
414	ChlChlrAupro	32.85121673	37.43169809	4.580481357	0.91237678	0.734574662	0.764512596	0.526834611	unicellular	haplontic	UH
415	ChlChlrChlor	44.62186853	50.41498254	5.793114005	0.73258427	0.616853933	0.674157303	0.443820225	unicellular	haplontic	UH
416	ChlChlrPiokl	48.89081919	49.44324715	0.552427957	0.745989305	0.636363636	0.700534759	0.462566845	unicellular	haplontic	UH
417	ChlCladClglo	61	59.86450332	-1.135496676	0.554878049	0.506775068	0.548780488	0.416666667	siphonocladous	haplo-diplontic	CHD
418	ChlDasyAcace	55.67588525	59.33290226	3.657017015	0.430555556	0.421626984	0.476190476	0.358134921	siphonous	diplontic	SD
419	ChlIgnaIgtet	44.29315053	49.83805827	5.544907741	0.740566038	0.59591195	0.643081761	0.40408805	unicellular	N	N
420	ChlOltmOluni	34.14501597	38.39549225	4.250476286	0.898096305	0.686823442	0.70212766	0.460246361	unicellular	N	N
421	ChlOltmOlvir	38.55955496	47.51896339	8.959408427	0.772112383	0.646895595	0.695109261	0.47346514	unicellular	N	N
422	ChlPediMarsu	35.38872349	37.59870339	2.209979908	0.909880565	0.698878031	0.699239957	0.487513572	unicellular	N	N
423	ChlPediYPF70	28.34743247	33.49177463	5.144342153	0.974489796	0.760285617	0.769622834	0.536734694	unicellular	N	N
424	ChlPrasBapra	44.72262194	58.20415727	13.48153533	0.603875135	0.523143165	0.546824543	0.418729817	unicellular	haplontic	UH
425	ChlPrasMipus	34.21725981	37.43935293	3.222093128	0.912262156	0.679704017	0.664904863	0.461945032	unicellular	haplontic	UH
426	ChlPrasNepyr	31.13353053	35.85936977	4.725839245	0.936373277	0.680452457	0.675503712	0.429480382	unicellular	haplontic	UH
427	ChlPrasOstau	49.49631031	54.66859463	5.172284317	0.669861555	0.579040853	0.622601279	0.4445629	unicellular	haplontic	UH
428	ChlPrasPisal	55.62435323	58.12015913	2.495805896	0.605800215	0.546007877	0.606874329	0.425349087	unicellular	N	N
429	ChlScotSclem	55.94740703	60.5	4.552592965	0.5	0.467849224	0.543237251	0.360310421	unicellular	N	N
430	ChlTrebAster	39.97217056	45.54510357	5.572933007	0.798679868	0.643564356	0.698569857	0.433443344	unicellular	haplontic	UH
431	ChlTrebBobra	58.56070126	56.83746601	-1.723235245	0.63229572	0.570408825	0.607003891	0.471734893	multicellular	haplontic	MH
432	ChlTrebCosub	44.32705802	46.49156989	2.164511875	0.785945946	0.622702703	0.655135135	0.427027027	unicellular	haplontic	UH
433	ChlTrebPspri	42.28699422	46.11372296	3.826728738	0.791028446	0.617432531	0.649890591	0.411378556	unicellular	haplontic	UH
434	ChlTrebTrgel	54.45477259	57.73083178	3.27605919	0.614364641	0.55174954	0.629834254	0.411049724	unicellular	haplontic	UH
435	ChlTrenCepar	50.39431791	54.35266771	3.958349801	0.330508475	0.338276836	0.383474576	0.300847458	multicellular	haplontic	N
436	ChlTrenTrann	51.91478134	55.6719999	3.757218558	0.351870576	0.348500169	0.399393327	0.294236603	multicellular	haplo-diplontic	MHD
437	ChlTrenTrjol	60.34496759	60.4687172	0.123749604	0.490343348	0.400214592	0.419527897	0.290772532	multicellular	haplo-diplontic	MHD
438	ChlUlotAcros	54.53628829	56.10667785	1.570389552	0.645690834	0.551755586	0.601915185	0.407660739	multicellular	haplontic	MH
439	ChlUlvaPhden	54.28763686	59.3550347	5.067397839	0.43125	0.482124262	0.471383975	0.54375	multicellular	haplo-diplontic	MHD
440	ChlUlvaUllin	38.99131225	42.71328308	3.72197083	0.837083708	0.677767777	0.689468947	0.506750675	multicellular	haplo-diplontic	MHD
441	ChlUlvoUlmut	41.73993033	45.20115306	3.461222736	0.803312629	0.650793651	0.688405797	0.460662526	multicellular	haplo-diplontic	MHD
442	StrCharChvul	60.79511658	60.30925399	-0.485862585	0.530973451	0.513274336	0.634218289	0.374631268	multicellular	haplontic	MH
443	StrChloChatm	57.49577743	60.28664109	2.790863668	0.532631579	0.515066573	0.594537815	0.418067227	multicellular	haplontic	MH
444	StrColeChglo	46.70346994	51.40780129	4.704331357	0.718649518	0.600750268	0.668810289	0.414790997	multicellular	haplontic	MH
445	StrColeCoorb	54.40746448	60.39410046	5.986635977	0.480668757	0.490421456	0.600835946	0.389759666	multicellular	haplontic	MH
446	StrEmbrArtha	52.4570886	57.30682618	4.849737584	0.381696429	0.443824405	0.582589286	0.3671875	multicellular	haplo-diplontic	MHD
447	StrEmbrOrsat	58.33951619	60.48931917	2.149802983	0.509276438	0.497835498	0.580705009	0.403525046	multicellular	haplo-diplontic	MHD
448	StrEmbrPhpat	55.80266168	58.95136803	3.14870635	0.419426049	0.463208241	0.582781457	0.387417219	multicellular	haplo-diplontic	MHD
449	StrKlebKlfla	43.03842628	46.27662582	3.238199536	0.788837209	0.619844961	0.653953488	0.416744186	multicellular	N	N
450	StrMesoMevir	35.3645611	40.29605638	4.931495282	0.870726496	0.642094017	0.664529915	0.391025641	unicellular	N	N
451	StrZygnMeend	41.23119936	44.16823678	2.937037419	0.817264574	0.619581465	0.659192825	0.382286996	unicellular	haplontic	UH
452	StrZygnRoobt	42.46327601	48.29297995	5.829703946	0.761652542	0.613347458	0.652542373	0.425847458	unicellular	haplontic	UH
453	ChlBryoCatax	54.478003	59.60880691	5.130803911	0.439720812	0.473138748	0.558375635	0.421319797	siphonous	diplontic	SD
454	ChlBryoCofra	53.53220013	58.68397353	5.151773394	0.412371134	0.481481481	0.589919817	0.442153494	siphonous	diplontic	SD
455	ChlBryoHadis	54.22004369	60.47876203	6.258718346	0.492346939	0.518707483	0.589285714	0.474489796	siphonous	diplontic	SD
456	ChlBryoOsque	39.51591889	42.76299409	3.247075194	0.836402266	0.656751653	0.648016997	0.485835694	siphonous	N	N
457	ChlChaeBlriz	51.34565257	53.02756964	1.681917064	0.695153061	0.589111017	0.627075351	0.445153061	siphonocladous	N	N
458	ChlChldTeast	43.15904728	48.55653383	5.397486543	0.758078603	0.631149927	0.649781659	0.48558952	unicellular	N	N
459	ChlChldTestr	34.68438123	39.86864934	5.18426811	0.8768	0.6672	0.6552	0.4696	unicellular	N	N
460	ChlChloAcacu	36.51034209	46.82379469	10.3134526	0.781476122	0.64737096	0.676555716	0.484081042	multicellular	haplontic	MH
461	ChlChloChrei	31.08772717	39.25954728	8.171820107	0.885533708	0.707397004	0.709269663	0.52738764	unicellular	haplontic	UH
462	ChlChloDuter	50.67682839	58.13228841	7.455460023	0.605524079	0.584985836	0.661473088	0.48796034	unicellular	haplontic	UH
463	ChlChloGopec	32.02510278	36.53641877	4.511315992	0.925925926	0.722450846	0.726337449	0.515089163	multicellular	haplontic	MH
464	ChlChloVocar	47.51968043	48.99670923	1.477028797	0.752091255	0.643852978	0.676806084	0.502661597	multicellular	haplontic	MH
465	ChlChlrAupro	35.07618785	40.59377992	5.517592072	0.866520788	0.689277899	0.701677608	0.499635303	unicellular	haplontic	UH
466	ChlChlrChlor	40.94830909	46.35337352	5.405064434	0.787804878	0.650948509	0.687804878	0.477235772	unicellular	haplontic	UH
467	ChlChlrPiokl	45.79021685	47.50469259	1.71447574	0.772304833	0.627013631	0.641263941	0.467472119	unicellular	haplontic	UH
468	ChlCladBocom	47.05399184	47.37460784	0.320615999	0.774058577	0.627615063	0.646443515	0.462343096	siphonocladous	haplo-diplontic	CHD
469	ChlCladClglo	57.89474934	60.19289042	2.298141082	0.465631929	0.502586844	0.618625277	0.423503326	siphonocladous	haplo-diplontic	CHD
470	ChlDasyAcace	54.9746621	56.74377434	1.769112243	0.370860927	0.43904832	0.523178808	0.423105224	siphonous	diplontic	SD
471	ChlIgnaIgtet	56.94261605	59.77338155	2.830765504	0.558573854	0.559705716	0.626485569	0.494057725	unicellular	N	N
472	ChlOltmOluni	28.75477172	35.65617801	6.901406297	0.939544808	0.695116169	0.669274538	0.476529161	unicellular	N	N
473	ChlOltmOlvir	29.23889831	37.8963603	8.65746199	0.905454545	0.678060606	0.666909091	0.461818182	unicellular	N	N
474	ChlPediMarsu	30.93189268	35.21578673	4.283894054	0.946478873	0.705164319	0.671830986	0.497183099	unicellular	N	N
475	ChlPediPemin	42.222737	45.18960876	2.966871756	0.803468208	0.645472062	0.649566474	0.483381503	unicellular	N	N
476	ChlPediYPF70	32.73624964	37.64301233	4.906762693	0.909219858	0.70212766	0.70070922	0.496453901	unicellular	N	N
477	ChlPrasBapra	50.68746725	60.07534763	9.387880388	0.545185185	0.506666667	0.546666667	0.428148148	unicellular	haplontic	UH
478	ChlPrasMipus	33.68814552	39.20646514	5.518319619	0.886299435	0.683851224	0.65819209	0.507062147	unicellular	haplontic	UH
479	ChlPrasNepyr	34.93287249	40.43542329	5.502550801	0.868755292	0.672876094	0.6723116	0.477561389	unicellular	haplontic	UH
480	ChlPrasOstau	51.19422357	55.3750292	4.180805635	0.65828751	0.586649215	0.62136685	0.480376766	unicellular	haplontic	UH
481	ChlScotSclem	55.61080132	59.31534574	3.704544417	0.57448325	0.548823949	0.622238061	0.449750535	unicellular	N	N
482	ChlTrebAster	45.43817333	51.88419532	6.446021991	0.711851852	0.597283951	0.627407407	0.452592593	unicellular	haplontic	UH
483	ChlTrebCosub	47.04768908	51.06905102	4.021361936	0.723436323	0.608389852	0.644310475	0.457422758	unicellular	haplontic	UH
484	ChlTrebPspri	42.15606935	46.54282841	4.386759056	0.78525641	0.592948718	0.576923077	0.416666667	unicellular	haplontic	UH
485	ChlTrebTrgel	52.90799791	56.96369827	4.055700355	0.62987988	0.555055055	0.605855856	0.429429429	unicellular	haplontic	UH
486	ChlTrenCepar	51.28959863	53.03847274	1.748874114	0.310687023	0.390330789	0.490076336	0.370229008	multicellular	haplontic	N
487	ChlTrenTrann	58.0144463	59.39618369	1.381737386	0.43255814	0.44005168	0.506976744	0.380620155	multicellular	haplo-diplontic	MHD
488	ChlTrenTrjol	56.55750979	56.95353043	0.396020647	0.374814815	0.417980296	0.502215657	0.376843658	multicellular	haplo-diplontic	MHD
489	ChlUlotAcros	57.78128943	60.49053151	2.709242081	0.495412844	0.523081626	0.61228231	0.46146789	multicellular	haplontic	MH
490	ChlUlvaPhden	50.32848665	53.68098354	3.352496884	0.685304659	0.607646356	0.661648746	0.475985663	multicellular	haplo-diplontic	MHD
491	ChlUlvaUllin	44.99065334	49.21607668	4.225423339	0.749097473	0.63439567	0.673579802	0.480613165	multicellular	haplo-diplontic	MHD
492	ChlUlvoUlmut	51.37411457	55.62452635	4.250411774	0.654069767	0.597868217	0.66497093	0.474563953	multicellular	haplo-diplontic	MHD
493	StrChloChatm	48.40935645	50.67729119	2.267934733	0.728929385	0.620349279	0.642369021	0.489749431	multicellular	haplontic	MH
494	StrColeCoorb	55.18266914	57.38436672	2.20169758	0.621565934	0.559752747	0.595467033	0.462225275	multicellular	haplontic	MH
495	StrEmbrArtha	49.96590809	56.4041722	6.438264102	0.364640884	0.440673507	0.546961326	0.410418311	multicellular	haplo-diplontic	MHD
496	StrEmbrOrsat	52.14113904	58.990673	6.849533964	0.420508744	0.462109168	0.553259141	0.412559618	multicellular	haplo-diplontic	MHD
497	StrEmbrPhpat	58.9541217	60.31454506	1.360423356	0.473766641	0.499869486	0.589663273	0.436178543	multicellular	haplo-diplontic	MHD
498	StrEmbrSemoe	48.31810205	53.96533236	5.647230315	0.680933852	0.575097276	0.611673152	0.432684825	multicellular	haplo-diplontic	MHD
499	StrKlebKlfla	44.25218246	47.49062627	3.23844381	0.772494514	0.617410388	0.640087783	0.439648866	multicellular	N	N
500	StrMesoMevir	40.72500866	44.24565229	3.520643631	0.816216216	0.641891892	0.631081081	0.478378378	unicellular	N	N
501	StrZygnMeend	40.08300504	43.77518237	3.692177333	0.822595705	0.660130719	0.674136321	0.483660131	unicellular	haplontic	UH
502	StrZygnRoobt	46.01145697	49.78774823	3.77629126	0.741258741	0.638111888	0.655594406	0.517482517	unicellular	haplontic	UH
503	ChlBryoCatax	51.6837995	60.29951087	8.615711369	0.472641509	0.430188679	0.48490566	0.333018868	siphonous	diplontic	SD
504	ChlBryoCofra	55.56135198	60.48811754	4.92676556	0.494680851	0.451807229	0.526036132	0.334750266	siphonous	diplontic	SD
505	ChlBryoHadis	53.50756894	57.79763807	4.290069129	0.612933458	0.488909716	0.519212746	0.334582943	siphonous	diplontic	SD
506	ChlBryoOsque	44.52690734	47.65271107	3.125803729	0.770308123	0.55524432	0.562091503	0.333333333	siphonous	N	N
507	ChlChaeBlriz	41.92872817	46.94983171	5.021103541	0.77977978	0.544878212	0.528528529	0.326326326	siphonocladous	N	N
508	ChlChldTeast	42.4495577	44.94823115	2.498673455	0.806722689	0.575474634	0.575163399	0.344537815	unicellular	N	N
509	ChlChldTestr	41.23637253	45.44705882	4.210686298	0.8	0.575	0.574107143	0.350892857	unicellular	N	N
510	ChlChloAcacu	32.21926435	40.07250922	7.853244868	0.873897707	0.610229277	0.582892416	0.373897707	multicellular	haplontic	MH
511	ChlChloChrei	30.50553039	36.61524464	6.109714245	0.92472119	0.621127633	0.597583643	0.341078067	unicellular	haplontic	UH
512	ChlChloDuter	42.5647977	47.02432278	4.459525086	0.778776978	0.566846523	0.57823741	0.34352518	unicellular	haplontic	UH
513	ChlChloGopec	38.92215512	42.22404729	3.301892165	0.843809524	0.587936508	0.585714286	0.334285714	multicellular	haplontic	MH
514	ChlChloHaplu	43.21776232	48.42838142	5.210619096	0.759817352	0.571385084	0.575342466	0.378995434	unicellular	haplontic	UH
515	ChlChloVocar	52.65417431	53.58201293	0.92783862	0.686813187	0.532967033	0.567765568	0.344322344	multicellular	haplontic	MH
516	ChlChlrAupro	34.061064	38.18978767	4.12872367	0.901119403	0.622512438	0.605410448	0.361007463	unicellular	haplontic	UH
517	ChlChlrChlor	32.25482427	38.14165362	5.886829347	0.901828681	0.626564004	0.612127045	0.365736285	unicellular	haplontic	UH
518	ChlChlrPiokl	47.4430308	48.15950447	0.716473669	0.763459841	0.558693733	0.551632833	0.360988526	unicellular	haplontic	UH
519	ChlCladBocom	42.41893634	46.35385449	3.934918151	0.787798408	0.560565871	0.575596817	0.318302387	siphonocladous	haplo-diplontic	CHD
520	ChlCladClglo	55.93316701	57.03428134	1.10111433	0.628514056	0.479250335	0.5	0.309236948	siphonocladous	haplo-diplontic	CHD
521	ChlDasyAcace	56.10839925	60.49888005	4.390480803	0.499077491	0.414206642	0.450184502	0.293357934	siphonous	diplontic	SD
522	ChlIgnaIgtet	51.87759373	55.23143218	3.35383845	0.660682226	0.514362657	0.538599641	0.343806104	unicellular	N	N
523	ChlOltmOluni	33.10736307	38.01230363	4.904940558	0.903738318	0.61588785	0.594392523	0.34953271	unicellular	N	N
524	ChlOltmOlvir	34.57197036	39.8090161	5.237045744	0.877650897	0.61908646	0.594616639	0.384991843	unicellular	N	N
525	ChlPediMarsu	33.49717716	36.12447794	2.62730078	0.932260796	0.639853232	0.606265876	0.381033023	unicellular	N	N
526	ChlPediPemin	29.49290709	35.38709464	5.894187547	0.943771626	0.662629758	0.655709343	0.388408304	unicellular	N	N
527	ChlPediYPF70	29.80523246	34.57504072	4.769808263	0.956721915	0.653775322	0.635359116	0.369244936	unicellular	N	N
528	ChlPrasBapra	42.49219035	54.19317823	11.70098789	0.677389706	0.492647059	0.459558824	0.340992647	unicellular	haplontic	UH
529	ChlPrasMipus	33.47132215	37.30618451	3.834862362	0.914259087	0.605156881	0.555452004	0.345759553	unicellular	haplontic	UH
530	ChlPrasNepyr	32.36454194	37.58386673	5.21932479	0.910101946	0.617238184	0.607043559	0.334569045	unicellular	haplontic	UH
531	ChlPrasOstau	45.69633973	51.28351213	5.587172397	0.720410065	0.529978254	0.531220876	0.338303821	unicellular	haplontic	UH
532	ChlPrasPisal	58.31193176	60.4658044	2.153872642	0.514492754	0.476751208	0.542572464	0.373188406	unicellular	N	N
533	ChlScotSclem	54.40667561	59.18309208	4.776416475	0.578504673	0.485046729	0.543925234	0.33271028	unicellular	N	N
534	ChlTrebAster	47.550445	49.15	1.599554997	0.75	0.544545455	0.552727273	0.330909091	unicellular	haplontic	UH
535	ChlTrebBobra	57.92928378	60.07004471	2.14076093	0.545454545	0.474969098	0.533827618	0.345690454	multicellular	haplontic	MH
536	ChlTrebCosub	36.00492638	41.1666709	5.161744518	0.858481724	0.604186192	0.593252109	0.360824742	unicellular	haplontic	UH
537	ChlTrebPspri	36.86584725	40.69351597	3.827668726	0.865116279	0.591007752	0.570232558	0.337674419	unicellular	haplontic	UH
538	ChlTrebTrgel	53.04326048	55.2646251	2.221364626	0.660130719	0.509803922	0.537815126	0.33146592	unicellular	haplontic	UH
539	ChlTrenCepar	54.12341033	54.69665866	0.573248331	0.335911602	0.353092784	0.406320542	0.318918919	multicellular	haplontic	N
540	ChlTrenTrann	58.49364133	60.41755134	1.923910013	0.521150592	0.405809363	0.413705584	0.282571912	multicellular	haplo-diplontic	MHD
541	ChlTrenTrjol	59.73954495	59.95017626	0.210631316	0.453231293	0.379818594	0.408163265	0.278061224	multicellular	haplo-diplontic	MHD
542	ChlUlotAcros	52.39813575	55.48475848	3.086622728	0.656441718	0.52402863	0.549846626	0.365797546	multicellular	haplontic	MH
543	ChlUlvaPhden	39.34877676	42.91123359	3.56245683	0.834372217	0.584446423	0.585930543	0.333036509	multicellular	haplo-diplontic	MHD
544	ChlUlvoUlmut	56.95701686	56.80563667	-0.15138019	0.632899628	0.510842627	0.569702602	0.329925651	multicellular	haplo-diplontic	MHD
545	StrCharChvul	55.59048333	60.17944379	4.588960466	0.5395189	0.459335624	0.501718213	0.336769759	multicellular	haplontic	MH
546	StrChloChatm	59.27485345	56.95446163	-2.320391813	0.630057803	0.508354756	0.558766859	0.335907336	multicellular	haplontic	MH
547	StrColeChglo	42.54631187	44.83731899	2.291007116	0.808219178	0.570776256	0.570776256	0.333333333	multicellular	haplontic	MH
548	StrColeCoorb	56.90955293	60.25295827	3.343405348	0.534948742	0.463187325	0.525629077	0.328984157	multicellular	haplontic	MH
549	StrEmbrArtha	53.49082124	58.60578708	5.114965833	0.410399257	0.408232745	0.490250696	0.324048282	multicellular	haplo-diplontic	MHD
550	StrEmbrOrsat	54.25216172	58.76508344	4.512921726	0.414457831	0.439518072	0.521445783	0.382650602	multicellular	haplo-diplontic	MHD
551	StrEmbrPhpat	58.48667273	60.3763567	1.889683963	0.478952292	0.442469598	0.513564079	0.334892423	multicellular	haplo-diplontic	MHD
552	StrKlebKlfla	39.67983319	42.75961339	3.079780201	0.836448598	0.58317757	0.575700935	0.337383178	multicellular	N	N
553	StrMesoMevir	34.32726917	39.23075821	4.903489049	0.885948905	0.604622871	0.572080292	0.355839416	unicellular	N	N
554	StrZygnMeend	38.05461775	41.81641699	3.76179924	0.849442379	0.589219331	0.581784387	0.336431227	unicellular	haplontic	UH
555	StrZygnRoobt	44.91319507	49.92873674	5.015541674	0.739316239	0.56039886	0.583760684	0.358119658	unicellular	haplontic	UH
556	ChlBryoCatax	48.45729642	58.3907323	9.933435877	0.405156538	0.427869859	0.486187845	0.392265193	siphonous	diplontic	SD
557	ChlBryoCofra	57.61508719	60.24147967	2.626392488	0.468646865	0.475614228	0.535753575	0.422442244	siphonous	diplontic	SD
558	ChlBryoHadis	57.38386418	60.0415507	2.657686518	0.546875	0.509548611	0.526041667	0.455729167	siphonous	diplontic	SD
559	ChlBryoOsque	52.39668809	55.77782714	3.381139043	0.651439921	0.580933466	0.612711023	0.478649454	siphonous	N	N
560	ChlChaeBlriz	51.58246036	55.31976127	3.737300914	0.659211928	0.564075257	0.600638978	0.432374867	siphonocladous	N	N
561	ChlChldTeast	41.75994968	47.95918748	6.1992378	0.766169154	0.619402985	0.620646766	0.471393035	unicellular	N	N
562	ChlChldTestr	34.59413019	39.65813917	5.064008982	0.879807692	0.691346154	0.686538462	0.507692308	unicellular	N	N
563	ChlChloAcacu	43.34836578	54.35319036	11.00482458	0.674876847	0.620038325	0.680623974	0.50451931	multicellular	haplontic	MH
564	ChlChloChrei	33.53986126	38.14734897	4.607487718	0.90174472	0.738598102	0.768595041	0.545454545	unicellular	haplontic	UH
565	ChlChloDuter	48.48791608	54.44118838	5.953272306	0.673486088	0.600654664	0.646481178	0.481996727	unicellular	haplontic	UH
566	ChlChloGopec	30.50792391	36.36386555	5.855941636	0.928571429	0.770562771	0.805194805	0.577922078	multicellular	haplontic	MH
567	ChlChloVocar	50.13623031	51.65660155	1.520371243	0.715109573	0.618992695	0.637831603	0.504036909	multicellular	haplontic	MH
568	ChlChlrAupro	31.35718478	36.78154646	5.424361675	0.922187171	0.743427971	0.770767613	0.537329127	unicellular	haplontic	UH
569	ChlChlrChlor	31.37431625	37.31045754	5.936141297	0.914194915	0.721751412	0.731991525	0.519067797	unicellular	haplontic	UH
570	ChlChlrPiokl	44.22084798	50.41686227	6.196014299	0.73255814	0.593669251	0.585271318	0.463178295	unicellular	haplontic	UH
571	ChlCladClglo	60.00671029	60.49521921	0.488508919	0.507181329	0.502393776	0.589766607	0.410233393	siphonocladous	haplo-diplontic	CHD
572	ChlDasyAcace	52.04391763	54.88810167	2.844184043	0.338965153	0.392467441	0.464625132	0.373812038	siphonous	diplontic	SD
573	ChlIgnaIgtet	51.05849914	56.17394602	5.115446874	0.644495413	0.580275229	0.615825688	0.480504587	unicellular	N	N
574	ChlOltmOluni	32.22874439	37.04031992	4.81157553	0.918264379	0.719811638	0.729566095	0.51160444	unicellular	N	N
575	ChlOltmOlvir	35.83164895	44.0465522	8.214903252	0.818913481	0.66566063	0.69416499	0.483903421	unicellular	N	N
576	ChlPediMarsu	39.10225524	43.0109876	3.908732354	0.833007813	0.684244792	0.705078125	0.514648438	unicellular	N	N
577	ChlPediPemin	35.26850675	39.35900447	4.090497721	0.88410104	0.684744923	0.661218425	0.508915305	unicellular	N	N
578	ChlPediYPF70	32.4803606	36.93546982	4.455109221	0.919850885	0.731283007	0.728797763	0.545200373	unicellular	N	N
579	ChlPrasBapra	51.51003312	59.35589756	7.845864436	0.573208723	0.503894081	0.539719626	0.398753894	unicellular	haplontic	UH
580	ChlPrasMipus	37.20237283	41.32040754	4.11803471	0.856335755	0.669087974	0.651331719	0.499596449	unicellular	haplontic	UH
581	ChlPrasNepyr	36.86092337	39.44241436	2.581490988	0.882901554	0.681865285	0.687046632	0.475647668	unicellular	haplontic	UH
582	ChlPrasOstau	43.50722629	47.75785711	4.250630817	0.768888889	0.603259259	0.598222222	0.442666667	unicellular	haplontic	UH
583	ChlPrasPisal	56.46793387	60.17683118	3.708897311	0.46468782	0.494029342	0.574206755	0.443193449	unicellular	N	N
584	ChlScotSclem	54.93440212	59.94059462	5.006192501	0.551591128	0.540340726	0.610414658	0.459016393	unicellular	N	N
585	ChlTrebAster	44.26124039	50.49575509	6.234514704	0.731460674	0.613857678	0.657303371	0.452808989	unicellular	haplontic	UH
586	ChlTrebBobra	45.36272488	50.74378892	5.381064039	0.728	0.648468708	0.737051793	0.48	multicellular	haplontic	MH
587	ChlTrebCosub	42.79201958	47.08039733	4.288377743	0.778021978	0.626739927	0.641758242	0.46043956	unicellular	haplontic	UH
588	ChlTrebPspri	45.57266922	49.9541299	4.381460679	0.738965952	0.619167718	0.633039092	0.485498108	unicellular	haplontic	UH
589	ChlTrebTrgel	50.47562335	58.06869298	7.593069636	0.606965174	0.56252073	0.622885572	0.457711443	unicellular	haplontic	UH
590	ChlTrenCepar	49.74639556	52.06313906	2.316743491	0.296626984	0.338293651	0.403769841	0.314484127	multicellular	haplontic	N
591	ChlTrenTrann	52.59245433	54.62715823	2.034703895	0.33481153	0.364375462	0.415742794	0.342572062	multicellular	haplo-diplontic	MHD
592	ChlTrenTrjol	54.39273111	57.65489534	3.262164227	0.388793103	0.383045977	0.423275862	0.337068966	multicellular	haplo-diplontic	MHD
593	ChlUlotAcros	56.02917502	59.97205941	3.942884386	0.550169109	0.547538519	0.631341601	0.461104848	multicellular	haplontic	MH
594	ChlUlvaPhden	49.58169573	52.91755385	3.335858125	0.696787149	0.611780455	0.666666667	0.47188755	multicellular	haplo-diplontic	MHD
595	ChlUlvaUllin	35.86120194	42.58048962	6.719287681	0.838905775	0.700101317	0.756838906	0.504559271	multicellular	haplo-diplontic	MHD
596	ChlUlvoUlmut	49.53737381	52.99700036	3.459626551	0.695607763	0.613551243	0.673135853	0.471910112	multicellular	haplo-diplontic	MHD
597	StrChloChatm	49.57332316	55.70490845	6.131585292	0.652694611	0.570858283	0.616766467	0.443113772	multicellular	haplontic	MH
598	StrColeCoorb	52.7425266	55.52441174	2.781885142	0.655771195	0.582028591	0.627170582	0.463265306	multicellular	haplontic	MH
599	StrEmbrArtha	55.15769472	58.61133181	3.453637093	0.41053787	0.428100988	0.497255763	0.37650933	multicellular	haplo-diplontic	MHD
600	StrEmbrOrsat	54.46605427	57.19188633	2.725832053	0.379424779	0.422566372	0.487831858	0.400442478	multicellular	haplo-diplontic	MHD
601	StrEmbrPhpat	57.74446167	59.99830077	2.253839099	0.455434783	0.475	0.554347826	0.415217391	multicellular	haplo-diplontic	MHD
602	StrEmbrSemoe	59.63254258	60.48476327	0.852220692	0.51054384	0.493155753	0.543840178	0.425083241	multicellular	haplo-diplontic	MHD
603	StrKlebKlfla	44.80096219	47.26688401	2.465921815	0.775510204	0.619387755	0.635714286	0.446938776	multicellular	N	N
604	StrMesoMevir	42.73184943	44.71672136	1.984871926	0.809847199	0.646010187	0.640916808	0.487266553	unicellular	N	N
605	StrZygnMeend	37.36149823	41.71355655	4.35205832	0.850868233	0.654068778	0.648621042	0.462717058	unicellular	haplontic	UH
606	StrZygnRoobt	48.04857637	53.25320729	5.204630917	0.691780822	0.595605023	0.59760274	0.497431507	unicellular	haplontic	UH
607	ChlBryoCatax	53.07869446	59.81310179	6.734407327	0.44742268	0.43024055	0.451546392	0.391752577	siphonous	diplontic	SD
608	ChlBryoCofra	52.61250263	58.911842	6.299339366	0.586206897	0.492224476	0.490872211	0.39959432	siphonous	diplontic	SD
609	ChlBryoHadis	53.12773788	60.22609197	7.098354087	0.536687631	0.477288609	0.498951782	0.396226415	siphonous	diplontic	SD
610	ChlBryoOsque	44.27963703	46.08763977	1.808002744	0.79137931	0.590804598	0.536206897	0.444827586	siphonous	N	N
611	ChlChaeBlriz	52.36535556	60.49692672	8.131571161	0.497925311	0.459197787	0.5	0.37966805	siphonocladous	N	N
612	ChlChldTeast	40.99635698	48.73609892	7.739741941	0.755639098	0.577067669	0.560150376	0.415413534	unicellular	N	N
613	ChlChldTestr	41.52170022	45.64400703	4.122306805	0.797348485	0.58459596	0.553030303	0.403409091	unicellular	N	N
614	ChlChloAcacu	37.10789872	45.22831562	8.120416902	0.802946593	0.590546347	0.552486188	0.416206262	multicellular	haplontic	MH
615	ChlChloChrei	31.95253282	40.05026982	8.097736995	0.874213836	0.605870021	0.553459119	0.389937107	unicellular	haplontic	UH
616	ChlChloDuter	34.76887218	41.1546448	6.385772624	0.858649789	0.594936709	0.542194093	0.383966245	unicellular	haplontic	UH
617	ChlChloGopec	37.48006523	41.99579876	4.515733525	0.846960168	0.598183089	0.561844864	0.385744235	multicellular	haplontic	MH
618	ChlChloHaplu	49.66652767	51.23360857	1.567080896	0.721115538	0.55312085	0.537848606	0.400398406	unicellular	haplontic	UH
619	ChlChloVocar	46.99128356	49.87609936	2.884815802	0.740041929	0.558350804	0.542976939	0.392033543	multicellular	haplontic	MH
620	ChlChlrPiokl	40.78734352	54.63938399	13.85204046	0.67032967	0.511599512	0.461538462	0.402930403	unicellular	haplontic	UH
621	ChlCladBocom	52.04157877	54.54826535	2.506686576	0.671785029	0.51759437	0.510556622	0.370441459	siphonocladous	haplo-diplontic	CHD
622	ChlCladClglo	59.59181795	59.69052121	0.098703255	0.442687747	0.426218709	0.456521739	0.37944664	siphonocladous	haplo-diplontic	CHD
623	ChlDasyAcace	52.26060711	58.96613154	6.705524424	0.419831224	0.418424754	0.462025316	0.373417722	siphonous	diplontic	SD
624	ChlIgnaIgtet	52.2628545	56.90787546	4.645020959	0.630952381	0.519179894	0.53968254	0.386904762	unicellular	N	N
625	ChlOltmOluni	36.07699769	42.98717949	6.910181802	0.833333333	0.588353414	0.550200803	0.381526104	unicellular	N	N
626	ChlPediYPF70	32.25357136	37.43613851	5.182567152	0.912310287	0.663293985	0.618887015	0.458684654	unicellular	N	N
627	ChlPrasBapra	42.05220349	57.22642606	15.17422257	0.624737945	0.482879106	0.429769392	0.394129979	unicellular	haplontic	UH
628	ChlPrasMipus	30.5331971	36.76545819	6.232261089	0.922431866	0.626834382	0.559748428	0.398322851	unicellular	haplontic	UH
629	ChlPrasNepyr	31.93867103	38.59198206	6.653311029	0.895220588	0.633578431	0.580882353	0.424632353	unicellular	haplontic	UH
630	ChlPrasOstau	41.34549278	47.5218153	6.176322517	0.772073922	0.54825462	0.492813142	0.379876797	unicellular	haplontic	UH
631	ChlPrasPisal	44.0423383	48.29399928	4.251660979	0.761638734	0.56672874	0.540037244	0.398510242	unicellular	N	N
632	ChlScotSclem	55.45705605	60.14958138	4.692525322	0.541226216	0.474982382	0.507399577	0.376321353	unicellular	N	N
633	ChlTrebAster	36.95918415	41.46311351	4.503929355	0.854347826	0.602898551	0.57173913	0.382608696	unicellular	haplontic	UH
634	ChlTrebCosub	43.76339398	44.88238808	1.118994097	0.807610994	0.588442565	0.570824524	0.386892178	unicellular	haplontic	UH
635	ChlTrebPspri	43.77823471	46.3811924	2.602957693	0.787430684	0.582871226	0.541589649	0.419593346	unicellular	haplontic	UH
636	ChlTrebTrgel	51.04343009	56.75313913	5.70970904	0.633891213	0.513249651	0.520920502	0.384937238	unicellular	haplontic	UH
637	ChlTrenCepar	51.71181279	53.59788239	1.886069603	0.318982387	0.363339856	0.405088063	0.365949119	multicellular	haplontic	N
638	ChlTrenTrann	48.80755687	52.49845511	3.690898237	0.302845528	0.361111111	0.408536585	0.37195122	multicellular	haplo-diplontic	MHD
639	ChlTrenTrjol	48.99128634	55.72813119	6.736844846	0.352822581	0.379704301	0.411290323	0.375	multicellular	haplo-diplontic	MHD
640	ChlUlotAcros	54.72265733	58.64594042	3.923283091	0.593192869	0.511075095	0.525121556	0.414910859	multicellular	haplontic	MH
641	ChlUlvaPhden	39.48303671	42.74147217	3.25843546	0.836697248	0.612844037	0.574311927	0.427522936	multicellular	haplo-diplontic	MHD
642	ChlUlvaUllin	39.19009306	45.94866026	6.758567201	0.793248945	0.578059072	0.548523207	0.392405063	multicellular	haplo-diplontic	MHD
643	ChlUlvoUlmut	34.98926143	43.45101599	8.46175456	0.827004219	0.58649789	0.540084388	0.392405063	multicellular	haplo-diplontic	MHD
644	StrCharChvul	58.62698145	59.00332745	0.376346003	0.583682008	0.50069735	0.533472803	0.384937238	multicellular	haplontic	MH
645	StrColeChglo	48.83477487	52.81807918	3.98330431	0.698259188	0.550612508	0.570599613	0.382978723	multicellular	haplontic	MH
646	StrColeCoorb	52.12385583	59.92033837	7.796482538	0.552486188	0.49048496	0.543278085	0.375690608	multicellular	haplontic	MH
647	StrEmbrArtha	54.9796303	59.12702767	4.147397372	0.424369748	0.442577031	0.508403361	0.394957983	multicellular	haplo-diplontic	MHD
648	StrEmbrOrsat	49.75976473	59.40287785	9.643113118	0.432773109	0.446078431	0.516806723	0.388655462	multicellular	haplo-diplontic	MHD
649	StrEmbrPhpat	51.25479617	60.24359481	8.988798643	0.535564854	0.480474198	0.514644351	0.391213389	multicellular	haplo-diplontic	MHD
650	StrKlebKlfla	43.17674118	46.69048239	3.513741211	0.783269962	0.577313054	0.553231939	0.395437262	multicellular	N	N
651	StrMesoMevir	43.20509547	46.18863399	2.983538526	0.79002079	0.573804574	0.555093555	0.376299376	unicellular	N	N
652	StrZygnMeend	49.49112993	51.79904058	2.307910653	0.713073005	0.552348613	0.53820034	0.405772496	unicellular	haplontic	UH
653	StrZygnRoobt	49.50107987	55.33222074	5.831140869	0.659003831	0.546615581	0.574712644	0.406130268	unicellular	haplontic	UH
654	ChlBryoCatax	52.6427697	58.48433048	5.84156078	0.407407407	0.449074074	0.518518519	0.421296296	siphonous	diplontic	SD
655	ChlBryoCofra	52.77620306	60.12389367	7.347690609	0.461728395	0.493004115	0.52345679	0.49382716	siphonous	diplontic	SD
656	ChlBryoHadis	51.60944998	59.01024182	7.400791843	0.421052632	0.466861598	0.538011696	0.441520468	siphonous	diplontic	SD
657	ChlBryoOsque	43.38903123	44.32481142	0.935780186	0.815144766	0.651818857	0.623608018	0.516703786	siphonous	N	N
658	ChlChaeBlriz	59.93902775	59.84882365	-0.090204099	0.448877805	0.479201331	0.555	0.433915212	siphonocladous	N	N
659	ChlChldTeast	44.69521399	49.34252598	4.647311991	0.747368421	0.616666667	0.610526316	0.492105263	unicellular	N	N
660	ChlChldTestr	34.01601564	42.34776564	8.331750003	0.842105263	0.633040936	0.600877193	0.456140351	unicellular	N	N
661	ChlChloAcacu	48.41809839	55.30492702	6.886828636	0.659459459	0.599459946	0.631436314	0.508064516	multicellular	haplontic	MH
662	ChlChloChrei	38.98042985	43.38106936	4.400639505	0.827956989	0.677419355	0.680107527	0.524193548	unicellular	haplontic	UH
663	ChlChloDuter	51.54255519	55.22409212	3.681536927	0.66080402	0.613199666	0.626566416	0.5525	unicellular	haplontic	UH
664	ChlChloGopec	44.92260843	49.44964542	4.527036989	0.745901639	0.637522769	0.653005464	0.513661202	multicellular	haplontic	MH
665	ChlChloHaplu	50.21641581	51.77984338	1.563427569	0.713347921	0.628008753	0.617067834	0.553610503	unicellular	haplontic	UH
666	ChlChloVocar	54.95774946	54.77550809	-0.182241368	0.668141593	0.561946903	0.584070796	0.433628319	multicellular	haplontic	MH
667	ChlChlrAupro	42.24519679	45.01637722	2.771180424	0.805803571	0.664190193	0.668151448	0.518930958	unicellular	haplontic	UH
668	ChlChlrChlor	46.10847181	47.22166396	1.113192144	0.776119403	0.627860697	0.632835821	0.474626866	unicellular	haplontic	UH
669	ChlCladBocom	61	55.08496772	-5.91503228	0.663101604	0.518716578	0.545454545	0.347593583	siphonocladous	haplo-diplontic	CHD
670	ChlCladClglo	58.53847526	59.56553376	1.027058494	0.438202247	0.444444444	0.483146067	0.411985019	siphonocladous	haplo-diplontic	CHD
671	ChlDasyAcace	58.08828658	59.12935997	1.041073393	0.424437299	0.439442658	0.459807074	0.434083601	siphonous	diplontic	SD
672	ChlIgnaIgtet	60.035444	60.30114081	0.26569681	0.531578947	0.546491228	0.610526316	0.497368421	unicellular	N	N
673	ChlOltmOluni	36.09956326	42.82565719	6.726093923	0.835543767	0.695844385	0.692307692	0.559681698	unicellular	N	N
674	ChlOltmOlvir	42.92750194	49.43786868	6.510366743	0.746062992	0.669947507	0.724409449	0.539370079	unicellular	N	N
675	ChlPediMarsu	34.0125136	35.72545645	1.71294285	0.938461538	0.683076923	0.624615385	0.486153846	unicellular	N	N
676	ChlPediPemin	45.85257369	44.65102551	-1.201548178	0.810734463	0.646892655	0.621468927	0.508474576	unicellular	N	N
677	ChlPediYPF70	37.18786476	40.98547878	3.797614027	0.861016949	0.662146893	0.633898305	0.491525424	unicellular	N	N
678	ChlPrasBapra	42.63040682	59.64745039	17.01704357	0.563333333	0.501111111	0.486666667	0.453333333	unicellular	haplontic	UH
679	ChlPrasMipus	33.48984957	42.11571266	8.625863089	0.845303867	0.654696133	0.61878453	0.5	unicellular	haplontic	UH
680	ChlPrasNepyr	38.00060124	41.69032875	3.689727511	0.851190476	0.661706349	0.648809524	0.485119048	unicellular	haplontic	UH
681	ChlPrasOstau	43.07569575	48.97545454	5.899758787	0.752380952	0.580952381	0.580952381	0.40952381	unicellular	haplontic	UH
682	ChlScotSclem	56.65239591	60.32500607	3.672610156	0.474576271	0.506355932	0.525423729	0.519067797	unicellular	N	N
683	ChlTrebCosub	43.908556	49.65244534	5.743889336	0.743119266	0.641182467	0.648318043	0.532110092	unicellular	haplontic	UH
684	ChlTrebPspri	47.88502555	46.85214963	-1.032875913	0.781094527	0.575456053	0.552238806	0.393034826	unicellular	haplontic	UH
685	ChlTrebTrgel	55.58534564	59.68912926	4.103783621	0.561797753	0.540074906	0.568539326	0.48988764	unicellular	haplontic	UH
686	ChlTrenCepar	50.20646592	55.18360765	4.97714173	0.34375	0.384469697	0.417613636	0.392045455	multicellular	haplontic	N
687	ChlTrenTrann	55.82043776	56.16644902	0.346011262	0.360406091	0.398477157	0.456852792	0.378172589	multicellular	haplo-diplontic	MHD
688	ChlTrenTrjol	49.52018337	53.88436968	4.36418631	0.323308271	0.373433584	0.401002506	0.395989975	multicellular	haplo-diplontic	MHD
689	ChlUlotAcros	57.63230245	59.42366446	1.791362014	0.571030641	0.541318477	0.579387187	0.473537604	multicellular	haplontic	MH
690	ChlUlvaPhden	50.31979163	50.67424272	0.354451086	0.728971963	0.551401869	0.560747664	0.364485981	multicellular	haplo-diplontic	MHD
691	ChlUlvaUllin	51.43677731	57.21323529	5.776457987	0.625	0.623737374	0.727272727	0.518939394	multicellular	haplo-diplontic	MHD
692	ChlUlvoUlmut	55.41724203	57.79904184	2.38179981	0.612903226	0.60906298	0.686635945	0.52764977	multicellular	haplo-diplontic	MHD
693	StrCharChvul	59.47215902	60.16716609	0.695007073	0.540229885	0.469348659	0.5	0.367816092	multicellular	haplontic	MH
694	StrChloChatm	52.75069551	55.8310877	3.080392193	0.650519031	0.572748268	0.583333333	0.484429066	multicellular	haplontic	MH
695	StrColeCoorb	54.67267801	60.17207779	5.499399776	0.464412811	0.50118624	0.556939502	0.482206406	multicellular	haplontic	MH
696	StrEmbrArtha	51.35416248	56.99640618	5.642243693	0.375634518	0.444162437	0.484771574	0.472081218	multicellular	haplo-diplontic	MHD
697	StrEmbrOrsat	52.12558596	60.41387501	8.288289055	0.482758621	0.505747126	0.540229885	0.494252874	multicellular	haplo-diplontic	MHD
698	StrEmbrPhpat	56.38377523	58.82472491	2.440949673	0.416020672	0.469422911	0.519379845	0.472868217	multicellular	haplo-diplontic	MHD
699	StrEmbrSemoe	51.72143443	55.16607168	3.444637246	0.661764706	0.56127451	0.536764706	0.485294118	multicellular	haplo-diplontic	MHD
700	StrKlebKlfla	54.22830646	56.44982731	2.221520855	0.639517345	0.583710407	0.625942685	0.485671192	multicellular	N	N
701	StrMesoMevir	47.82256103	49.55001183	1.727450802	0.744525547	0.597323601	0.587591241	0.459854015	unicellular	N	N
702	StrZygnMeend	54.38049716	55.69171062	1.311213458	0.652920962	0.558991982	0.591065292	0.432989691	unicellular	haplontic	UH
703	StrZygnRoobt	52.92736381	54.68938582	1.762022005	0.669527897	0.572246066	0.570815451	0.47639485	unicellular	haplontic	UH
704	ChlBryoCofra	54.24920135	58.85336003	4.604158675	0.58778626	0.494486853	0.567430025	0.328244275	siphonous	diplontic	SD
705	ChlBryoOsque	48.96221227	48.26811567	-0.6940966	0.761989343	0.59384251	0.619893428	0.39964476	siphonous	N	N
706	ChlChaeBlriz	52.62323491	60.44790967	7.824674757	0.487012987	0.385281385	0.435064935	0.233766234	siphonocladous	N	N
707	ChlChldTeast	55.03927645	57.52288191	2.483605457	0.618729097	0.545707915	0.596989967	0.421404682	unicellular	N	N
708	ChlChloAcacu	41.93246126	48.03581454	6.103353278	0.765133172	0.602098467	0.680387409	0.360774818	multicellular	haplontic	MH
709	ChlChloChrei	39.65802375	43.7855931	4.127569344	0.822454308	0.617928634	0.65535248	0.375979112	unicellular	haplontic	UH
710	ChlChloDuter	52.05947625	54.6288632	2.569386946	0.670498084	0.523627075	0.519157088	0.381226054	unicellular	haplontic	UH
711	ChlChloGopec	41.02403796	44.58441739	3.560379434	0.811634349	0.587257618	0.617728532	0.332409972	multicellular	haplontic	MH
712	ChlChloHaplu	51.64363367	53.80681713	2.163183457	0.683377309	0.530343008	0.583113456	0.324538259	unicellular	haplontic	UH
713	ChlChloVocar	46.49769551	53.91547741	7.417781906	0.681704261	0.558061821	0.619047619	0.373433584	multicellular	haplontic	MH
714	ChlChlrAupro	46.26074192	48.56784308	2.30710116	0.757925072	0.534036433	0.554597701	0.290229885	unicellular	haplontic	UH
715	ChlChlrChlor	33.83943074	37.59849183	3.759061088	0.909883721	0.61627907	0.625	0.313953488	unicellular	haplontic	UH
716	ChlCladClglo	54.199311	59.1431088	4.9437978	0.424836601	0.384894699	0.490196078	0.239651416	siphonocladous	haplo-diplontic	CHD
717	ChlDasyAcace	57.90798869	60.29468401	2.386695322	0.472289157	0.399196787	0.426506024	0.298795181	siphonous	diplontic	SD
718	ChlIgnaIgtet	53.34105926	57.790875	4.44981574	0.613079019	0.506811989	0.57493188	0.332425068	unicellular	N	N
719	ChlOltmOluni	53.11038543	51.175304	-1.935081428	0.721938776	0.56122449	0.591836735	0.369897959	unicellular	N	N
720	ChlOltmOlvir	46.84217131	48.23638926	1.394217955	0.762419006	0.60187185	0.630669546	0.412526998	unicellular	N	N
721	ChlPediMarsu	35.4639955	36.82224278	1.358247286	0.921568627	0.646125117	0.649859944	0.366946779	unicellular	N	N
722	ChlPediPemin	36.86446771	40.05121303	3.186745324	0.874200426	0.63326226	0.620469083	0.405117271	unicellular	N	N
723	ChlPediYPF70	31.64191837	35.52354519	3.881626821	0.941624365	0.660744501	0.634517766	0.406091371	unicellular	N	N
724	ChlPrasBapra	40.54151825	56.93154038	16.39002213	0.630498534	0.474095797	0.469208211	0.322580645	unicellular	haplontic	UH
725	ChlPrasMipus	32.58924755	37.21533162	4.626084075	0.915625	0.64375	0.60625	0.409375	unicellular	haplontic	UH
726	ChlPrasOstau	49.09368413	49.0936441	-4.00E-05	0.750769231	0.548717949	0.553846154	0.341538462	unicellular	haplontic	UH
727	ChlPrasPisal	58.37795052	60.39654503	2.018594508	0.480916031	0.42663274	0.503816794	0.295165394	unicellular	N	N
728	ChlScotSclem	56.22453355	59.8894727	3.664939151	0.450581395	0.407945736	0.5	0.273255814	unicellular	N	N
729	ChlTrebCosub	47.3246923	49.50431103	2.179618726	0.745152355	0.543859649	0.576177285	0.310249307	unicellular	haplontic	UH
730	ChlTrebPspri	51.10406294	51.19995033	0.095887384	0.721590909	0.529356061	0.545454545	0.321022727	unicellular	haplontic	UH
731	ChlTrebTrgel	60.30582061	59.12929177	-1.176528841	0.58008658	0.496392496	0.545454545	0.363636364	unicellular	haplontic	UH
732	ChlTrenCepar	49.31835093	52.14013701	2.821786079	0.297720798	0.334283001	0.381766382	0.323361823	multicellular	haplontic	N
733	ChlTrenTrann	50.19035791	52.3697883	2.179430389	0.300998573	0.324298621	0.375178317	0.296718973	multicellular	haplo-diplontic	MHD
734	ChlTrenTrjol	53.59362962	55.4898053	1.896175686	0.34880803	0.342952739	0.382685069	0.297365119	multicellular	haplo-diplontic	MHD
735	ChlUlotAcros	54.47977214	56.7614321	2.281659959	0.63373494	0.507630522	0.554216867	0.334939759	multicellular	haplontic	MH
736	ChlUlvaUllin	38.72938894	43.44758084	4.718191899	0.827050998	0.609016999	0.598669623	0.401330377	multicellular	haplo-diplontic	MHD
737	ChlBryoCatax	54.47244127	60.37365439	5.901213124	0.478701826	0.45841785	0.54158215	0.354969574	siphonous	diplontic	SD
738	ChlBryoCofra	54.36548396	60.47005213	6.10456817	0.51372549	0.471895425	0.523529412	0.378431373	siphonous	diplontic	SD
739	ChlBryoHadis	54.87677464	57.90045591	3.023681273	0.610701107	0.525830258	0.579335793	0.387453875	siphonous	diplontic	SD
740	ChlBryoOsque	51.36145485	57.85736304	6.495908193	0.611641221	0.520992366	0.565839695	0.385496183	siphonous	N	N
741	ChlChaeBlriz	50.28829672	54.79504899	4.506752273	0.667826087	0.542028986	0.540869565	0.417391304	siphonocladous	N	N
742	ChlChldTeast	36.6803728	41.62295627	4.942583471	0.852125693	0.611213802	0.593345656	0.388170055	unicellular	N	N
743	ChlChldTestr	30.27136056	37.14617486	6.874814306	0.916666667	0.636666667	0.59	0.403333333	unicellular	N	N
744	ChlChloAcacu	35.28058261	45.33477469	10.05419208	0.801512287	0.589161941	0.584120983	0.381852552	multicellular	haplontic	MH
745	ChlChloChrei	29.82449465	38.15887703	8.33438238	0.901574803	0.627952756	0.612204724	0.37007874	unicellular	haplontic	UH
746	ChlChloDuter	37.80811748	43.8803464	6.072228924	0.821167883	0.589416058	0.572992701	0.374087591	unicellular	haplontic	UH
747	ChlChloGopec	33.81135055	41.44378182	7.632431275	0.854616896	0.614276359	0.609037328	0.379174853	multicellular	haplontic	MH
748	ChlChloHaplu	47.98235712	52.7	4.717642883	0.7	0.555357143	0.582142857	0.383928571	unicellular	haplontic	UH
749	ChlChloVocar	47.22039979	53.00550337	5.785103572	0.695481336	0.555337263	0.593320236	0.377210216	multicellular	haplontic	MH
750	ChlChlrAupro	29.44688071	34.93878008	5.49189937	0.950884086	0.662082515	0.644400786	0.390962672	unicellular	haplontic	UH
751	ChlChlrChlor	29.65967578	36.57448728	6.914811501	0.925343811	0.629338572	0.589390963	0.373280943	unicellular	haplontic	UH
752	ChlChlrPiokl	37.86268688	40.34181918	2.479132296	0.87007874	0.598425197	0.557086614	0.368110236	unicellular	haplontic	UH
753	ChlCladBocom	58.65831083	58.41305741	-0.245253418	0.598949212	0.511383538	0.556917688	0.378283713	siphonocladous	haplo-diplontic	CHD
754	ChlCladClglo	54.91861524	59.76701466	4.848399413	0.558823529	0.462622549	0.481617647	0.347426471	siphonocladous	haplo-diplontic	CHD
755	ChlDasyAcace	54.89639807	59.35532165	4.458923576	0.431259045	0.421611192	0.468885673	0.364688857	siphonous	diplontic	SD
756	ChlIgnaIgtet	47.29863779	53.49787154	6.199233757	0.688090737	0.532451166	0.5463138	0.36294896	unicellular	N	N
757	ChlOltmOluni	29.58783734	38.83382148	9.245984142	0.891696751	0.611913357	0.557761733	0.386281588	unicellular	N	N
758	ChlOltmOlvir	27.4286954	37.40745248	9.978757074	0.912739965	0.627108784	0.565445026	0.403141361	unicellular	N	N
759	ChlPediMarsu	28.04292108	32.90657635	4.863655266	0.984344423	0.649706458	0.585127202	0.37964775	unicellular	N	N
760	ChlPediPemin	31.81318532	38.94310494	7.12991962	0.89010989	0.618437118	0.582417582	0.382783883	unicellular	N	N
761	ChlPediYPF70	28.77978457	33.92022863	5.140444063	0.967391304	0.653985507	0.588768116	0.405797101	unicellular	N	N
762	ChlPrasBapra	53.79961469	54.57400366	0.774388966	0.333973129	0.399232246	0.508637236	0.355086372	unicellular	haplontic	UH
763	ChlPrasMipus	57.85915544	60.47389345	2.614738005	0.49132948	0.477199743	0.543352601	0.396917148	unicellular	haplontic	UH
764	ChlPrasOstau	44.20361382	51.169907	6.966293175	0.722014925	0.56840796	0.570895522	0.412313433	unicellular	haplontic	UH
765	ChlPrasPisal	54.95559383	60.5	5.544406173	0.5	0.469230769	0.532692308	0.375	unicellular	N	N
766	ChlScotSclem	52.09093821	59.60219865	7.511260438	0.56496063	0.484908136	0.523622047	0.366141732	unicellular	N	N
767	ChlTrebAster	35.10628233	42.74753282	7.641250496	0.836614173	0.596456693	0.578740157	0.374015748	unicellular	haplontic	UH
768	ChlTrebCosub	37.68760592	42.72411697	5.036511045	0.836935167	0.611001965	0.595284872	0.400785855	unicellular	haplontic	UH
769	ChlTrebPspri	41.55648902	45.21825291	3.661763896	0.803082192	0.593607306	0.582191781	0.395547945	unicellular	haplontic	UH
770	ChlTrebTrgel	49.88717936	55.57974484	5.692565477	0.654832347	0.524654832	0.542406312	0.376725838	unicellular	haplontic	UH
771	ChlTrenCepar	49.72638509	52.49072703	2.764341947	0.302734375	0.360677083	0.45703125	0.322265625	multicellular	haplontic	N
772	ChlTrenTrann	61	60.19715921	-0.802840793	0.46588694	0.423651722	0.469785575	0.335282651	multicellular	haplo-diplontic	MHD
773	ChlTrenTrjol	61	60.50095974	-0.499040258	0.502868069	0.428935628	0.455066922	0.328871893	multicellular	haplo-diplontic	MHD
774	ChlUlotAcros	51.01633441	57.16845142	6.152117007	0.625886525	0.514184397	0.542553191	0.374113475	multicellular	haplontic	MH
775	ChlUlvaPhden	57.36443945	58.04067304	0.676233589	0.607594937	0.523206751	0.556962025	0.405063291	multicellular	haplo-diplontic	MHD
776	ChlUlvaUllin	55.69924481	60.21661803	4.517373213	0.537280702	0.475529584	0.521929825	0.36761488	multicellular	haplo-diplontic	MHD
777	ChlUlvoUlmut	56.56448215	59.90509995	3.340617797	0.553149606	0.483595801	0.527559055	0.37007874	multicellular	haplo-diplontic	MHD
778	StrCharChvul	55.68307349	58.32561713	2.642543641	0.601036269	0.502014968	0.518134715	0.386873921	multicellular	haplontic	MH
779	StrChloChatm	51.23075195	53.05268417	1.821932218	0.694779116	0.548862115	0.568273092	0.383534137	multicellular	haplontic	MH
780	StrColeChglo	47.08981564	48.77559114	1.685775495	0.755102041	0.568027211	0.537900875	0.411078717	multicellular	haplontic	MH
781	StrColeCoorb	53.81511783	60.41459554	6.599477718	0.521484375	0.458333333	0.501953125	0.3515625	multicellular	haplontic	MH
782	StrEmbrArtha	51.44042657	60.08888845	8.648461882	0.459882583	0.441617743	0.506849315	0.358121331	multicellular	haplo-diplontic	MHD
783	StrEmbrOrsat	37.54328488	39.61732244	2.07403756	0.880392157	0.601960784	0.545098039	0.380392157	multicellular	haplo-diplontic	MHD
784	StrEmbrPhpat	48.47221895	55.72534012	7.25312117	0.65234375	0.513671875	0.533203125	0.35546875	multicellular	haplo-diplontic	MHD
785	StrKlebKlfla	42.84555723	45.49325728	2.647700053	0.799377916	0.574909279	0.527216174	0.398133748	multicellular	N	N
786	StrMesoMevir	36.29886424	41.59226605	5.293401801	0.852551985	0.604284814	0.56710775	0.393194707	unicellular	N	N
787	StrZygnMeend	51.33802836	57.81773498	6.479706619	0.6125	0.50297619	0.525	0.371428571	unicellular	haplontic	UH
788	StrZygnRoobt	46.96163685	48.8988412	1.93720435	0.753424658	0.562296151	0.567514677	0.365949119	unicellular	haplontic	UH
789	ChlBryoOsque	55.81954987	59.28905131	3.469501444	0.575298805	0.505710491	0.6	0.341832669	siphonous	N	N
790	ChlChldTeast	41.50486661	42.59665826	1.091791646	0.838683788	0.6094168	0.65329053	0.336276083	unicellular	N	N
791	ChlChldTestr	35.38221512	37.93292513	2.550710008	0.904912837	0.625462229	0.637083994	0.334389857	unicellular	N	N
792	ChlChloAcacu	39.43739701	47.61378635	8.176389344	0.770833333	0.634002058	0.705246914	0.425925926	multicellular	haplontic	MH
793	ChlChloChrei	37.20110887	40.30137385	3.100264984	0.870651204	0.658340767	0.694915254	0.409455843	unicellular	haplontic	UH
794	ChlChloDuter	49.49195581	55.08051157	5.58855576	0.663174859	0.611603546	0.721192587	0.450443191	unicellular	haplontic	UH
795	ChlChloGopec	32.71919024	36.71184075	3.992650509	0.923248053	0.701520208	0.719688543	0.461624027	multicellular	haplontic	MH
796	ChlChloVocar	45.21449537	47.77768022	2.563184849	0.768621236	0.631273111	0.696513471	0.428684628	multicellular	haplontic	MH
797	ChlChlrAupro	31.20219103	36.47872345	5.276532422	0.926809211	0.719298246	0.765625	0.465460526	unicellular	haplontic	UH
798	ChlChlrChlor	33.87609872	39.11822879	5.242130071	0.887573964	0.599605523	0.591715976	0.319526627	unicellular	haplontic	UH
799	ChlChlrPiokl	40.25577117	42.98717949	2.731408315	0.833333333	0.593406593	0.593406593	0.353479853	unicellular	haplontic	UH
800	ChlCladBocom	57.06466952	57.98978576	0.92511624	0.6087308	0.541902452	0.629749394	0.387227162	siphonocladous	haplo-diplontic	CHD
801	ChlCladClglo	61	60.24682562	-0.753174383	0.535353535	0.447811448	0.484848485	0.323232323	siphonocladous	haplo-diplontic	CHD
802	ChlIgnaIgtet	47.18170904	55.03321427	7.851505235	0.66395112	0.534283775	0.602851324	0.33604888	unicellular	N	N
803	ChlOltmOluni	52.57251325	57.58792768	5.015414426	0.617378049	0.551321138	0.631859756	0.40472561	unicellular	N	N
804	ChlOltmOlvir	39.57861299	45.81392709	6.235314102	0.795061728	0.609053498	0.655967078	0.376131687	unicellular	N	N
805	ChlPediMarsu	31.47095193	34.72404625	3.253094315	0.954323002	0.689777053	0.7137031	0.401305057	unicellular	N	N
806	ChlPediPemin	28.72646298	34.518984	5.792521023	0.957627119	0.732408834	0.771186441	0.468412943	unicellular	N	N
807	ChlPediYPF70	28.85452574	33.98092077	5.126395029	0.966393443	0.716120219	0.756557377	0.425409836	unicellular	N	N
808	ChlPrasBapra	44.65088137	58.16227704	13.51139566	0.60483871	0.49327957	0.528225806	0.346774194	unicellular	haplontic	UH
809	ChlPrasMipus	34.83926393	40.39273052	5.553466592	0.86935867	0.63341251	0.661124307	0.369754553	unicellular	haplontic	UH
810	ChlPrasNepyr	30.6287291	35.06473013	4.436001031	0.94887684	0.648592822	0.642912471	0.353989156	unicellular	haplontic	UH
811	ChlPrasOstau	47.47949925	54.14239758	6.662898336	0.678182981	0.555555556	0.603966731	0.384516955	unicellular	haplontic	UH
812	ChlPrasPisal	57.10386563	59.46902872	2.365163091	0.569536424	0.488410596	0.57781457	0.317880795	unicellular	N	N
813	ChlScotSclem	53.04392238	58.79132557	5.74740319	0.589433962	0.50591195	0.588679245	0.339622642	unicellular	N	N
814	ChlTrebAster	43.34011878	47.89023441	4.550115633	0.767100977	0.597448426	0.664495114	0.360749186	unicellular	haplontic	UH
815	ChlTrebCosub	36.03090637	42.26173972	6.230833357	0.843290043	0.623665224	0.670995671	0.356709957	unicellular	haplontic	UH
816	ChlTrebTrgel	52.86831537	58.27978145	5.41146608	0.602115541	0.514921324	0.60504886	0.337672905	unicellular	haplontic	UH
817	ChlTrenCepar	51.60066802	52.84594875	1.245280725	0.307874016	0.337270341	0.427559055	0.276377953	multicellular	haplontic	N
818	ChlTrenTrann	57.06738808	58.2253665	1.157978411	0.401285583	0.36271809	0.422405877	0.26446281	multicellular	haplo-diplontic	MHD
819	ChlTrenTrjol	54.26241151	55.3906453	1.12823379	0.347158218	0.353558628	0.428571429	0.284946237	multicellular	haplo-diplontic	MHD
820	ChlUlotAcros	54.83087984	59.02479906	4.193919219	0.583079268	0.535687071	0.634424981	0.389481707	multicellular	haplontic	MH
821	ChlUlvaPhden	38.86428349	42.19967323	3.335389741	0.84414557	0.640031646	0.668512658	0.407436709	multicellular	haplo-diplontic	MHD
822	ChlUlvaUllin	53.56318052	58.17921401	4.616033492	0.604449938	0.531906134	0.626387176	0.364647713	multicellular	haplo-diplontic	MHD
823	ChlUlvoUlmut	55.84788833	58.71888418	2.870995847	0.591324201	0.53196347	0.630136986	0.374429224	multicellular	haplo-diplontic	MHD
824	StrColeCoorb	56.18963187	60.0443536	3.854721732	0.546737213	0.478248089	0.582010582	0.305996473	multicellular	haplontic	MH
825	StrEmbrArtha	53.24657826	57.51465198	4.268073719	0.385892116	0.40802213	0.538589212	0.299585062	multicellular	haplo-diplontic	MHD
826	StrEmbrOrsat	53.91605238	58.82266922	4.906616841	0.415966387	0.4232493	0.533613445	0.320168067	multicellular	haplo-diplontic	MHD
827	StrKlebKlfla	42.42779256	45.28986688	2.862074325	0.802117264	0.58577633	0.614820847	0.340390879	multicellular	N	N
828	StrMesoMevir	38.42033579	41.30311826	2.882782462	0.856576862	0.62836767	0.66481775	0.363708399	unicellular	N	N
829	StrZygnMeend	37.26601419	41.16386743	3.897853248	0.8585209	0.627813505	0.671221865	0.353697749	unicellular	haplontic	UH
830	ChlBryoCatax	51.62171092	60.20595331	8.584242389	0.46641791	0.437810945	0.5	0.347014925	siphonous	diplontic	SD
831	ChlBryoCofra	52.86748608	60.50091441	7.633428335	0.502994012	0.470392548	0.502994012	0.405189621	siphonous	diplontic	SD
832	ChlBryoHadis	54.66538188	59.65366163	4.988279745	0.563106796	0.489482201	0.52184466	0.383495146	siphonous	diplontic	SD
833	ChlBryoOsque	44.06334067	49.36684621	5.303505533	0.747035573	0.598814229	0.606719368	0.442687747	siphonous	N	N
834	ChlChaeBlriz	40.0568653	46.93347138	6.876606078	0.78	0.565833333	0.53	0.3875	siphonocladous	N	N
835	ChlChldTeast	34.36437566	45.68180608	11.31743043	0.796839729	0.602708804	0.577878104	0.433408578	unicellular	N	N
836	ChlChldTestr	30.30675734	38.25110397	7.944346634	0.90021692	0.643528561	0.587852495	0.442516269	unicellular	N	N
837	ChlChloAcacu	36.21646521	44.48016282	8.263697607	0.813043478	0.603623188	0.573913043	0.423913043	multicellular	haplontic	MH
838	ChlChloChrei	26.42810421	36.56218195	10.13407774	0.925531915	0.62677305	0.571808511	0.382978723	unicellular	haplontic	UH
839	ChlChloDuter	33.62806983	43.7397575	10.11168768	0.823076923	0.582905983	0.530769231	0.394871795	unicellular	haplontic	UH
840	ChlChloGopec	26.58409182	36.37619863	9.79210681	0.928381963	0.627763042	0.567639257	0.387267905	multicellular	haplontic	MH
841	ChlChloHaplu	37.83613892	44.54128842	6.705149501	0.812217195	0.606334842	0.574660633	0.432126697	unicellular	haplontic	UH
842	ChlChloVocar	35.25740995	41.86234175	6.604931802	0.848806366	0.598585323	0.567639257	0.379310345	multicellular	haplontic	MH
843	ChlChlrAupro	34.77928073	39.68683905	4.907558323	0.879396985	0.625628141	0.585427136	0.412060302	unicellular	haplontic	UH
844	ChlChlrChlor	28.73573489	36.21492513	7.479190238	0.930864198	0.641152263	0.587654321	0.404938272	unicellular	haplontic	UH
845	ChlChlrPiokl	37.36323769	53.7746534	16.41141571	0.683870968	0.532616487	0.503225806	0.410752688	unicellular	haplontic	UH
846	ChlCladBocom	36.76289847	46.46675994	9.703861477	0.786279683	0.574318382	0.55408971	0.382585752	siphonocladous	haplo-diplontic	CHD
847	ChlCladClglo	42.87191524	57.42743123	14.55551599	0.620689655	0.500442087	0.50397878	0.376657825	siphonocladous	haplo-diplontic	CHD
848	ChlDasyAcace	46.57131712	58.93662247	12.36530535	0.419023136	0.434447301	0.491002571	0.393316195	siphonous	diplontic	SD
849	ChlIgnaIgtet	37.8591322	50.67103323	12.81190104	0.729016787	0.553157474	0.544364508	0.386091127	unicellular	N	N
850	ChlOltmOluni	27.94667181	38.16179988	10.21512807	0.901531729	0.636761488	0.584245077	0.424507659	unicellular	N	N
851	ChlOltmOlvir	33.35177306	42.07366235	8.721889291	0.845884413	0.637478109	0.597197898	0.469352014	unicellular	N	N
852	ChlPediMarsu	29.17547587	35.57872485	6.403248981	0.940758294	0.652448657	0.58056872	0.436018957	unicellular	N	N
853	ChlPediPemin	39.6677317	45.74125861	6.073526908	0.796039604	0.588118812	0.554455446	0.413861386	unicellular	N	N
854	ChlPediYPF70	27.58477665	33.84233718	6.257560529	0.968674699	0.671485944	0.628915663	0.41686747	unicellular	N	N
855	ChlPrasBapra	33.93248697	52.05290954	18.12042258	0.709424084	0.513961606	0.465968586	0.366492147	unicellular	haplontic	UH
856	ChlPrasMipus	26.17168922	36.03233069	9.860641473	0.933687003	0.629531388	0.578249337	0.376657825	unicellular	haplontic	UH
857	ChlPrasNepyr	27.1965341	38.51154716	11.31501305	0.896396396	0.619369369	0.554054054	0.407657658	unicellular	haplontic	UH
858	ChlPrasOstau	34.84596733	45.84185139	10.99588406	0.79468599	0.585346216	0.550724638	0.410628019	unicellular	haplontic	UH
859	ChlPrasPisal	26.56206266	33.34775265	6.785689992	0.97689769	0.628162816	0.557755776	0.349834983	unicellular	N	N
860	ChlScotSclem	47.03971858	55.05937693	8.019658359	0.663522013	0.520964361	0.547169811	0.352201258	unicellular	N	N
861	ChlTrebAster	43.63826	50.02549608	6.38723608	0.737980769	0.573717949	0.586538462	0.396634615	unicellular	haplontic	UH
862	ChlTrebBobra	40.2145653	48.16090692	7.946341626	0.76344086	0.541218638	0.483870968	0.376344086	multicellular	haplontic	MH
863	ChlTrebCosub	34.7834601	41.55915835	6.775698243	0.853012048	0.6	0.544578313	0.402409639	unicellular	haplontic	UH
864	ChlTrebPspri	40.13089379	44.86983933	4.738945542	0.80778032	0.576659039	0.52402746	0.398169336	unicellular	haplontic	UH
865	ChlTrebTrgel	45.06990551	52.9152354	7.845329896	0.696821516	0.54197229	0.528117359	0.400977995	unicellular	haplontic	UH
866	ChlTrenCepar	49.43625696	57.01436744	7.578110484	0.375979112	0.380330722	0.422976501	0.342036554	multicellular	haplontic	N
867	ChlTrenTrann	48.19500234	55.54016071	7.345158373	0.34965035	0.358974359	0.400932401	0.326340326	multicellular	haplo-diplontic	MHD
868	ChlTrenTrjol	43.13782386	50.32497555	7.187151689	0.272506083	0.342254663	0.403892944	0.350364964	multicellular	haplo-diplontic	MHD
869	ChlUlotAcros	47.2290008	58.14116929	10.91216848	0.605321508	0.519586105	0.538802661	0.414634146	multicellular	haplontic	MH
870	ChlUlvaPhden	47.33712078	52.84899777	5.511876986	0.697802198	0.564102564	0.575091575	0.419413919	multicellular	haplo-diplontic	MHD
871	ChlUlvoUlmut	31.12734783	39.44371374	8.316365913	0.882882883	0.621621622	0.59009009	0.391891892	multicellular	haplo-diplontic	MHD
872	StrCharChvul	51.88488096	53.97824998	2.093369023	0.680733945	0.570030581	0.552293578	0.47706422	multicellular	haplontic	MH
873	StrChloChatm	51.2592997	46.93347138	-4.325828323	0.78	0.563333333	0.55	0.36	multicellular	haplontic	MH
874	StrColeChglo	45.06199237	53.60893218	8.546939809	0.686403509	0.543859649	0.526315789	0.418859649	multicellular	haplontic	MH
875	StrColeCoorb	56.29582723	60.44478139	4.148954154	0.517745303	0.489909534	0.517745303	0.434237996	multicellular	haplontic	MH
876	StrEmbrArtha	54.09117636	60.37768485	6.286508492	0.525252525	0.470538721	0.51010101	0.376262626	multicellular	haplo-diplontic	MHD
877	StrEmbrOrsat	50.29505233	60.2929475	9.997895173	0.532178218	0.485973597	0.527227723	0.398514851	multicellular	haplo-diplontic	MHD
878	StrEmbrPhpat	45.19827414	51.35912467	6.160850524	0.719339623	0.55581761	0.533018868	0.41509434	multicellular	haplo-diplontic	MHD
879	StrKlebKlfla	46.23629396	52.73926054	6.50296658	0.699421965	0.561978163	0.53371869	0.452793834	multicellular	N	N
880	StrMesoMevir	43.46200994	45.49673398	2.034724037	0.799331104	0.6051263	0.525612472	0.490523969	unicellular	N	N
881	StrZygnMeend	46.44657422	56.00778672	9.561212501	0.647435897	0.527065527	0.525641026	0.408119658	unicellular	haplontic	UH
882	StrZygnRoobt	37.88428053	44.84419286	6.95991233	0.808126411	0.593679458	0.571106095	0.401805869	unicellular	haplontic	UH
883	ChlBryoCatax	52.34067199	59.64774927	7.307077289	0.441117764	0.438123752	0.51497006	0.358283433	siphonous	diplontic	SD
884	ChlBryoCofra	53.82900214	59.49551978	5.666517633	0.435814455	0.443006113	0.516720604	0.376483279	siphonous	diplontic	SD
885	ChlBryoHadis	51.97890598	56.91368262	4.934776636	0.630841121	0.495327103	0.495327103	0.359813084	siphonous	diplontic	SD
886	ChlBryoOsque	40.31001716	42.44292548	2.132908316	0.84079602	0.607758621	0.593439364	0.389054726	siphonous	N	N
887	ChlChaeBlriz	35.37697337	40.02254184	4.645568465	0.87460815	0.604667363	0.585161964	0.354231975	siphonocladous	N	N
888	ChlChldTeast	41.04713426	47.34952412	6.302389863	0.774396642	0.581671913	0.603357817	0.36726128	unicellular	N	N
889	ChlChldTestr	35.1476558	40.6987825	5.551126703	0.865042174	0.630427991	0.616682287	0.409559513	unicellular	N	N
890	ChlChloAcacu	34.75631583	41.282903	6.526587164	0.856858847	0.636182903	0.642147117	0.409542744	multicellular	haplontic	MH
891	ChlChloChrei	29.3304048	35.25656102	5.926156222	0.945833333	0.672569444	0.64375	0.428125	unicellular	haplontic	UH
892	ChlChloDuter	44.87932486	49.80450134	4.925176479	0.741028128	0.57161332	0.590688652	0.383123181	unicellular	haplontic	UH
893	ChlChloGopec	35.77694431	40.67162061	4.894676295	0.865424431	0.64389234	0.635610766	0.430641822	multicellular	haplontic	MH
894	ChlChloHaplu	47.17691855	49.73620803	2.559289482	0.741967871	0.577643909	0.59437751	0.396586345	unicellular	haplontic	UH
895	ChlChloVocar	44.25468123	48.81101625	4.556335017	0.754620123	0.594113621	0.610882957	0.416837782	multicellular	haplontic	MH
896	ChlChlrAupro	38.75020103	48.44755344	9.697352407	0.759557344	0.743211532	0.871356784	0.598591549	unicellular	haplontic	UH
897	ChlChlrChlor	30.7445646	36.8892937	6.144729101	0.920550847	0.656073446	0.649364407	0.398305085	unicellular	haplontic	UH
898	ChlChlrPiokl	39.21819101	41.48706166	2.268870647	0.854014599	0.610358012	0.592283629	0.384775808	unicellular	haplontic	UH
899	ChlCladBocom	44.40273947	48.00899165	3.606252172	0.765495868	0.582644628	0.588842975	0.393595041	siphonocladous	haplo-diplontic	CHD
900	ChlCladClglo	56.93905447	58.74041776	1.801363285	0.590766002	0.49807625	0.533053515	0.370409234	siphonocladous	haplo-diplontic	CHD
901	ChlDasyAcace	54.46458413	60.17756222	5.712978093	0.46473029	0.423928077	0.47406639	0.332987552	siphonous	diplontic	SD
902	ChlIgnaIgtet	51.44427603	56.39085914	4.946583108	0.640591966	0.529598309	0.573995772	0.374207188	unicellular	N	N
903	ChlOltmOluni	34.5664017	39.0952933	4.528891599	0.887905605	0.636184857	0.604719764	0.415929204	unicellular	N	N
904	ChlOltmOlvir	31.79047174	38.97096513	7.180493395	0.889705882	0.634803922	0.62289916	0.391806723	unicellular	N	N
905	ChlPediMarsu	32.94293555	35.88074662	2.937811066	0.936040609	0.675126904	0.668020305	0.421319797	unicellular	N	N
906	ChlPediPemin	36.4872508	40.89858923	4.411338426	0.862235067	0.613037893	0.588631985	0.388246628	unicellular	N	N
907	ChlPediYPF70	30.74274135	35.89160235	5.148860995	0.935871743	0.690380762	0.677354709	0.457915832	unicellular	N	N
908	ChlPrasBapra	45.33443101	58.20855174	12.87412073	0.603773585	0.479385045	0.474842767	0.359538784	unicellular	haplontic	UH
909	ChlPrasMipus	32.36042741	37.39321235	5.032784945	0.912953368	0.632124352	0.601036269	0.38238342	unicellular	haplontic	UH
910	ChlPrasNepyr	31.21957995	36.43415208	5.214572137	0.927492447	0.643840215	0.614300101	0.389728097	unicellular	haplontic	UH
911	ChlPrasOstau	46.15874788	50.57553093	4.416783055	0.730349345	0.546943231	0.537117904	0.373362445	unicellular	haplontic	UH
912	ChlPrasPisal	56.14484102	60.29654555	4.151704533	0.472424558	0.45022546	0.528616025	0.349635796	unicellular	N	N
913	ChlScotSclem	53.28458064	59.13007952	5.845498887	0.580063627	0.481442206	0.534464475	0.329798515	unicellular	N	N
914	ChlTrebAster	38.95054473	43.57521618	4.624671449	0.825313808	0.600767085	0.60251046	0.374476987	unicellular	haplontic	UH
915	ChlTrebBobra	47.52868192	50.37282066	2.844138736	0.733170135	0.58677011	0.616421569	0.410539216	multicellular	haplontic	MH
916	ChlTrebCosub	37.83824903	42.13153712	4.293288091	0.84508547	0.601139601	0.590811966	0.367521368	unicellular	haplontic	UH
917	ChlTrebPspri	40.6329148	44.9731012	4.340186399	0.806387226	0.586493679	0.570858283	0.382235529	unicellular	haplontic	UH
918	ChlTrebTrgel	51.70949349	55.90930395	4.199810459	0.649159664	0.528711485	0.570378151	0.366596639	unicellular	haplontic	UH
919	ChlTrenTrann	59.18523312	59.28735828	0.102125155	0.429145729	0.39798995	0.442211055	0.322613065	multicellular	haplo-diplontic	MHD
920	ChlTrenTrjol	55.28055307	55.44183106	0.161277991	0.348008386	0.367225716	0.431865828	0.321802935	multicellular	haplo-diplontic	MHD
921	ChlUlotAcros	53.85096901	57.28227463	3.43130562	0.623623624	0.527861195	0.583583584	0.376376376	multicellular	haplontic	MH
922	ChlUlvaPhden	35.78563333	41.24109029	5.455456966	0.857442348	0.626834382	0.631027254	0.392033543	multicellular	haplo-diplontic	MHD
923	ChlUlvoUlmut	55.84508217	59.06288998	3.217807818	0.582	0.532666667	0.612	0.404	multicellular	haplo-diplontic	MHD
924	StrCharChvul	56.42844291	58.00936597	1.58092306	0.608294931	0.502918587	0.519815668	0.380645161	multicellular	haplontic	MH
925	StrColeChglo	45.30326658	47.25334699	1.950080411	0.775692583	0.566875186	0.5487042	0.376228776	multicellular	haplontic	MH
926	StrColeCoorb	54.06770852	59.88401795	5.816309429	0.554054054	0.487872488	0.548856549	0.360706861	multicellular	haplontic	MH
927	StrEmbrArtha	52.89061692	59.3797727	6.489155783	0.43203372	0.42852125	0.504741834	0.348788198	multicellular	haplo-diplontic	MHD
928	StrEmbrOrsat	49.36414893	56.28638112	6.922232193	0.642481598	0.533123028	0.577287066	0.379600421	multicellular	haplo-diplontic	MHD
929	StrEmbrPhpat	56.54089738	60.49172881	3.950831437	0.495807128	0.461215933	0.530398323	0.357442348	multicellular	haplo-diplontic	MHD
930	StrKlebKlfla	41.76028166	44.6572128	2.896931144	0.810650888	0.593233197	0.575785162	0.393263541	multicellular	N	N
931	StrMesoMevir	33.50554067	39.23864806	5.733107392	0.885835095	0.626497533	0.604651163	0.389006342	unicellular	N	N
932	StrZygnMeend	54.38304233	57.5316913	3.148648976	0.618546845	0.505736138	0.543977055	0.354684512	unicellular	haplontic	UH
933	StrZygnRoobt	42.34545012	47.31752044	4.972070325	0.774827925	0.597509013	0.620452311	0.397246804	unicellular	haplontic	UH
934	ChlBryoCatax	54.05222366	60.02631408	5.974090418	0.456765005	0.465084746	0.538148525	0.400406504	siphonous	diplontic	SD
935	ChlBryoCofra	53.66642151	59.24367248	5.577250966	0.576687117	0.519086571	0.600204499	0.380368098	siphonous	diplontic	SD
936	ChlBryoHadis	52.41750296	57.36306817	4.94556521	0.621997472	0.552232519	0.607323232	0.427307206	siphonous	diplontic	SD
937	ChlBryoOsque	47.85242946	50.12994981	2.277520354	0.736536868	0.599336833	0.634328358	0.427031509	siphonous	N	N
938	ChlChaeBlriz	48.47454341	51.34878708	2.874243671	0.719486081	0.574946467	0.6124197	0.392933619	siphonocladous	N	N
939	ChlChldTeast	39.31751964	44.74067135	5.423151707	0.80952381	0.620634921	0.626666667	0.425714286	unicellular	N	N
940	ChlChldTestr	34.3484204	39.72087459	5.372454188	0.878910192	0.65119408	0.658930373	0.415741675	unicellular	N	N
941	ChlChloAcacu	42.28392784	49.97951339	7.695585549	0.738615665	0.628718883	0.68852459	0.459016393	multicellular	haplontic	MH
942	ChlChloChrei	29.91192986	36.51294392	6.601014063	0.92628516	0.710636922	0.708050436	0.49757517	unicellular	haplontic	UH
943	ChlChloGopec	32.15787877	36.42370294	4.265824167	0.927652733	0.699892819	0.70096463	0.471061093	multicellular	haplontic	MH
944	ChlChloVocar	42.5714662	45.49220407	2.920737864	0.799392097	0.650455927	0.68591692	0.466058764	multicellular	haplontic	MH
945	ChlChlrAupro	32.51078076	37.99660429	5.485823535	0.903970452	0.716528163	0.737765466	0.507848569	unicellular	haplontic	UH
946	ChlChlrChlor	33.63492078	40.74158831	7.106667525	0.864440079	0.680746562	0.701375246	0.476424361	unicellular	haplontic	UH
947	ChlChlrPiokl	49.3017768	54.29839588	4.996619076	0.675739645	0.550295858	0.553846154	0.421301775	unicellular	haplontic	UH
948	ChlCladBocom	43.1128038	46.64975242	3.536948618	0.783817952	0.618626212	0.635903919	0.436156764	siphonocladous	haplo-diplontic	CHD
949	ChlCladClglo	59.0108101	58.8416025	-0.169207603	0.588100686	0.536613272	0.57208238	0.449656751	siphonocladous	haplo-diplontic	CHD
950	ChlDasyAcace	55.69470306	60.46962083	4.774917765	0.490509491	0.456210456	0.51048951	0.367632368	siphonous	diplontic	SD
951	ChlIgnaIgtet	54.72896067	58.07472163	3.345760961	0.606829268	0.541463415	0.597073171	0.420487805	unicellular	N	N
952	ChlOltmOluni	36.57823374	41.45378824	4.875554494	0.854477612	0.660758706	0.671641791	0.456156716	unicellular	N	N
953	ChlOltmOlvir	32.72654254	40.21043457	7.483892033	0.871939736	0.677024482	0.688323917	0.470809793	unicellular	N	N
954	ChlPediMarsu	30.45745214	35.06811921	4.610667072	0.948822927	0.702490618	0.717502559	0.441146366	unicellular	N	N
955	ChlPediPemin	29.84194925	36.07211228	6.230163026	0.933070866	0.707677165	0.706692913	0.483267717	unicellular	N	N
956	ChlPediYPF70	29.40742064	35.13370173	5.726281095	0.947780679	0.71975631	0.731940818	0.479547433	unicellular	N	N
957	ChlPrasBapra	42.67681729	55.34904283	12.67222554	0.658722593	0.537654909	0.533841754	0.420400381	unicellular	haplontic	UH
958	ChlPrasMipus	37.98930586	40.73065821	2.741352346	0.864593781	0.638248078	0.617853561	0.432296891	unicellular	haplontic	UH
959	ChlPrasNepyr	31.36198544	37.03026724	5.668281804	0.918416317	0.672265547	0.647270546	0.451109778	unicellular	haplontic	UH
960	ChlPrasOstau	46.22703171	51.23669962	5.009667911	0.721071864	0.592773041	0.607795371	0.449451888	unicellular	haplontic	UH
961	ChlPrasPisal	58.05042339	60.50097025	2.450546868	0.502835539	0.508506616	0.596408318	0.426275992	unicellular	N	N
962	ChlScotSclem	56.98477248	59.88464184	2.899869361	0.554027505	0.523903078	0.589390963	0.428290766	unicellular	N	N
963	ChlTrebAster	45.11919049	50.93828416	5.819093669	0.725274725	0.595404595	0.636363636	0.424575425	unicellular	haplontic	UH
964	ChlTrebBobra	55.98140852	59.83151957	3.850111044	0.55624355	0.52233677	0.604123711	0.406797116	multicellular	haplontic	MH
965	ChlTrebCosub	39.3865074	44.80010117	5.413593769	0.808721506	0.633630657	0.662041625	0.43012884	unicellular	haplontic	UH
966	ChlTrebPspri	41.8193378	44.96832756	3.148989758	0.806451613	0.627956989	0.652688172	0.424731183	unicellular	haplontic	UH
967	ChlTrebTrgel	55.14951747	60.40417615	5.254658673	0.522617902	0.527751043	0.635226179	0.425409047	unicellular	haplontic	UH
968	ChlTrenCepar	53.06257693	55.96485329	2.902276356	0.356884058	0.390096618	0.461050725	0.352355072	multicellular	haplontic	N
969	ChlTrenTrann	57.30000093	59.84996029	2.549959357	0.448924731	0.418757467	0.464157706	0.343189964	multicellular	haplo-diplontic	MHD
970	ChlTrenTrjol	53.11074589	54.6467155	1.535969611	0.335120643	0.375930891	0.45665773	0.336014298	multicellular	haplo-diplontic	MHD
971	ChlUlotAcros	54.16084742	57.82578239	3.664934965	0.612326044	0.556991385	0.627236581	0.431411531	multicellular	haplontic	MH
972	ChlUlvaPhden	37.57051922	43.29760709	5.727087866	0.829094608	0.631061377	0.643947101	0.420142421	multicellular	haplo-diplontic	MHD
973	ChlUlvaUllin	53.05977193	56.42338279	3.363610864	0.64	0.586074074	0.654222222	0.464	multicellular	haplo-diplontic	MHD
974	ChlUlvoUlmut	51.65964275	57.89639507	6.236752317	0.610789981	0.579319204	0.666666667	0.460500963	multicellular	haplo-diplontic	MHD
975	StrCharChvul	56.74417629	60.44861203	3.704435748	0.487113402	0.488831615	0.554123711	0.425257732	multicellular	haplontic	MH
976	StrChloChatm	56.37948861	59.77244339	3.392954778	0.558610709	0.545586107	0.597684515	0.480463097	multicellular	haplontic	MH
977	StrColeChglo	45.552422	49.07104346	3.518621457	0.751077586	0.608117816	0.634698276	0.438577586	multicellular	haplontic	MH
978	StrColeCoorb	55.37544419	60.50098162	5.125537437	0.502798507	0.510572139	0.599813433	0.429104478	multicellular	haplontic	MH
979	StrEmbrArtha	54.86962918	58.55676612	3.687136943	0.409181637	0.461410512	0.560878244	0.414171657	multicellular	haplo-diplontic	MHD
980	StrEmbrOrsat	55.72044188	59.68425349	3.963811611	0.442455243	0.482949702	0.562659847	0.443734015	multicellular	haplo-diplontic	MHD
981	StrEmbrPhpat	57.87173963	60.32323594	2.451496311	0.474437628	0.486366735	0.556237219	0.428425358	multicellular	haplo-diplontic	MHD
982	StrKlebKlfla	36.28142269	40.75207828	4.470655588	0.864292589	0.658646134	0.675649663	0.43599615	multicellular	N	N
983	StrMesoMevir	40.88291041	45.35721406	4.474303642	0.801210026	0.647651973	0.662921348	0.478824546	unicellular	N	N
984	StrZygnMeend	36.81655791	43.12421633	6.307658424	0.831460674	0.666378565	0.68366465	0.484010372	unicellular	haplontic	UH
985	StrZygnRoobt	46.75055028	54.86666667	8.116116383	0.666666667	0.597938144	0.656357388	0.470790378	unicellular	haplontic	UH
986	ChlBryoCatax	53.9003837	59.70257308	5.80218938	0.443137255	0.452287582	0.554901961	0.358823529	siphonous	diplontic	SD
987	ChlBryoCofra	53.84972595	60.18835134	6.338625392	0.465362673	0.472425971	0.565607172	0.386308068	siphonous	diplontic	SD
988	ChlBryoHadis	53.52856447	58.36923077	4.840666303	0.6	0.504964539	0.565957447	0.34893617	siphonous	diplontic	SD
989	ChlBryoOsque	56.27648441	59.41707552	3.140591107	0.571245186	0.560547711	0.621309371	0.489088575	siphonous	N	N
990	ChlChaeBlriz	37.62942203	42.08667326	4.457251227	0.845704754	0.628857381	0.618849041	0.422018349	siphonocladous	N	N
991	ChlChldTeast	42.13971132	46.55073265	4.411021324	0.785150079	0.608741443	0.631121643	0.409952607	unicellular	N	N
992	ChlChldTestr	35.58735667	41.72677229	6.139415618	0.850684932	0.644063927	0.645890411	0.435616438	unicellular	N	N
993	ChlChloAcacu	35.86870114	44.48041544	8.611714298	0.813040063	0.636030374	0.665357423	0.429693637	multicellular	haplontic	MH
994	ChlChloChrei	30.03710452	35.39149274	5.354388222	0.94370229	0.690521628	0.687977099	0.439885496	unicellular	haplontic	UH
995	ChlChloDuter	44.41343138	50.33889359	5.925462213	0.733641263	0.599178856	0.635103926	0.428791378	unicellular	haplontic	UH
996	ChlChloGopec	31.85254679	37.40509227	5.552545482	0.91277533	0.690161527	0.689867841	0.46784141	multicellular	haplontic	MH
997	ChlChloHaplu	44.45350157	47.68643992	3.232938348	0.769852941	0.609899534	0.637766348	0.422058824	unicellular	haplontic	UH
998	ChlChloVocar	44.81376636	48.96793379	4.154167425	0.752483444	0.615342163	0.659768212	0.433774834	multicellular	haplontic	MH
999	ChlChlrAupro	30.04178305	35.86096735	5.819184297	0.936348409	0.681183696	0.681742044	0.425460637	unicellular	haplontic	UH
1000	ChlChlrChlor	31.04014615	37.29156949	6.251423342	0.91447862	0.672418105	0.668417104	0.43435859	unicellular	haplontic	UH
1001	ChlChlrPiokl	44.25550595	46.61155846	2.356052508	0.784331797	0.602457757	0.623963134	0.399078341	unicellular	haplontic	UH
1002	ChlCladBocom	37.06290814	43.44377661	6.380868463	0.827102804	0.619314642	0.648598131	0.382242991	siphonocladous	haplo-diplontic	CHD
1003	ChlCladClglo	58.12952668	58.6442131	0.514686418	0.593236715	0.518518519	0.571980676	0.390338164	siphonocladous	haplo-diplontic	CHD
1004	ChlDasyAcace	55.65563498	60.1940195	4.538384519	0.465699208	0.484381874	0.563492063	0.424242424	siphonous	diplontic	SD
1005	ChlIgnaIgtet	48.71504535	54.91719802	6.202152672	0.665845649	0.550355774	0.597701149	0.387520525	unicellular	N	N
1006	ChlOltmOluni	30.51891465	36.54742466	6.028510008	0.925757576	0.681565657	0.671212121	0.447727273	unicellular	N	N
1007	ChlOltmOlvir	38.58957518	45.8660508	7.27647562	0.794360385	0.632737276	0.651994498	0.451856946	unicellular	N	N
1008	ChlPediMarsu	30.33523204	34.34006922	4.004837172	0.960526316	0.690402477	0.677244582	0.433436533	unicellular	N	N
1009	ChlPediPemin	30.82291707	37.0869706	6.264053532	0.917559769	0.657873042	0.637262984	0.418796373	unicellular	N	N
1010	ChlPediYPF70	26.20915652	32.75787292	6.548716397	0.9868791	0.693845673	0.674789128	0.419868791	unicellular	N	N
1011	ChlPrasBapra	44.04469038	59.06014147	15.01545109	0.582078313	0.486947791	0.516566265	0.362198795	unicellular	haplontic	UH
1012	ChlPrasMipus	37.2042874	41.1592192	3.954931798	0.858585859	0.621025065	0.624017957	0.38047138	unicellular	haplontic	UH
1013	ChlPrasNepyr	30.89064301	35.97340862	5.082765606	0.93460076	0.664892269	0.645627376	0.414448669	unicellular	haplontic	UH
1014	ChlPrasOstau	47.29948444	53.55708677	6.257602325	0.687192118	0.570177839	0.61197703	0.411330049	unicellular	haplontic	UH
1015	ChlScotSclem	43.50237631	47.68262277	4.180246462	0.769904459	0.607218684	0.619426752	0.432324841	unicellular	N	N
1016	ChlTrebCosub	40.1161523	43.7233792	3.607226906	0.823299453	0.625228043	0.638780297	0.413604378	unicellular	haplontic	UH
1017	ChlTrebPspri	39.4524237	44.63696704	5.184543346	0.81092437	0.62464986	0.635294118	0.427731092	unicellular	haplontic	UH
1018	ChlTrebTrgel	52.01613875	58.407841	6.391702249	0.599074788	0.540992033	0.609868928	0.414032382	unicellular	haplontic	UH
1019	ChlTrenCepar	57.03219001	59.32451133	2.292321322	0.430293896	0.441848782	0.516955539	0.37829691	multicellular	haplontic	N
1020	ChlTrenTrann	58.38544428	60.00547883	1.620034547	0.455772114	0.456521739	0.528485757	0.385307346	multicellular	haplo-diplontic	MHD
1021	ChlTrenTrjol	57.17038043	58.65317503	1.482794603	0.411589896	0.439326399	0.523774146	0.382615156	multicellular	haplo-diplontic	MHD
1022	ChlUlotAcros	51.14252305	55.32807719	4.185554142	0.659073056	0.568211574	0.611154753	0.434406913	multicellular	haplontic	MH
1023	ChlUlvaPhden	34.2770064	38.51562698	4.238620579	0.896336711	0.663289166	0.653156664	0.440374123	multicellular	haplo-diplontic	MHD
1024	ChlUlvaUllin	53.87346024	58.7969495	4.923489256	0.589285714	0.525974026	0.62987013	0.358766234	multicellular	haplo-diplontic	MHD
1025	ChlUlvoUlmut	53.07562074	59.49386244	6.418241698	0.568705322	0.541964522	0.633042097	0.424146148	multicellular	haplo-diplontic	MHD
1026	StrChloChatm	48.6146743	50.95784823	2.343173937	0.725	0.55	0.575	0.35	multicellular	haplontic	MH
1027	StrColeChglo	39.78374023	41.79901003	2.015269802	0.849683544	0.612869198	0.60443038	0.384493671	multicellular	haplontic	MH
1028	StrColeCoorb	51.4012716	55.46848112	4.067209523	0.656716418	0.557924662	0.611940299	0.405117271	multicellular	haplontic	MH
1029	StrEmbrArtha	49.35230358	58.66191625	9.309612672	0.411811024	0.464041995	0.569291339	0.411023622	multicellular	haplo-diplontic	MHD
1030	StrEmbrOrsat	55.22274189	59.60003969	4.377297807	0.565037283	0.538249102	0.598177299	0.451532726	multicellular	haplo-diplontic	MHD
1031	StrEmbrPhpat	54.83018871	60.46865808	5.63846937	0.49033256	0.485176592	0.559938128	0.405259087	multicellular	haplo-diplontic	MHD
1032	StrEmbrSemoe	44.78707626	47.96357971	3.176503454	0.766109785	0.586051445	0.595067621	0.396976929	multicellular	haplo-diplontic	MHD
1033	StrKlebKlfla	34.02795494	38.46785632	4.439901376	0.897035881	0.651326053	0.643525741	0.413416537	multicellular	N	N
1034	StrMesoMevir	36.28318208	40.53030915	4.247127071	0.86741573	0.648938826	0.65093633	0.428464419	unicellular	N	N
1035	StrZygnMeend	34.53642876	39.6346209	5.098192134	0.880144404	0.644283995	0.63032491	0.422382671	unicellular	haplontic	UH
1036	StrZygnRoobt	47.87707139	52.50732756	4.63025617	0.702825889	0.598602249	0.644484959	0.448495898	unicellular	haplontic	UH
1037	ChlBryoCatax	52.71982548	58.79298205	6.073156576	0.415185784	0.439687668	0.5	0.403877221	siphonous	diplontic	SD
1038	ChlBryoCofra	54.45662674	59.87283676	5.416210022	0.449877751	0.455175224	0.509779951	0.405867971	siphonous	diplontic	SD
1039	ChlBryoHadis	56.5573843	60.3843554	3.826971105	0.524617997	0.488964346	0.53820034	0.404074703	siphonous	diplontic	SD
1040	ChlBryoOsque	46.61665757	49.81643758	3.199780013	0.740863787	0.571705426	0.572259136	0.401993355	siphonous	N	N
1041	ChlChaeBlriz	43.59100824	49.26436391	5.67335567	0.7484375	0.575520833	0.5953125	0.3828125	siphonocladous	N	N
1042	ChlChldTeast	40.2089534	44.75631202	4.547358615	0.809312639	0.628479921	0.637841833	0.438285292	unicellular	N	N
1043	ChlChldTestr	30.43829152	36.92764047	6.489348951	0.919969512	0.664634146	0.644054878	0.429878049	unicellular	N	N
1044	ChlChloAcacu	35.64542008	43.64205842	7.996638338	0.824404762	0.638888889	0.656994048	0.435267857	multicellular	haplontic	MH
1045	ChlChloChrei	33.78122649	37.73548029	3.954253808	0.907843137	0.658169935	0.647058824	0.419607843	unicellular	haplontic	UH
1046	ChlChloDuter	45.16577707	50.47223066	5.306453597	0.731788079	0.597958057	0.639900662	0.42218543	unicellular	haplontic	UH
1047	ChlChloGopec	31.89972693	36.2747889	4.375061967	0.929941618	0.665554629	0.64970809	0.417014178	multicellular	haplontic	MH
1048	ChlChloVocar	46.43551937	48.63921477	2.203695395	0.75695581	0.597381342	0.626022913	0.409165303	multicellular	haplontic	MH
1049	ChlChlrAupro	33.44108735	38.56880408	5.12771673	0.895559211	0.688322368	0.712993421	0.456414474	unicellular	haplontic	UH
1050	ChlChlrChlor	32.53257357	37.99933086	5.466757299	0.903930131	0.667248908	0.669868996	0.427947598	unicellular	haplontic	UH
1051	ChlChlrPiokl	48.43463741	49.04374954	0.60911213	0.751449876	0.585473626	0.589892295	0.415078708	unicellular	haplontic	UH
1052	ChlCladBocom	43.63466401	47.13968369	3.505019681	0.777223608	0.600997506	0.61762261	0.408146301	siphonocladous	haplo-diplontic	CHD
1053	ChlCladClglo	58.92568376	59.93326159	1.00757783	0.551916933	0.510915868	0.568690096	0.412140575	siphonocladous	haplo-diplontic	CHD
1054	ChlDasyAcace	53.92543691	58.1025269	4.17708999	0.398489933	0.434284116	0.514261745	0.390100671	siphonous	diplontic	SD
1055	ChlIgnaIgtet	53.43014968	58.52386791	5.093718223	0.596247961	0.536432844	0.598694943	0.414355628	unicellular	N	N
1056	ChlOltmOluni	31.10126312	36.31801536	5.216752236	0.929276316	0.664199561	0.646381579	0.416940789	unicellular	N	N
1057	ChlOltmOlvir	35.9294376	43.19909922	7.269661619	0.830438379	0.626137304	0.643507031	0.404466501	unicellular	N	N
1058	ChlPediMarsu	30.457963	35.6950109	5.237047898	0.938937351	0.689399947	0.687549564	0.441712926	unicellular	N	N
1059	ChlPediPemin	32.12555904	36.75903118	4.633472138	0.922529644	0.672727273	0.652173913	0.443478261	unicellular	N	N
1060	ChlPediYPF70	30.96272435	35.836065	4.873340649	0.936736161	0.693745507	0.68511862	0.45938174	unicellular	N	N
1061	ChlPrasBapra	47.0113541	57.82953276	10.81817866	0.612244898	0.529304029	0.550235479	0.425431711	unicellular	haplontic	UH
1062	ChlPrasMipus	32.48419246	37.68685678	5.202664318	0.908566722	0.661449753	0.648270181	0.427512356	unicellular	haplontic	UH
1063	ChlPrasNepyr	29.60805832	34.7760403	5.167981981	0.953488372	0.668753727	0.635957066	0.416815742	unicellular	haplontic	UH
1064	ChlPrasOstau	48.94741372	52.79935205	3.851938331	0.698535745	0.559609308	0.559482759	0.420689655	unicellular	haplontic	UH
1065	ChlPrasPisal	52.92966428	56.30191216	3.372247881	0.642201835	0.542027509	0.586259542	0.397553517	unicellular	N	N
1066	ChlScotSclem	59.18426722	60.48104852	1.296781302	0.511450382	0.485750636	0.552671756	0.393129771	unicellular	N	N
1067	ChlTrebAster	46.33328371	51.59923192	5.26594821	0.71592775	0.575807334	0.602627258	0.408866995	unicellular	haplontic	UH
1068	ChlTrebBobra	54.51717706	55.76115796	1.243980901	0.651727358	0.544181705	0.574626866	0.406162465	multicellular	haplontic	MH
1069	ChlTrebCosub	44.5736198	48.7422431	4.168623307	0.755555556	0.599176955	0.621399177	0.420576132	unicellular	haplontic	UH
1070	ChlTrebPspri	46.05911535	49.18097605	3.121860699	0.749576988	0.588832487	0.596446701	0.420473773	unicellular	haplontic	UH
1071	ChlTrebTrgel	54.56700132	57.45481195	2.887810628	0.62012987	0.543560606	0.592532468	0.418019481	unicellular	haplontic	UH
1072	ChlTrenCepar	53.80518444	56.37727835	2.572093911	0.364157119	0.407528642	0.482815057	0.375613748	multicellular	haplontic	N
1073	ChlTrenTrann	60.14739299	60.49715897	0.349765974	0.498045348	0.457127965	0.495699765	0.37763878	multicellular	haplo-diplontic	MHD
1074	ChlTrenTrjol	60.47653508	60.33350597	-0.143029111	0.529083665	0.468791501	0.509163347	0.36812749	multicellular	haplo-diplontic	MHD
1075	ChlUlotAcros	55.68551361	58.16963842	2.484124813	0.604669887	0.542673108	0.598228663	0.425120773	multicellular	haplontic	MH
1076	ChlUlvaPhden	38.76755369	42.88174791	4.114194219	0.834775767	0.642276423	0.661683714	0.430369788	multicellular	haplo-diplontic	MHD
1077	ChlUlvaUllin	28.61185128	34.63962219	6.027770905	0.955680902	0.681354111	0.655645161	0.432715552	multicellular	haplo-diplontic	MHD
1078	ChlUlvoUlmut	35.1898037	40.60258104	5.412777343	0.866396761	0.644804318	0.644534413	0.423481781	multicellular	haplo-diplontic	MHD
1079	StrChloChatm	48.23795556	51.33698969	3.099034123	0.719653179	0.56743738	0.604046243	0.378612717	multicellular	haplontic	MH
1080	StrColeChglo	37.4227465	41.37401574	3.951269244	0.855588526	0.62413452	0.609297725	0.40751731	multicellular	haplontic	MH
1081	StrColeCoorb	52.67446949	55.81663893	3.142169448	0.650769231	0.544871795	0.599230769	0.384615385	multicellular	haplontic	MH
1082	StrEmbrArtha	51.45214607	60.42425294	8.972106873	0.483950617	0.476268861	0.563786008	0.381069959	multicellular	haplo-diplontic	MHD
1083	StrEmbrOrsat	52.76684741	60.40942714	7.642579731	0.482269504	0.483057526	0.575650118	0.391252955	multicellular	haplo-diplontic	MHD
1084	StrEmbrPhpat	57.39904121	59.8972876	2.498246389	0.450915141	0.467276761	0.569051581	0.381863561	multicellular	haplo-diplontic	MHD
1085	StrEmbrSemoe	46.49898507	48.90716815	2.408183079	0.753311258	0.577262693	0.584437086	0.394039735	multicellular	haplo-diplontic	MHD
1086	StrKlebKlfla	37.54897323	41.87309873	4.324125502	0.848657445	0.622728506	0.625711961	0.393816111	multicellular	N	N
1087	StrMesoMevir	40.97672295	43.35122846	2.374505513	0.828363636	0.632727273	0.642909091	0.426909091	unicellular	N	N
1088	StrZygnMeend	32.10879637	37.17213611	5.063339735	0.91627543	0.666927491	0.661189358	0.423317684	unicellular	haplontic	UH
1089	StrZygnRoobt	48.2058544	50.36463687	2.158782468	0.733283804	0.603021298	0.630757801	0.445022288	unicellular	haplontic	UH
1090	ChlBryoCofra	54.88332058	60.3064353	5.423114714	0.473154362	0.501118568	0.546979866	0.483221477	siphonous	diplontic	SD
1091	ChlBryoHadis	49.95900875	59.14218454	9.18317579	0.579710145	0.54468599	0.576086957	0.47826087	siphonous	diplontic	SD
1092	ChlBryoOsque	35.73501009	42.94501379	7.210003695	0.833910035	0.659746251	0.605536332	0.539792388	siphonous	N	N
1093	ChlChaeBlriz	45.01341962	48.61224259	3.598822972	0.757322176	0.571827057	0.556485356	0.40167364	siphonocladous	N	N
1094	ChlChldTeast	40.38814527	52.25355444	11.86540917	0.706521739	0.594202899	0.56884058	0.507246377	unicellular	N	N
1095	ChlChldTestr	36.44959529	44.40184564	7.952250351	0.814102564	0.646367521	0.631410256	0.493589744	unicellular	N	N
1096	ChlChloAcacu	38.78961263	49.47063263	10.68102	0.745614035	0.604288499	0.581871345	0.485380117	multicellular	haplontic	MH
1097	ChlChloChrei	28.08411687	40.77039667	12.68627979	0.864035088	0.666666667	0.649122807	0.486842105	unicellular	haplontic	UH
1098	ChlChloDuter	41.92603333	52.46198507	10.53595173	0.703488372	0.574612403	0.572674419	0.447674419	unicellular	haplontic	UH
1099	ChlChloGopec	28.84354213	38.57596703	9.732424897	0.895454545	0.675757576	0.65	0.481818182	multicellular	haplontic	MH
1100	ChlChloHaplu	44.99153651	50.73587998	5.744343464	0.728110599	0.611367127	0.622119816	0.483870968	unicellular	haplontic	UH
1101	ChlChloVocar	45.94526954	54.86666667	8.921397132	0.666666667	0.607235142	0.620155039	0.534883721	multicellular	haplontic	MH
1102	ChlChlrAupro	31.81601837	38.47059988	6.654581513	0.896995708	0.673819742	0.626609442	0.497854077	unicellular	haplontic	UH
1103	ChlChlrChlor	26.81407836	38.26585366	11.45177529	0.9	0.679166667	0.641666667	0.495833333	unicellular	haplontic	UH
1104	ChlChlrPiokl	45.02092595	58.33664168	13.31571573	0.600775194	0.527131783	0.531007752	0.449612403	unicellular	haplontic	UH
1105	ChlCladBocom	45.64506405	57.18333592	11.53827187	0.625592417	0.54028436	0.55450237	0.440758294	siphonocladous	haplo-diplontic	CHD
1106	ChlCladClglo	41.27911923	52.62177713	11.3426579	0.701149425	0.578544061	0.586206897	0.448275862	siphonocladous	haplo-diplontic	CHD
1107	ChlDasyAcace	42.14740992	51.36680633	9.219396412	0.719230769	0.584615385	0.553846154	0.480769231	siphonous	diplontic	SD
1108	ChlIgnaIgtet	53.19959431	59.98762324	6.788028923	0.549450549	0.533882784	0.57967033	0.472527473	unicellular	N	N
1109	ChlOltmOluni	41.81164231	52.92568018	11.11403786	0.696666667	0.604444444	0.6	0.516666667	unicellular	N	N
1110	ChlOltmOlvir	34.94796329	45.49361936	10.54565607	0.799373041	0.645768025	0.623824451	0.514106583	unicellular	N	N
1111	ChlPediMarsu	30.62644519	38.86708482	8.240639628	0.891213389	0.694560669	0.673640167	0.518828452	unicellular	N	N
1112	ChlPediPemin	32.07380198	43.27100601	11.19720403	0.829457364	0.634366925	0.604651163	0.468992248	unicellular	N	N
1113	ChlPediYPF70	37.02880312	46.88010157	9.851298456	0.780718336	0.641461878	0.631379962	0.512287335	unicellular	N	N
1114	ChlPrasBapra	35.89243744	49.88564898	13.99321154	0.739910314	0.559043348	0.479820628	0.457399103	unicellular	haplontic	UH
1115	ChlPrasMipus	28.16624347	34.46463219	6.298388717	0.958506224	0.691562932	0.634854772	0.481327801	unicellular	haplontic	UH
1116	ChlPrasNepyr	33.48569677	44.74067135	11.25497458	0.80952381	0.595238095	0.523809524	0.452380952	unicellular	haplontic	UH
1117	ChlPrasOstau	33.91588408	47.24076635	13.32488228	0.775862069	0.625	0.629310345	0.469827586	unicellular	haplontic	UH
1118	ChlPrasPisal	26.09582998	36.33388435	10.23805436	0.929032258	0.679569892	0.638709677	0.470967742	unicellular	N	N
1119	ChlScotSclem	47.61089819	53.40486691	5.793968711	0.689497717	0.558599696	0.506849315	0.479452055	unicellular	N	N
1120	ChlTrebAster	37.57767449	48.91596208	11.33828758	0.753191489	0.617021277	0.595744681	0.50212766	unicellular	haplontic	UH
1121	ChlTrebCosub	33.76946351	46.29293122	12.52346771	0.788617886	0.638211382	0.62195122	0.504065041	unicellular	haplontic	UH
1122	ChlTrebPspri	32.32226283	44.24858803	11.9263252	0.816176471	0.62745098	0.580882353	0.485294118	unicellular	haplontic	UH
1123	ChlTrebTrgel	53.50515074	60.40593909	6.900788359	0.48189415	0.506963788	0.548746518	0.490250696	unicellular	haplontic	UH
1124	ChlTrenCepar	38.49280554	56.02922443	17.53641889	0.647058824	0.564705882	0.568627451	0.478431373	multicellular	haplontic	N
1125	ChlTrenTrann	48.93191482	56.91460346	7.982688635	0.374074074	0.386419753	0.411111111	0.374074074	multicellular	haplo-diplontic	MHD
1126	ChlTrenTrjol	45.53449652	48.9480859	3.413589382	0.253968254	0.343915344	0.396825397	0.380952381	multicellular	haplo-diplontic	MHD
1127	ChlUlotAcros	46.78366501	60.2225144	13.43884939	0.536912752	0.525727069	0.580536913	0.459731544	multicellular	haplontic	MH
1128	ChlUlvaPhden	31.67512509	41.93964394	10.26451885	0.847736626	0.646090535	0.625514403	0.465020576	multicellular	haplo-diplontic	MHD
1129	ChlUlvoUlmut	45.61141849	56.02922443	10.41780594	0.647058824	0.580693816	0.624434389	0.470588235	multicellular	haplo-diplontic	MHD
1130	StrCharChvul	52.07907616	55.89065527	3.811579106	0.649484536	0.557846506	0.5395189	0.484536082	multicellular	haplontic	MH
1131	StrChloChatm	36.92394233	46.61290176	9.68895943	0.784313725	0.616993464	0.568627451	0.498039216	multicellular	haplontic	MH
1132	StrColeChglo	48.39215288	58.3006231	9.90847022	0.601626016	0.533875339	0.525745257	0.474254743	multicellular	haplontic	MH
1133	StrColeCoorb	49.25520443	60.36278935	11.10758491	0.526610644	0.544351074	0.557422969	0.549019608	multicellular	haplontic	MH
1134	StrEmbrArtha	44.42618488	60.30178214	15.87559726	0.531531532	0.484984985	0.481981982	0.441441441	multicellular	haplo-diplontic	MHD
1135	StrEmbrPhpat	49.85507652	55.7771107	5.922034176	0.651452282	0.549100968	0.526970954	0.468879668	multicellular	haplo-diplontic	MHD
1136	StrEmbrSemoe	41.42229973	46.48039588	5.058096155	0.786096257	0.6114082	0.593582888	0.454545455	multicellular	haplo-diplontic	MHD
1137	StrKlebKlfla	50.44812059	55.35238574	4.904265151	0.658666667	0.559111111	0.536	0.482666667	multicellular	N	N
1138	StrMesoMevir	39.98862309	47.87752223	7.888899137	0.767272727	0.602424242	0.578181818	0.461818182	unicellular	N	N
1139	StrZygnMeend	51.02160865	60.10697324	9.08536459	0.543543544	0.506506507	0.501501502	0.474474474	unicellular	haplontic	UH
1140	StrZygnRoobt	43.80528569	55.28486614	11.47958045	0.659793814	0.562428408	0.542955326	0.484536082	unicellular	haplontic	UH
1141	ChlBryoCatax	55.73029823	60.4134282	4.683129975	0.482708934	0.461095101	0.504322767	0.396253602	siphonous	diplontic	SD
1142	ChlBryoCofra	53.2570716	59.08543129	5.828359684	0.423173804	0.459277918	0.55163728	0.40302267	siphonous	diplontic	SD
1143	ChlBryoHadis	52.6222783	60.4446284	7.822350106	0.517766497	0.507614213	0.604060914	0.401015228	siphonous	diplontic	SD
1144	ChlBryoOsque	55.20831062	59.72612965	4.517819031	0.560402685	0.522371365	0.57885906	0.427852349	siphonous	N	N
1145	ChlChldTeast	37.77787147	43.60867166	5.830800191	0.824858757	0.630885122	0.625235405	0.442561205	unicellular	N	N
1146	ChlChloAcacu	39.29295359	49.82537326	10.53241967	0.740740741	0.627057613	0.665123457	0.475308642	multicellular	haplontic	MH
1147	ChlChloChrei	33.52731987	36.44109999	2.91378012	0.927385892	0.70746888	0.70746888	0.487551867	unicellular	haplontic	UH
1148	ChlChloDuter	48.40229269	53.28687438	4.884581695	0.691275168	0.573825503	0.60738255	0.422818792	unicellular	haplontic	UH
1149	ChlChloGopec	33.44704487	37.7607409	4.313696027	0.907467532	0.693181818	0.688311688	0.483766234	multicellular	haplontic	MH
1150	ChlChloHaplu	46.35229641	51.2574059	4.905109483	0.720779221	0.604437229	0.62987013	0.462662338	unicellular	haplontic	UH
1151	ChlChloVocar	47.04344914	48.63069477	1.587245628	0.757071547	0.633943428	0.673876872	0.470881864	multicellular	haplontic	MH
1152	ChlChlrAupro	46.67836264	51.01062822	4.332265578	0.72425829	0.600930774	0.626527051	0.452006981	unicellular	haplontic	UH
1153	ChlChlrChlor	34.55502893	37.17639356	2.621364629	0.916211293	0.680631451	0.673952641	0.451730419	unicellular	haplontic	UH
1154	ChlChlrPiokl	52.08765262	52.31287544	0.225222824	0.705660377	0.578616352	0.611320755	0.418867925	unicellular	haplontic	UH
1155	ChlCladBocom	54.18916878	55.90093274	1.711763959	0.649305556	0.558112773	0.6	0.426116838	siphonocladous	haplo-diplontic	CHD
1156	ChlCladClglo	56.23348182	57.70151097	1.468029142	0.389770723	0.44914756	0.541446208	0.41622575	siphonocladous	haplo-diplontic	CHD
1157	ChlDasyAcace	48.87772176	53.20706187	4.329340108	0.31316726	0.40688019	0.510676157	0.396797153	siphonous	diplontic	SD
1158	ChlIgnaIgtet	51.85278075	56.98947801	5.136697265	0.629382304	0.558708959	0.61769616	0.429048414	unicellular	N	N
1159	ChlOltmOluni	34.93581501	40.32567734	5.389862328	0.870307167	0.662116041	0.675767918	0.440273038	unicellular	N	N
1160	ChlOltmOlvir	38.7304349	47.50799685	8.77756195	0.772260274	0.626141553	0.659246575	0.446917808	unicellular	N	N
1161	ChlPediMarsu	30.64188228	34.82889798	4.187015705	0.952641166	0.685488767	0.664845173	0.438979964	unicellular	N	N
1162	ChlPediPemin	38.3716139	43.077771	4.706157104	0.832095097	0.63645369	0.641901932	0.435364042	unicellular	N	N
1163	ChlPediYPF70	31.98953072	37.5068728	5.517342082	0.911251981	0.695721078	0.679873217	0.496038035	unicellular	N	N
1164	ChlPrasBapra	43.540085	58.94869768	15.40861268	0.585197935	0.503155479	0.509466437	0.414802065	unicellular	haplontic	UH
1165	ChlPrasMipus	33.61756768	38.57714993	4.959582248	0.895437262	0.668567807	0.655893536	0.454372624	unicellular	haplontic	UH
1166	ChlPrasNepyr	36.21116851	40.30710181	4.095933297	0.870570108	0.64476386	0.623076923	0.440677966	unicellular	haplontic	UH
1167	ChlPrasOstau	46.2598291	50.74894214	4.489113033	0.727927928	0.598798799	0.610810811	0.457657658	unicellular	haplontic	UH
1168	ChlPrasPisal	55.9130789	57.59828717	1.685208273	0.617161716	0.537953795	0.572607261	0.424092409	unicellular	N	N
1169	ChlScotSclem	59.4928944	60.4996899	1.006795503	0.504601227	0.496932515	0.555214724	0.430981595	unicellular	N	N
1170	ChlTrebAster	38.59830576	45.1721353	6.573829544	0.803703704	0.62345679	0.637037037	0.42962963	unicellular	haplontic	UH
1171	ChlTrebBobra	47.69154949	49.15	1.458450512	0.75	0.636178862	0.640243902	0.518292683	multicellular	haplontic	MH
1172	ChlTrebCosub	44.53777504	46.92008521	2.38231017	0.78018018	0.61981982	0.637837838	0.441441441	unicellular	haplontic	UH
1173	ChlTrebTrgel	51.75566487	59.07126287	7.315598009	0.581761006	0.533542977	0.58490566	0.433962264	unicellular	haplontic	UH
1174	ChlTrenCepar	55.46919942	55.8628011	0.393601675	0.355123675	0.416372203	0.51590106	0.378091873	multicellular	haplontic	N
1175	ChlTrenTrann	60.21853922	60.35583832	0.137299098	0.477112676	0.450704225	0.496478873	0.378521127	multicellular	haplo-diplontic	MHD
1176	ChlTrenTrjol	56.90829787	58.82184164	1.913543771	0.415944541	0.428653957	0.488734835	0.381282496	multicellular	haplo-diplontic	MHD
1177	ChlUlotAcros	52.88742056	55.38504222	2.497621667	0.658119658	0.572079772	0.617094017	0.441025641	multicellular	haplontic	MH
1178	ChlUlvaPhden	48.24427991	49.06178731	0.817507407	0.751203852	0.608881755	0.63081862	0.444622793	multicellular	haplo-diplontic	MHD
1179	ChlUlvaUllin	35.7683162	40.72268763	4.954371437	0.864705882	0.661437908	0.656862745	0.462745098	multicellular	haplo-diplontic	MHD
1180	ChlUlvoUlmut	35.38975645	41.17420063	5.784444176	0.858376511	0.658606793	0.668393782	0.449050086	multicellular	haplo-diplontic	MHD
1181	StrCharChvul	50.00775398	60.37350988	10.3657559	0.525641026	0.508547009	0.602564103	0.397435897	multicellular	haplontic	MH
1182	StrChloChatm	56.13157879	57.97781583	1.846237038	0.60899654	0.553633218	0.62283737	0.429065744	multicellular	haplontic	MH
1183	StrColeChglo	44.03431861	48.51659442	4.482275818	0.75862069	0.593103448	0.627586207	0.393103448	multicellular	haplontic	MH
1184	StrColeCoorb	49.43418397	52.80961537	3.375431394	0.698384201	0.591262717	0.63016158	0.44524237	multicellular	haplontic	MH
1185	StrEmbrArtha	52.32138857	57.81713964	5.495751068	0.392226148	0.468786808	0.583038869	0.431095406	multicellular	haplo-diplontic	MHD
1186	StrEmbrOrsat	60.22315321	60.49570445	0.272551245	0.506968641	0.527874564	0.618466899	0.458188153	multicellular	haplo-diplontic	MHD
1187	StrEmbrPhpat	56.64922586	60.40202943	3.752803565	0.481481481	0.496766608	0.590828924	0.417989418	multicellular	haplo-diplontic	MHD
1188	StrEmbrSemoe	57.99308914	59.66410767	1.671018527	0.562724014	0.535244922	0.607526882	0.435483871	multicellular	haplo-diplontic	MHD
1189	StrKlebKlfla	39.47362742	43.52888652	4.055259099	0.825944171	0.637110016	0.630541872	0.454844007	multicellular	N	N
1190	StrMesoMevir	37.87125254	41.44656907	3.575316536	0.854578097	0.645122681	0.635547576	0.44524237	unicellular	N	N
1191	StrZygnMeend	52.09704113	54.97618159	2.879140458	0.664884135	0.570409982	0.600713012	0.445632799	unicellular	haplontic	UH
1192	StrZygnRoobt	49.58779553	51.45424897	1.866453436	0.717990276	0.582928147	0.593192869	0.437601297	unicellular	haplontic	UH
1193	ChlBryoHadis	58.645182	58.94555906	0.30037706	0.585284281	0.500557414	0.515050167	0.401337793	siphonous	diplontic	SD
1194	ChlBryoOsque	42.15554948	46.16984266	4.014293183	0.790273556	0.618034448	0.571428571	0.492401216	siphonous	N	N
1195	ChlChaeBlriz	52.0770242	60.23025509	8.153230898	0.536423841	0.475717439	0.476821192	0.413907285	siphonocladous	N	N
1196	ChlChloAcacu	38.51617695	46.54557964	8.029402695	0.7852194	0.574287914	0.517321016	0.420323326	multicellular	haplontic	MH
1197	ChlChloChrei	34.81377193	39.87479708	5.061025146	0.876712329	0.615296804	0.52739726	0.441780822	unicellular	haplontic	UH
1198	ChlChloDuter	46.04238945	52.76591277	6.723523317	0.699029126	0.57605178	0.550161812	0.478964401	unicellular	haplontic	UH
1199	ChlChloGopec	32.52612547	37.47258945	4.946463977	0.911764706	0.616013072	0.529411765	0.406862745	multicellular	haplontic	MH
1200	ChlChloHaplu	49.49026756	51.9024092	2.412141643	0.711590296	0.572327044	0.533692722	0.471698113	unicellular	haplontic	UH
1201	ChlChloVocar	46.71953305	49.15	2.430466947	0.75	0.570776256	0.523972603	0.438356164	multicellular	haplontic	MH
1202	ChlChlrAupro	35.02674668	40.8926177	5.86587102	0.862318841	0.638888889	0.59057971	0.463768116	unicellular	haplontic	UH
1203	ChlChlrChlor	31.78088844	36.29844302	4.517554583	0.929577465	0.630672926	0.530516432	0.431924883	unicellular	haplontic	UH
1204	ChlChlrPiokl	49.26038705	48.69683623	-0.563550819	0.75617284	0.579218107	0.509259259	0.472222222	unicellular	haplontic	UH
1205	ChlCladBocom	60.60986966	59.41142857	-1.198441093	0.571428571	0.495464853	0.482993197	0.431972789	siphonocladous	haplo-diplontic	CHD
1206	ChlCladClglo	56.29543635	57.57323539	1.277799039	0.387096774	0.394623656	0.435483871	0.361290323	siphonocladous	haplo-diplontic	CHD
1207	ChlDasyAcace	51.27283134	58.34958719	7.076755845	0.404181185	0.411149826	0.432055749	0.397212544	siphonous	diplontic	SD
1208	ChlIgnaIgtet	54.5121434	56.83711424	2.32497084	0.632302405	0.531500573	0.529209622	0.432989691	unicellular	N	N
1209	ChlOltmOluni	38.45116088	41.29749525	2.846334367	0.85665529	0.63367463	0.56996587	0.47440273	unicellular	N	N
1210	ChlOltmOlvir	32.49551624	40.7291221	8.233605861	0.864615385	0.635897436	0.544615385	0.498461538	unicellular	N	N
1211	ChlPediMarsu	34.27312051	36.56218195	2.289061444	0.925531915	0.65248227	0.563829787	0.468085106	unicellular	N	N
1212	ChlPediPemin	42.18241496	47.1566354	4.97422044	0.776995305	0.591549296	0.514084507	0.483568075	unicellular	N	N
1213	ChlPediYPF70	33.37881443	37.92614901	4.547334584	0.905013193	0.669305189	0.588390501	0.514511873	unicellular	N	N
1214	ChlPrasBapra	44.00582625	55.82404468	11.81821843	0.650641026	0.501068376	0.378205128	0.474358974	unicellular	haplontic	UH
1215	ChlPrasMipus	33.29394292	36.99703051	3.703087591	0.918918919	0.638513514	0.52027027	0.476351351	unicellular	haplontic	UH
1216	ChlPrasNepyr	39.37067497	42.29552506	2.924850089	0.842824601	0.63705391	0.528473804	0.539863326	unicellular	haplontic	UH
1217	ChlPrasOstau	35.07546308	47.58092948	12.5054664	0.771276596	0.598230088	0.571428571	0.45212766	unicellular	haplontic	UH
1218	ChlPrasPisal	55.66013922	58.12939255	2.469253334	0.605590062	0.523809524	0.52484472	0.440993789	unicellular	N	N
1219	ChlScotSclem	55.54957631	59.92273803	4.373161719	0.552380952	0.485714286	0.497619048	0.407142857	unicellular	N	N
1220	ChlTrebAster	40.43620519	48.93767294	8.501467752	0.752895753	0.55984556	0.50965251	0.416988417	unicellular	haplontic	UH
1221	ChlTrebBobra	59.08932569	58.84387971	-0.245445978	0.588039867	0.507198228	0.49833887	0.435215947	multicellular	haplontic	MH
1222	ChlTrebCosub	45.21244621	48.91596208	3.703515862	0.753191489	0.536170213	0.446808511	0.408510638	unicellular	haplontic	UH
1223	ChlTrebPspri	38.03489486	44.07463529	6.039740431	0.818532819	0.581724582	0.513513514	0.413127413	unicellular	haplontic	UH
1224	ChlTrebTrgel	58.12055764	59.42442254	1.303864893	0.571005917	0.495069034	0.48816568	0.426035503	unicellular	haplontic	UH
1225	ChlTrenCepar	53.35752887	53.39493929	0.037410421	0.31595092	0.340490798	0.36809816	0.337423313	multicellular	haplontic	N
1226	ChlTrenTrann	52.45677548	58.5654361	6.108660617	0.409395973	0.402684564	0.402684564	0.395973154	multicellular	haplo-diplontic	MHD
1227	ChlTrenTrjol	46.00727339	49.91106965	3.903796266	0.266891892	0.324324324	0.371621622	0.334459459	multicellular	haplo-diplontic	MHD
1228	ChlUlotAcros	56.45063116	58.58717075	2.136539589	0.594674556	0.519723866	0.51183432	0.452662722	multicellular	haplontic	MH
1229	ChlUlvaPhden	36.68480844	39.4486121	2.763803656	0.8828125	0.619791667	0.5390625	0.4375	multicellular	haplo-diplontic	MHD
1230	ChlUlvaUllin	49.72033611	53.58072735	3.860391239	0.68683274	0.551601423	0.526690391	0.441281139	multicellular	haplo-diplontic	MHD
1231	ChlUlvoUlmut	54.35555424	55.01278452	0.657230273	0.664285714	0.538095238	0.514285714	0.435714286	multicellular	haplo-diplontic	MHD
1232	StrCharChvul	61	56.16039179	-4.839608206	0.644736842	0.495614035	0.414473684	0.427631579	multicellular	haplontic	MH
1233	StrChloChatm	48.75052434	53.44024049	4.689716155	0.688963211	0.538461538	0.488294314	0.43812709	multicellular	haplontic	MH
1234	StrColeChglo	48.2374321	51.33204631	3.09461421	0.719723183	0.570934256	0.529411765	0.46366782	multicellular	haplontic	MH
1235	StrColeCoorb	50.07254034	58.34361494	8.271074595	0.600609756	0.521341463	0.515243902	0.448170732	multicellular	haplontic	MH
1236	StrEmbrArtha	48.48124991	58.75845701	10.2772071	0.414285714	0.44047619	0.442857143	0.464285714	multicellular	haplo-diplontic	MHD
1237	StrEmbrOrsat	28.86263211	34.09401366	5.23138155	0.964539007	0.661938534	0.539007092	0.482269504	multicellular	haplo-diplontic	MHD
1238	StrEmbrPhpat	52.72604112	55.8232364	3.097195283	0.650655022	0.502183406	0.423580786	0.43231441	multicellular	haplo-diplontic	MHD
1239	StrEmbrSemoe	35.36509526	39.08663158	3.721536325	0.888030888	0.607464607	0.50965251	0.424710425	multicellular	haplo-diplontic	MHD
1240	StrKlebKlfla	47.12607977	51.59582289	4.469743119	0.715976331	0.546351085	0.485207101	0.437869822	multicellular	N	N
1241	StrZygnMeend	52.99109717	55.01435992	2.023262748	0.664259928	0.521058965	0.44765343	0.451263538	unicellular	haplontic	UH
1242	StrZygnRoobt	45.19332615	48.65386658	3.46054043	0.756756757	0.574324324	0.486486486	0.47972973	unicellular	haplontic	UH
1243	ChlBryoCatax	52.64901434	59.54033402	6.89131968	0.437333333	0.432888889	0.493333333	0.368	siphonous	diplontic	SD
1244	ChlBryoCofra	52.55371533	60.19460703	7.640891698	0.465734266	0.459207459	0.527272727	0.384615385	siphonous	diplontic	SD
1245	ChlBryoHadis	54.73077872	60.05563659	5.324857877	0.546178344	0.494161359	0.555732484	0.380573248	siphonous	diplontic	SD
1246	ChlBryoOsque	50.48153883	49.68308914	-0.798449694	0.742698192	0.578117756	0.59527121	0.396383866	siphonous	N	N
1247	ChlChaeBlriz	55.62787771	58.06375652	2.435878817	0.60707635	0.525139665	0.547486034	0.420856611	siphonocladous	N	N
1248	ChlChldTeast	40.56673137	45.68224862	5.115517243	0.796833773	0.588830255	0.591029024	0.378627968	unicellular	N	N
1249	ChlChldTestr	31.8937288	38.46173192	6.568003119	0.897125567	0.640948058	0.633888048	0.39183056	unicellular	N	N
1250	ChlChloAcacu	42.96589581	50.2352716	7.269375792	0.735078534	0.589797345	0.598111228	0.4360587	multicellular	haplontic	MH
1251	ChlChloChrei	29.2916363	34.99881881	5.707182507	0.949926362	0.654732712	0.629411765	0.385294118	unicellular	haplontic	UH
1252	ChlChloDuter	43.73973211	45.63643353	1.896701412	0.797450425	0.592067989	0.606232295	0.372521246	unicellular	haplontic	UH
1253	ChlChloGopec	34.62558884	39.49267362	4.867084779	0.882179676	0.63622975	0.631811487	0.394698085	multicellular	haplontic	MH
1254	ChlChloVocar	46.25775557	48.06740859	1.809653016	0.764705882	0.583333333	0.611764706	0.373529412	multicellular	haplontic	MH
1255	ChlChlrAupro	34.66449124	37.94311807	3.278626833	0.904761905	0.712018141	0.71292517	0.518367347	unicellular	haplontic	UH
1256	ChlChlrChlor	28.72014612	34.22992639	5.509780264	0.962318841	0.646376812	0.611594203	0.365217391	unicellular	haplontic	UH
1257	ChlChlrPiokl	49.75547869	50.96010416	1.204625473	0.724968314	0.562315167	0.562737643	0.399239544	unicellular	haplontic	UH
1258	ChlDasyAcace	57.1615993	59.63228478	2.470685472	0.440559441	0.425641026	0.468531469	0.367832168	siphonous	diplontic	SD
1259	ChlIgnaIgtet	49.98604385	56.90256137	6.916517515	0.631054131	0.534188034	0.578347578	0.393162393	unicellular	N	N
1260	ChlOltmOluni	34.12841095	39.42497624	5.296565298	0.883152174	0.663496377	0.672554348	0.434782609	unicellular	N	N
1261	ChlOltmOlvir	33.4268207	39.06917948	5.642358774	0.888283379	0.656675749	0.658038147	0.423705722	unicellular	N	N
1262	ChlPediMarsu	32.69982637	36.48143454	3.781608168	0.926767677	0.68476431	0.66540404	0.462121212	unicellular	N	N
1263	ChlPediPemin	32.34465459	37.32487162	4.980217035	0.913978495	0.657258065	0.642473118	0.415322581	unicellular	N	N
1264	ChlPediYPF70	30.76574545	36.30819289	5.542447444	0.92942743	0.672436751	0.648468708	0.439414115	unicellular	N	N
1265	ChlPrasBapra	49.85273413	59.08714064	9.234406512	0.581306018	0.499786598	0.527528809	0.390524968	unicellular	haplontic	UH
1266	ChlPrasMipus	33.75378557	37.63383002	3.880044449	0.909356725	0.634502924	0.611111111	0.383040936	unicellular	haplontic	UH
1267	ChlPrasNepyr	31.37282485	37.01674903	5.643924181	0.91862069	0.650114943	0.616551724	0.415172414	unicellular	haplontic	UH
1268	ChlPrasOstau	42.48340771	47.01282671	4.529418999	0.778931751	0.588031652	0.586053412	0.399109792	unicellular	haplontic	UH
1269	ChlPrasPisal	57.44959557	59.49012041	2.040524849	0.568831169	0.507359307	0.575324675	0.377922078	unicellular	N	N
1270	ChlScotSclem	55.24612126	59.0668917	3.82077044	0.581885856	0.493796526	0.516129032	0.38337469	unicellular	N	N
1271	ChlTrebBobra	59.13135976	60.48541905	1.354059287	0.510373444	0.493084371	0.570539419	0.398340249	multicellular	haplontic	MH
1272	ChlTrebCosub	37.7335306	42.71906691	4.985536315	0.837004405	0.612334802	0.603524229	0.396475771	unicellular	haplontic	UH
1273	ChlTrebPspri	40.81241075	43.09675967	2.284348919	0.831835687	0.614462987	0.605905006	0.405648267	unicellular	haplontic	UH
1274	ChlTrebTrgel	50.26489226	56.19163571	5.92674345	0.644179894	0.546737213	0.584656085	0.411375661	unicellular	haplontic	UH
1275	ChlTrenTrjol	54.88184353	53.12602361	-1.755819918	0.311973019	0.347386172	0.413153457	0.31703204	multicellular	haplo-diplontic	MHD
1276	ChlUlotAcros	58.07073374	59.26698576	1.196252023	0.575976845	0.522913652	0.584659913	0.408104197	multicellular	haplontic	MH
1277	ChlUlvaPhden	41.26744041	45.07751031	3.810069901	0.804979253	0.604426003	0.611341632	0.396957123	multicellular	haplo-diplontic	MHD
1278	ChlUlvaUllin	56.38269221	60.3670256	3.984333392	0.526232114	0.50609433	0.600953895	0.391096979	multicellular	haplo-diplontic	MHD
1279	ChlUlvoUlmut	58.35455683	60.48357414	2.129017315	0.493468795	0.497822932	0.605224964	0.394775036	multicellular	haplo-diplontic	MHD
1280	StrChloChatm	54.58293234	58.52556957	3.942637225	0.596205962	0.53432701	0.604336043	0.402439024	multicellular	haplontic	MH
1281	StrColeChglo	47.96965388	51.10557654	3.135922667	0.722921914	0.589420655	0.637279597	0.408060453	multicellular	haplontic	MH
1282	StrColeCoorb	54.07970998	57.49255323	3.41284325	0.619354839	0.536774194	0.596129032	0.39483871	multicellular	haplontic	MH
1283	StrEmbrArtha	52.72557429	53.47268448	0.747110192	0.317109145	0.418387414	0.554572271	0.383480826	multicellular	haplo-diplontic	MHD
1284	StrEmbrOrsat	56.24830335	60.33989484	4.091591484	0.475770925	0.476260401	0.558002937	0.395007342	multicellular	haplo-diplontic	MHD
1285	StrEmbrPhpat	56.73745813	59.10140548	2.363947348	0.423631124	0.465898175	0.570605187	0.403458213	multicellular	haplo-diplontic	MHD
1286	StrEmbrSemoe	56.69365781	58.5766874	1.88302959	0.594936709	0.526488514	0.58649789	0.398030942	multicellular	haplo-diplontic	MHD
1287	StrKlebKlfla	43.55463544	47.16671836	3.612082929	0.776859504	0.58953168	0.608815427	0.38292011	multicellular	N	N
1288	StrMesoMevir	39.2615292	45.06506433	5.803535134	0.805147059	0.608251634	0.615196078	0.404411765	unicellular	N	N
1289	StrZygnMeend	37.39952142	42.31523207	4.915710646	0.842553191	0.634042553	0.64822695	0.411347518	unicellular	haplontic	UH
1290	StrZygnRoobt	51.50569768	53.47467137	1.968973687	0.688442211	0.57998325	0.623115578	0.42839196	unicellular	haplontic	UH
1291	ChlBryoCatax	51.09584283	58.95375824	7.857915408	0.419491525	0.423022599	0.5	0.349576271	siphonous	diplontic	SD
1292	ChlBryoCofra	55.32832511	60.07849727	4.750172162	0.459349593	0.43495935	0.50203252	0.343495935	siphonous	diplontic	SD
1293	ChlBryoHadis	53.04226244	60.31804319	7.27578076	0.53030303	0.472582973	0.547619048	0.33982684	siphonous	diplontic	SD
1294	ChlBryoOsque	45.2258167	50.86407558	5.638258883	0.726315789	0.543157895	0.526315789	0.376842105	siphonous	N	N
1295	ChlChaeBlriz	55.20626803	58.18961741	2.983349375	0.604210526	0.482807018	0.509473684	0.334736842	siphonocladous	N	N
1296	ChlChldTeast	41.34871918	45.57622702	4.227507845	0.79826087	0.595362319	0.586086957	0.40173913	unicellular	N	N
1297	ChlChldTestr	28.47565864	34.96048694	6.4848283	0.950537634	0.630107527	0.591397849	0.348387097	unicellular	N	N
1298	ChlChloAcacu	40.00726008	45.3872975	5.380037424	0.800804829	0.582159624	0.561368209	0.384305835	multicellular	haplontic	MH
1299	ChlChloChrei	34.82755576	38.74846832	3.920912562	0.892938497	0.602126044	0.580865604	0.332574032	unicellular	haplontic	UH
1300	ChlChloDuter	49.47511121	53.54506394	4.069952733	0.687374749	0.524382098	0.537074148	0.348697395	unicellular	haplontic	UH
1301	ChlChloGopec	35.00373774	39.87479708	4.871059338	0.876712329	0.595129376	0.575342466	0.333333333	multicellular	haplontic	MH
1302	ChlChloVocar	46.71837296	52.94722768	6.228854717	0.696347032	0.535768645	0.570776256	0.340182648	multicellular	haplontic	MH
1303	ChlChlrAupro	39.15209274	43.84332291	4.691230166	0.821670429	0.591422122	0.591422122	0.361173815	unicellular	haplontic	UH
1304	ChlChlrChlor	33.66331589	38.37343373	4.710117845	0.898419865	0.610985704	0.577878104	0.356659142	unicellular	haplontic	UH
1305	ChlChlrPiokl	44.41282758	47.47336422	3.06053664	0.772727273	0.563492063	0.545454545	0.372294372	unicellular	haplontic	UH
1306	ChlCladBocom	42.23253713	48.8224691	6.589931964	0.754464286	0.548363095	0.535714286	0.354910714	siphonocladous	haplo-diplontic	CHD
1307	ChlCladClglo	58.7411865	58.81553599	0.074349494	0.415778252	0.415778252	0.473347548	0.358208955	siphonocladous	haplo-diplontic	CHD
1308	ChlIgnaIgtet	54.00260407	58.36923077	4.366626703	0.6	0.504424779	0.534513274	0.378761062	unicellular	N	N
1309	ChlOltmOluni	49.68992087	50.68324984	0.993328968	0.728846154	0.556410256	0.567307692	0.373076923	unicellular	N	N
1310	ChlOltmOlvir	46.26800533	51.34550634	5.077501007	0.719532554	0.577629382	0.590984975	0.422370618	unicellular	N	N
1311	ChlPediMarsu	28.15507257	33.97790676	5.822834188	0.966442953	0.633855332	0.612975391	0.322147651	unicellular	N	N
1312	ChlPediPemin	36.55202403	40.97875817	4.426734143	0.861111111	0.588319088	0.555555556	0.348290598	unicellular	N	N
1313	ChlPediYPF70	29.62777369	35.89435857	6.26658488	0.935828877	0.69922573	0.689839572	0.47037702	unicellular	N	N
1314	ChlPrasBapra	50.94846413	56.51118071	5.562716582	0.638392857	0.485863095	0.475446429	0.34375	unicellular	haplontic	UH
1315	ChlPrasMipus	36.0118381	40.57275407	4.56091597	0.866817156	0.576373213	0.534988713	0.32731377	unicellular	haplontic	UH
1316	ChlPrasNepyr	35.7056792	40.112233	4.406553807	0.873333333	0.634444444	0.606666667	0.423333333	unicellular	haplontic	UH
1317	ChlPrasOstau	48.79694149	54.0015001	5.204558619	0.680373832	0.554517134	0.573831776	0.409345794	unicellular	haplontic	UH
1318	ChlPrasPisal	58.9749427	60.37056027	1.395617574	0.525911708	0.466410749	0.508637236	0.364683301	unicellular	N	N
1319	ChlScotSclem	59.34338924	60.4742432	1.130853957	0.512915129	0.463099631	0.487084871	0.389298893	unicellular	N	N
1320	ChlTrebAster	46.94209857	53.36857898	6.426480415	0.690045249	0.533182504	0.563348416	0.346153846	unicellular	haplontic	UH
1321	ChlTrebBobra	58.05729387	58.05502637	-0.002267497	0.607272727	0.511501211	0.55353902	0.373865699	multicellular	haplontic	MH
1322	ChlTrebCosub	48.88048141	50.66366806	1.783186652	0.729119639	0.550037622	0.562076749	0.358916479	unicellular	haplontic	UH
1323	ChlTrebPspri	42.25143002	47.09853249	4.847102476	0.777777778	0.571717172	0.55959596	0.377777778	unicellular	haplontic	UH
1324	ChlTrebTrgel	53.61189927	59.81449144	6.202592171	0.556935818	0.482044199	0.543568465	0.345755694	unicellular	haplontic	UH
1325	ChlTrenCepar	50.200063	55.65098184	5.450918839	0.351515152	0.373737374	0.448484848	0.321212121	multicellular	haplontic	N
1326	ChlTrenTrann	56.48592774	58.72814342	2.242215684	0.41350211	0.389592124	0.436708861	0.318565401	multicellular	haplo-diplontic	MHD
1327	ChlTrenTrjol	58.94314602	59.77876739	0.835621369	0.446058091	0.399031812	0.452282158	0.298755187	multicellular	haplo-diplontic	MHD
1328	ChlUlvaPhden	42.19971889	45.56807061	3.368351718	0.798370672	0.583163612	0.564154786	0.386965377	multicellular	haplo-diplontic	MHD
1329	ChlUlvoUlmut	39.90985333	44.66821479	4.758361455	0.810502283	0.568493151	0.557077626	0.337899543	multicellular	haplo-diplontic	MHD
1330	StrCharChvul	57.53864863	57.77904182	0.240393194	0.613333333	0.491555556	0.498666667	0.362666667	multicellular	haplontic	MH
1331	StrChloChatm	48.76609672	58.79367792	10.0275812	0.589371981	0.493558776	0.543478261	0.347826087	multicellular	haplontic	MH
1332	StrColeChglo	40.91903093	43.6221602	2.703129266	0.824675325	0.570707071	0.538961039	0.348484848	multicellular	haplontic	MH
1333	StrColeCoorb	56.34134642	60.19467847	3.853332048	0.538617886	0.470867209	0.516260163	0.357723577	multicellular	haplontic	MH
1334	StrEmbrArtha	49.73990321	58.73942821	8.999524993	0.413793103	0.422222222	0.505747126	0.347126437	multicellular	haplo-diplontic	MHD
1335	StrEmbrOrsat	53.1983499	59.36317014	6.164820241	0.431506849	0.430745814	0.51369863	0.347031963	multicellular	haplo-diplontic	MHD
1336	StrEmbrPhpat	52.60574051	57.76491338	5.15917287	0.613636364	0.489393939	0.502272727	0.352272727	multicellular	haplo-diplontic	MHD
1337	StrKlebKlfla	45.01562384	46.0173355	1.001711655	0.792325056	0.565086531	0.544018059	0.358916479	multicellular	N	N
1338	StrMesoMevir	45.70321088	50.48095546	4.77774458	0.731666667	0.566666667	0.565	0.403333333	unicellular	N	N
1339	StrZygnMeend	54.22309668	58.25308182	4.029985138	0.602739726	0.4847793	0.5	0.351598174	unicellular	haplontic	UH
1340	StrZygnRoobt	54.71334028	57.08005279	2.366712516	0.627622378	0.517482517	0.554195804	0.370629371	unicellular	haplontic	UH
1341	ChlBryoCatax	53.5301185	60.16986947	6.639750972	0.464285714	0.49047619	0.614285714	0.392857143	siphonous	diplontic	SD
1342	ChlBryoCofra	54.31439149	59.56831251	5.253921019	0.566153846	0.526153846	0.553846154	0.458461538	siphonous	diplontic	SD
1343	ChlBryoHadis	54.60302608	57.56450436	2.961478279	0.617866005	0.568238213	0.573200993	0.513647643	siphonous	diplontic	SD
1344	ChlBryoOsque	47.74222801	53.86128579	6.11905778	0.682539683	0.589417989	0.6	0.485714286	siphonous	N	N
1345	ChlChaeBlriz	53.17395665	56.8344548	3.660498148	0.632352941	0.545343137	0.533088235	0.470588235	siphonocladous	N	N
1346	ChlChldTeast	49.80860576	55.90093274	6.092326978	0.649305556	0.592592593	0.645833333	0.482638889	unicellular	N	N
1347	ChlChldTestr	40.2594816	45.24155709	4.982075486	0.802768166	0.625144175	0.615916955	0.456747405	unicellular	N	N
1348	ChlChloAcacu	44.66674066	45.13778723	0.471046563	0.804166667	0.613888889	0.591666667	0.445833333	multicellular	haplontic	MH
1349	ChlChloChrei	35.30038801	43.8803464	8.579958392	0.821167883	0.664233577	0.664233577	0.50729927	unicellular	haplontic	UH
1350	ChlChloDuter	43.89115011	51.74051066	7.849360551	0.713910761	0.633420822	0.635170604	0.551181102	unicellular	haplontic	UH
1351	ChlChloGopec	30.88662316	40.83905863	9.952435475	0.863070539	0.690179806	0.697095436	0.510373444	multicellular	haplontic	MH
1352	ChlChloHaplu	52.08259859	56.77102054	4.688421952	0.633554084	0.602649007	0.637969095	0.536423841	unicellular	haplontic	UH
1353	ChlChloVocar	49.67042008	53.91828646	4.247866377	0.6816609	0.617070358	0.664359862	0.505190311	multicellular	haplontic	MH
1354	ChlChlrAupro	39.55962274	41.98204746	2.422424716	0.847150259	0.683074266	0.676165803	0.525906736	unicellular	haplontic	UH
1355	ChlChlrChlor	34.24551223	40.61927058	6.373758349	0.866161616	0.691077441	0.679292929	0.527777778	unicellular	haplontic	UH
1356	ChlChlrPiokl	48.85988696	50.77336848	1.913481522	0.727586207	0.582758621	0.596551724	0.424137931	unicellular	haplontic	UH
1357	ChlCladBocom	54.73600942	54.39338265	-0.342626774	0.674242424	0.570707071	0.583333333	0.454545455	siphonocladous	haplo-diplontic	CHD
1358	ChlCladClglo	61	59.87060231	-1.129397691	0.554621849	0.522408964	0.542016807	0.470588235	siphonocladous	haplo-diplontic	CHD
1359	ChlDasyAcace	57.79589892	60.02971004	2.233811112	0.456928839	0.461922597	0.486891386	0.441947566	siphonous	diplontic	SD
1360	ChlIgnaIgtet	54.05542567	59.48466979	5.42924412	0.569014085	0.551173709	0.6	0.484507042	unicellular	N	N
1361	ChlOltmOluni	39.64363003	39.35767514	-0.285954896	0.884120172	0.659513591	0.643776824	0.450643777	unicellular	N	N
1362	ChlOltmOlvir	38.83989672	43.01295088	4.173054157	0.832980973	0.70260747	0.693446089	0.581395349	unicellular	N	N
1363	ChlPediPemin	43.91142708	46.25430987	2.34288279	0.78913738	0.621938232	0.623003195	0.453674121	unicellular	N	N
1364	ChlPediYPF70	34.92812429	40.93659069	6.008466398	0.861702128	0.68321513	0.677304965	0.510638298	unicellular	N	N
1365	ChlPrasBapra	42.31696246	58.73490909	16.41794663	0.590909091	0.533549784	0.558441558	0.451298701	unicellular	haplontic	UH
1366	ChlPrasMipus	31.59819081	38.37059337	6.772402559	0.898461538	0.689230769	0.655384615	0.513846154	unicellular	haplontic	UH
1367	ChlPrasNepyr	37.14551069	40.6491532	3.503642502	0.865740741	0.62962963	0.601851852	0.421296296	unicellular	haplontic	UH
1368	ChlPrasOstau	38.48259281	49.22409884	10.74150603	0.748987854	0.587044534	0.530364372	0.481781377	unicellular	haplontic	UH
1369	ChlPrasPisal	51.37715933	57.894806	6.517646674	0.610824742	0.542955326	0.528350515	0.489690722	unicellular	N	N
1370	ChlScotSclem	51.20794472	60.40401608	9.196071366	0.481690141	0.462910798	0.476056338	0.430985915	unicellular	N	N
1371	ChlTrebCosub	50.32309724	49.07643622	-1.246661027	0.751004016	0.591700134	0.578313253	0.445783133	unicellular	haplontic	UH
1372	ChlTrebPspri	42.04330743	46.13831287	4.095005445	0.790697674	0.6	0.558139535	0.451162791	unicellular	haplontic	UH
1373	ChlTrebTrgel	55.66439107	60.44448062	4.780089554	0.486531987	0.524130191	0.560606061	0.525252525	unicellular	haplontic	UH
1374	ChlTrenCepar	53.99545279	55.18963696	1.194184165	0.34384858	0.402733964	0.47318612	0.391167192	multicellular	haplontic	N
1375	ChlTrenTrann	55.20437375	56.00370477	0.799331019	0.35755814	0.402131783	0.447674419	0.401162791	multicellular	haplo-diplontic	MHD
1376	ChlTrenTrjol	57.20533411	54.45658826	-2.748745856	0.332129964	0.430806258	0.530685921	0.429602888	multicellular	haplo-diplontic	MHD
1377	ChlUlotAcros	54.44870359	58.85686585	4.408162256	0.587692308	0.527179487	0.553846154	0.44	multicellular	haplontic	MH
1378	ChlUlvaPhden	41.47647772	44.12896342	2.652485704	0.81779661	0.617231638	0.610169492	0.423728814	multicellular	haplo-diplontic	MHD
1379	ChlUlvaUllin	57.12232039	60.49279935	3.370478957	0.508130081	0.5	0.569105691	0.422764228	multicellular	haplo-diplontic	MHD
1380	ChlUlvoUlmut	61	58.97892825	-2.021071748	0.58436214	0.518518519	0.563786008	0.407407407	multicellular	haplo-diplontic	MHD
1381	StrCharChvul	49.73386825	59.15142767	9.417559419	0.579439252	0.518691589	0.556074766	0.420560748	multicellular	haplontic	MH
1382	StrColeChglo	60.08367424	58.00058576	-2.083088481	0.608490566	0.52672956	0.537735849	0.433962264	multicellular	haplontic	MH
1383	StrColeCoorb	55.52231794	60.34496876	4.822650821	0.476190476	0.51984127	0.580357143	0.50297619	multicellular	haplontic	MH
1384	StrEmbrArtha	50.42352985	60.04647998	9.622950138	0.457746479	0.487089202	0.538732394	0.464788732	multicellular	haplo-diplontic	MHD
1385	StrEmbrOrsat	39.24650784	46.92836536	7.681857515	0.780068729	0.597938144	0.546391753	0.467353952	multicellular	haplo-diplontic	MHD
1386	StrEmbrPhpat	54.40754312	60.42549847	6.017955343	0.48409894	0.519434629	0.5795053	0.494699647	multicellular	haplo-diplontic	MHD
1387	StrEmbrSemoe	48.85682631	57.11870326	8.261876955	0.626865672	0.535655058	0.532338308	0.447761194	multicellular	haplo-diplontic	MHD
1388	StrKlebKlfla	49.74097859	52.84125625	3.100277664	0.697916667	0.575231481	0.604166667	0.423611111	multicellular	N	N
1389	StrMesoMevir	46.60585984	48.96360933	2.357749493	0.752542373	0.618079096	0.623728814	0.477966102	unicellular	N	N
1390	StrZygnMeend	50.50789568	60.39509715	9.887201473	0.480769231	0.544871795	0.596153846	0.557692308	unicellular	haplontic	UH
1391	StrZygnRoobt	50.97604495	55.87933377	4.903288828	0.649681529	0.582802548	0.633757962	0.464968153	unicellular	haplontic	UH
1392	ChlBryoCatax	53.24482986	59.99529269	6.750462834	0.455294118	0.45254902	0.54	0.362352941	siphonous	diplontic	SD
1393	ChlBryoCofra	54.83470837	60.26776373	5.433055352	0.470394737	0.458333333	0.532894737	0.371710526	siphonous	diplontic	SD
1394	ChlBryoHadis	55.99830375	59.54296608	3.544662334	0.567032967	0.513553114	0.569230769	0.404395604	siphonous	diplontic	SD
1395	ChlBryoOsque	50.33928836	55.47463926	5.135350893	0.656612529	0.555297757	0.619489559	0.389791183	siphonous	N	N
1396	ChlChaeBlriz	54.38550965	57.79721294	3.41170329	0.612942613	0.518111518	0.56043956	0.380952381	siphonocladous	N	N
1397	ChlChldTeast	43.76978375	48.11157952	4.34179577	0.764108352	0.607599699	0.638826185	0.41986456	unicellular	N	N
1398	ChlChldTestr	34.533352	39.16095633	4.627604329	0.886956522	0.660869565	0.65	0.445652174	unicellular	N	N
1399	ChlChloAcacu	40.83940846	54.05509559	13.21568713	0.679542203	0.632331903	0.683834049	0.533619456	multicellular	haplontic	MH
1400	ChlChloChrei	30.45490836	36.55229708	6.097388719	0.92568306	0.720218579	0.742076503	0.492896175	unicellular	haplontic	UH
1401	ChlChloDuter	46.9913617	53.96591388	6.974552175	0.680924855	0.581117534	0.628901734	0.433526012	unicellular	haplontic	UH
1402	ChlChloGopec	28.74137215	34.88504641	6.143674264	0.951742627	0.713136729	0.707774799	0.479892761	multicellular	haplontic	MH
1403	ChlChloVocar	42.64455393	46.29725295	3.652699024	0.788559755	0.663942799	0.709908069	0.493360572	multicellular	haplontic	MH
1404	ChlChlrAupro	45.10482205	45.94416379	0.839341735	0.793309438	0.649143767	0.677419355	0.476702509	unicellular	haplontic	UH
1405	ChlChlrChlor	47.06014361	51.22378233	4.163638716	0.721254355	0.609368951	0.656213705	0.450638792	unicellular	haplontic	UH
1406	ChlCladBocom	51.56100676	52.07476758	0.513760819	0.709108717	0.583414953	0.596474045	0.444662096	siphonocladous	haplo-diplontic	CHD
1407	ChlCladClglo	56.76359043	59.04600253	2.282412096	0.582480091	0.538490709	0.610921502	0.422070535	siphonocladous	haplo-diplontic	CHD
1408	ChlDasyAcace	53.63933465	57.55017196	3.910837309	0.386621315	0.412320484	0.509070295	0.341269841	siphonous	diplontic	SD
1409	ChlIgnaIgtet	53.69267324	56.88011983	3.1874466	0.631483167	0.554140127	0.594176524	0.436760692	unicellular	N	N
1410	ChlOltmOluni	34.3935346	38.35681723	3.963282635	0.898663697	0.675204157	0.658129176	0.468819599	unicellular	N	N
1411	ChlOltmOlvir	44.10575377	49.33750749	5.231753715	0.747437092	0.622242933	0.635601118	0.483690587	unicellular	N	N
1412	ChlPediMarsu	30.20074552	35.00446228	4.80371676	0.949836423	0.718647764	0.713195202	0.492911668	unicellular	N	N
1413	ChlPediPemin	33.59968264	38.03040821	4.430725567	0.903470716	0.679320318	0.672451193	0.462039046	unicellular	N	N
1414	ChlPediYPF70	36.01510795	40.30496117	4.289853225	0.870600414	0.682539683	0.677018634	0.5	unicellular	N	N
1415	ChlPrasBapra	48.61120779	58.23293579	9.621728003	0.603208556	0.50802139	0.526203209	0.394652406	unicellular	haplontic	UH
1416	ChlPrasMipus	34.84592099	38.62511227	3.77919128	0.894736842	0.669395712	0.647953216	0.465497076	unicellular	haplontic	UH
1417	ChlPrasNepyr	36.4351563	39.30929601	2.874139714	0.884816754	0.623036649	0.594240838	0.390052356	unicellular	haplontic	UH
1418	ChlPrasOstau	48.42646004	54.70788016	6.281420128	0.669230769	0.560512821	0.576923077	0.435384615	unicellular	haplontic	UH
1419	ChlPrasPisal	57.67102882	57.96401183	0.292983004	0.609302326	0.537984496	0.590697674	0.413953488	unicellular	N	N
1420	ChlScotSclem	53.09306091	58.36923077	5.276169855	0.6	0.548434622	0.609944751	0.435359116	unicellular	N	N
1421	ChlTrebAster	46.05495088	50.25626133	4.201310453	0.7347876	0.615384615	0.66130884	0.450057405	unicellular	haplontic	UH
1422	ChlTrebBobra	56.02298873	59.72516225	3.70217352	0.56043956	0.521367521	0.567765568	0.435897436	multicellular	haplontic	MH
1423	ChlTrebCosub	39.11665955	45.86211003	6.745450475	0.794413408	0.637616387	0.653631285	0.464804469	unicellular	haplontic	UH
1424	ChlTrebPspri	43.65061001	48.16181491	4.511204894	0.763428571	0.620952381	0.618285714	0.481142857	unicellular	haplontic	UH
1425	ChlTrebTrgel	52.03734667	58.87531186	6.837965189	0.587196468	0.544885946	0.610375276	0.437086093	unicellular	haplontic	UH
1426	ChlTrenCepar	47.92544606	51.35263544	3.427189374	0.286644951	0.344553022	0.444082519	0.302931596	multicellular	haplontic	N
1427	ChlTrenTrann	57.12699839	57.38957281	0.26257442	0.383352872	0.382180539	0.461899179	0.301289566	multicellular	haplo-diplontic	MHD
1428	ChlTrenTrjol	51.81894165	54.23632282	2.417381169	0.328703704	0.33899177	0.408950617	0.279320988	multicellular	haplo-diplontic	MHD
1429	ChlUlotAcros	55.69122175	57.24846906	1.557247307	0.624299065	0.539900249	0.597378277	0.398130841	multicellular	haplontic	MH
1430	ChlUlvaPhden	36.35699308	40.7091669	4.352173813	0.864896074	0.656658968	0.660508083	0.444572748	multicellular	haplo-diplontic	MHD
1431	ChlUlvaUllin	38.09537203	41.5754852	3.480113165	0.852785146	0.667108753	0.671087533	0.477453581	multicellular	haplo-diplontic	MHD
1432	ChlUlvoUlmut	46.38299688	49.06479751	2.681800629	0.751162791	0.612790698	0.643023256	0.444186047	multicellular	haplo-diplontic	MHD
1433	StrCharChvul	51.6595549	60.23687865	8.577323743	0.536	0.498666667	0.504	0.456	multicellular	haplontic	MH
1434	StrColeChglo	45.65459918	46.53879015	0.884190962	0.785310734	0.56873823	0.559322034	0.361581921	multicellular	haplontic	MH
1435	StrColeCoorb	58.07518572	60.27436295	2.199177225	0.533495737	0.507511165	0.578562728	0.41047503	multicellular	haplontic	MH
1436	StrEmbrArtha	54.32132745	58.47859568	4.157268224	0.40726817	0.443609023	0.535087719	0.388471178	multicellular	haplo-diplontic	MHD
1437	StrEmbrOrsat	55.7205218	59.43956058	3.719038785	0.433962264	0.455345912	0.552201258	0.379874214	multicellular	haplo-diplontic	MHD
1438	StrEmbrPhpat	54.89007289	58.47859568	3.58852279	0.40726817	0.445697577	0.543859649	0.385964912	multicellular	haplo-diplontic	MHD
1439	StrEmbrSemoe	58.93841605	59.88889529	0.950479236	0.553846154	0.509401709	0.573076923	0.401282051	multicellular	haplo-diplontic	MHD
1440	StrKlebKlfla	38.16421593	43.45697489	5.292758963	0.826923077	0.645432692	0.662259615	0.447115385	multicellular	N	N
1441	StrMesoMevir	46.49201128	48.49857171	2.006560439	0.758865248	0.602836879	0.616008105	0.433637285	unicellular	N	N
1442	StrZygnMeend	40.15502738	44.95704682	4.802019443	0.806603774	0.651336478	0.685141509	0.462264151	unicellular	haplontic	UH
1443	StrZygnRoobt	51.84000673	56.107345	4.267338267	0.645679012	0.581069959	0.639506173	0.458024691	unicellular	haplontic	UH
1444	ChlBryoCatax	52.26859701	60.16667445	7.898077438	0.464102564	0.476923077	0.553846154	0.412820513	siphonous	diplontic	SD
1445	ChlBryoCofra	56.31635166	60.48196151	4.165609845	0.511235955	0.487515605	0.56928839	0.382022472	siphonous	diplontic	SD
1446	ChlBryoHadis	52.61338799	60.45869315	7.845305162	0.488636364	0.491666667	0.604545455	0.381818182	siphonous	diplontic	SD
1447	ChlBryoOsque	40.50982621	44.22255646	3.712730245	0.816528926	0.641873278	0.647933884	0.461157025	siphonous	N	N
1448	ChlChaeBlriz	43.29492541	48.72503851	5.430113095	0.755789474	0.573333333	0.581052632	0.383157895	siphonocladous	N	N
1449	ChlChldTeast	41.74181544	48.45727449	6.715459053	0.759425494	0.600239378	0.631956912	0.409335727	unicellular	N	N
1450	ChlChldTestr	31.38073555	37.36786919	5.987133633	0.913333333	0.642222222	0.62	0.393333333	unicellular	N	N
1451	ChlChloAcacu	40.44454155	49.38277346	8.93823191	0.746817539	0.607732202	0.629420085	0.446958982	multicellular	haplontic	MH
1452	ChlChloChrei	28.14955728	36.60298373	8.45342645	0.924908425	0.658119658	0.639194139	0.41025641	unicellular	haplontic	UH
1453	ChlChloDuter	48.0380544	53.66592538	5.627870987	0.685534591	0.549266247	0.572327044	0.389937107	unicellular	haplontic	UH
1454	ChlChloGopec	29.84571321	36.47450404	6.628790834	0.926873857	0.663619744	0.647166362	0.416819013	multicellular	haplontic	MH
1455	ChlChloVocar	38.95983451	43.92862093	4.968786415	0.820512821	0.626373626	0.642857143	0.415750916	multicellular	haplontic	MH
1456	ChlChlrAupro	50.14406142	53.30603294	3.161971519	0.690987124	0.570815451	0.605150215	0.416309013	unicellular	haplontic	UH
1457	ChlChlrChlor	39.93578274	44.86232102	4.926538282	0.807881773	0.611658456	0.642857143	0.384236453	unicellular	haplontic	UH
1458	ChlChlrPiokl	47.94358859	49.75810441	1.814515813	0.741666667	0.581666667	0.601666667	0.401666667	unicellular	haplontic	UH
1459	ChlCladBocom	48.17956308	50.27372565	2.09416257	0.734545455	0.587878788	0.627272727	0.401818182	siphonocladous	haplo-diplontic	CHD
1460	ChlCladClglo	58.53374298	60.24315959	1.709416611	0.53559322	0.479661017	0.527118644	0.376271186	siphonocladous	haplo-diplontic	CHD
1461	ChlDasyAcace	56.3903817	57.93319838	1.54281668	0.394736842	0.412280702	0.48245614	0.359649123	siphonous	diplontic	SD
1462	ChlIgnaIgtet	50.11318051	57.09793401	6.984753505	0.627272727	0.542424242	0.589090909	0.410909091	unicellular	N	N
1463	ChlOltmOluni	37.40432823	42.81725006	5.412921836	0.835658915	0.629457364	0.623255814	0.429457364	unicellular	N	N
1464	ChlOltmOlvir	37.6571163	44.42729284	6.770176542	0.813758389	0.623042506	0.624161074	0.431208054	unicellular	N	N
1465	ChlPediMarsu	32.62123801	36.48025713	3.859019117	0.926785714	0.658928571	0.633928571	0.416071429	unicellular	N	N
1466	ChlPediPemin	31.14488798	38.00500999	6.860122004	0.903846154	0.660790598	0.636217949	0.442307692	unicellular	N	N
1467	ChlPediYPF70	30.48441236	34.91777689	4.433364526	0.951219512	0.683943089	0.650914634	0.449695122	unicellular	N	N
1468	ChlPrasBapra	41.92115569	54.82843264	12.90727695	0.667286245	0.511152416	0.494423792	0.371747212	unicellular	haplontic	UH
1469	ChlPrasMipus	32.84196816	38.28100228	5.439034117	0.899777283	0.622123237	0.605790646	0.360801782	unicellular	haplontic	UH
1470	ChlPrasOstau	40.34620422	46.32298546	5.976781236	0.788213628	0.605279312	0.61878453	0.408839779	unicellular	haplontic	UH
1471	ChlPrasPisal	51.21548008	57.21323529	5.997755211	0.625	0.541666667	0.592013889	0.407986111	unicellular	N	N
1472	ChlScotSclem	55.72232152	60.49611802	4.773796495	0.506779661	0.479661017	0.53559322	0.396610169	unicellular	N	N
1473	ChlTrebAster	45.11965781	48.66143006	3.54177225	0.756653992	0.597591888	0.625475285	0.410646388	unicellular	haplontic	UH
1474	ChlTrebBobra	49.29429457	48.47667667	-0.817617899	0.759162304	0.573298429	0.560209424	0.40052356	multicellular	haplontic	MH
1475	ChlTrebCosub	36.94179119	41.86580162	4.92401043	0.848758465	0.623024831	0.625282167	0.39503386	unicellular	haplontic	UH
1476	ChlTrebPspri	41.4397111	45.44705882	4.007347725	0.8	0.596428571	0.607142857	0.382142857	unicellular	haplontic	UH
1477	ChlTrebTrgel	57.8383196	60.09473771	2.256418114	0.544186047	0.513429752	0.583591331	0.412403101	unicellular	haplontic	UH
1478	ChlTrenCepar	43.93748386	50.10853241	6.17104855	0.269565217	0.347246377	0.431304348	0.340869565	multicellular	haplontic	N
1479	ChlTrenTrann	54.97153001	57.273507	2.301976982	0.381034483	0.390229885	0.448275862	0.34137931	multicellular	haplo-diplontic	MHD
1480	ChlTrenTrjol	51.37733924	53.19146138	1.814122137	0.312937063	0.357226107	0.449300699	0.309440559	multicellular	haplo-diplontic	MHD
1481	ChlUlotAcros	53.55923038	56.4841611	2.92493072	0.638888889	0.541087963	0.598958333	0.385416667	multicellular	haplontic	MH
1482	ChlUlvaPhden	45.82580261	49.96977997	4.143977362	0.73875	0.616409829	0.627965044	0.4825	multicellular	haplo-diplontic	MHD
1483	ChlUlvaUllin	53.82930115	60.23745493	6.408153788	0.535962877	0.50812065	0.582366589	0.406032483	multicellular	haplo-diplontic	MHD
1484	ChlUlvoUlmut	57.56289801	59.98549232	2.422594318	0.54954955	0.523723724	0.601801802	0.41981982	multicellular	haplo-diplontic	MHD
1485	StrCharChvul	58.64403947	59.9587712	1.314731724	0.550774527	0.510613884	0.585197935	0.395869191	multicellular	haplontic	MH
1486	StrChloChatm	55.09450533	57.92747313	2.832967796	0.610108303	0.518652226	0.563176895	0.38267148	multicellular	haplontic	MH
1487	StrColeChglo	43.93932217	48.10595879	4.166636617	0.764184397	0.605200946	0.620567376	0.430851064	multicellular	haplontic	MH
1488	StrColeCoorb	57.44384492	59.40432539	1.960480462	0.571658615	0.512077295	0.561996779	0.40257649	multicellular	haplontic	MH
1489	StrEmbrArtha	58.76596799	60.24220815	1.476240163	0.468694097	0.468694097	0.552772809	0.384615385	multicellular	haplo-diplontic	MHD
1490	StrEmbrOrsat	57.52986	59.42738901	1.897529007	0.570909091	0.514545455	0.569090909	0.403636364	multicellular	haplo-diplontic	MHD
1491	StrEmbrPhpat	57.47381626	60.49815767	3.024341408	0.505703422	0.483523447	0.577946768	0.366920152	multicellular	haplo-diplontic	MHD
1492	StrEmbrSemoe	54.7056466	60.02058931	5.314942716	0.54789272	0.494252874	0.574712644	0.360153257	multicellular	haplo-diplontic	MHD
1493	StrKlebKlfla	45.607248	48.92913594	3.321887932	0.753012048	0.59688755	0.614457831	0.423192771	multicellular	N	N
1494	StrMesoMevir	40.3194966	44.63244481	4.312948212	0.81098546	0.602584814	0.599353796	0.397415186	unicellular	N	N
1495	StrZygnMeend	39.17930364	43.79698102	4.61767738	0.822299652	0.621370499	0.635888502	0.405923345	unicellular	haplontic	UH
1496	StrZygnRoobt	44.68622772	47.77129276	3.085065037	0.768707483	0.611678005	0.636054422	0.430272109	unicellular	haplontic	UH
1497	ChlBryoCatax	52.83922202	59.03960617	6.200384153	0.421875	0.423295455	0.470170455	0.377840909	siphonous	diplontic	SD
1498	ChlBryoCofra	57.41075974	60.45508158	3.044321841	0.516245487	0.484155636	0.546329723	0.389891697	siphonous	diplontic	SD
1499	ChlBryoHadis	54.21321041	59.45772774	5.244517336	0.569911504	0.510914454	0.569911504	0.392920354	siphonous	diplontic	SD
1500	ChlBryoOsque	50.74136531	51.42646568	0.68510037	0.718384697	0.593340418	0.606801275	0.454835282	siphonous	N	N
1501	ChlChaeBlriz	51.17715725	55.55972773	4.382570475	0.655172414	0.569195402	0.59862069	0.453793103	siphonocladous	N	N
1502	ChlChldTeast	40.89225708	44.14372889	3.25147181	0.817596567	0.64806867	0.655579399	0.471030043	unicellular	N	N
1503	ChlChldTestr	33.06684293	38.18684182	5.119998896	0.901162791	0.680232558	0.665116279	0.474418605	unicellular	N	N
1504	ChlChloAcacu	46.99363595	55.97065575	8.977019804	0.648087432	0.593078324	0.657923497	0.473224044	multicellular	haplontic	MH
1505	ChlChloChrei	31.78776077	36.98591224	5.198151467	0.919087137	0.707814661	0.700207469	0.504149378	unicellular	haplontic	UH
1506	ChlChloDuter	47.60597857	53.85193736	6.245958793	0.68268359	0.59655485	0.602901179	0.504079782	unicellular	haplontic	UH
1507	ChlChloVocar	43.42875067	44.74067135	1.311920683	0.80952381	0.656790123	0.655026455	0.505820106	multicellular	haplontic	MH
1508	ChlChlrAupro	33.82483657	38.92351573	5.098679163	0.890394089	0.712469237	0.729397294	0.517835178	unicellular	haplontic	UH
1509	ChlChlrChlor	31.05003343	36.28709975	5.237066318	0.929752066	0.716253444	0.713842975	0.505165289	unicellular	haplontic	UH
1510	ChlChlrPiokl	48.20432531	49.56956352	1.365238206	0.744257274	0.601837672	0.595712098	0.465543645	unicellular	haplontic	UH
1511	ChlCladBocom	53.84777064	54.95693635	1.109165705	0.665198238	0.589207048	0.651982379	0.450440529	siphonocladous	haplo-diplontic	CHD
1512	ChlCladClglo	59.87053125	60.19874926	0.328218011	0.538373425	0.525773196	0.600229095	0.438717068	siphonocladous	haplo-diplontic	CHD
1513	ChlDasyAcace	56.47872871	58.50527276	2.026544055	0.407917384	0.401729107	0.447735192	0.35	siphonous	diplontic	SD
1514	ChlIgnaIgtet	52.83779558	56.64469965	3.80690407	0.63592233	0.560517799	0.588349515	0.457281553	unicellular	N	N
1515	ChlOltmOluni	50.91924149	54.15166356	3.232422062	0.67803838	0.613006397	0.680170576	0.480810235	unicellular	N	N
1516	ChlOltmOlvir	32.24449324	39.23701948	6.992526243	0.885858586	0.70750589	0.731584258	0.505050505	unicellular	N	N
1517	ChlPediMarsu	31.56726456	35.59994793	4.032683376	0.940425532	0.711702128	0.709574468	0.485106383	unicellular	N	N
1518	ChlPediPemin	35.72989383	40.81603853	5.086144697	0.86339381	0.663820704	0.656350053	0.47171825	unicellular	N	N
1519	ChlPediYPF70	34.03542156	38.56371012	4.528288558	0.895633653	0.703585375	0.720979766	0.494142705	unicellular	N	N
1520	ChlPrasBapra	49.47734089	56.85844453	7.381103634	0.631896552	0.526436782	0.54137931	0.406034483	unicellular	haplontic	UH
1521	ChlPrasMipus	34.85238678	38.6391993	3.786812519	0.89453125	0.694661458	0.702148438	0.487304688	unicellular	haplontic	UH
1522	ChlPrasNepyr	32.98303468	37.36786919	4.384834502	0.913333333	0.676666667	0.681111111	0.435555556	unicellular	haplontic	UH
1523	ChlPrasOstau	44.25988243	49.98339472	5.723512292	0.738562092	0.609658678	0.631808279	0.458605664	unicellular	haplontic	UH
1524	ChlPrasPisal	56.84700671	60.43841281	3.591406107	0.518604651	0.515762274	0.573643411	0.45503876	unicellular	N	N
1525	ChlScotSclem	54.37723911	59.93500938	5.557770272	0.551839465	0.490895578	0.537346711	0.383500557	unicellular	N	N
1526	ChlTrebAster	45.49834074	50.54241903	5.044078289	0.730810811	0.612612613	0.644324324	0.462702703	unicellular	haplontic	UH
1527	ChlTrebBobra	48.64004994	47.66702638	-0.973023565	0.770114943	0.647509579	0.718390805	0.454022989	multicellular	haplontic	MH
1528	ChlTrebCosub	40.12690248	44.21918442	4.092281932	0.816574586	0.662615101	0.681767956	0.489502762	unicellular	haplontic	UH
1529	ChlTrebPspri	43.60324879	46.01711354	2.413864757	0.792328042	0.630070547	0.654761905	0.443121693	unicellular	haplontic	UH
1530	ChlTrebTrgel	51.86331627	58.04189365	6.178577382	0.607567568	0.552072072	0.610810811	0.437837838	unicellular	haplontic	UH
1531	ChlTrenCepar	50.74694402	54.6181546	3.871210579	0.334669339	0.361389446	0.421843687	0.327655311	multicellular	haplontic	N
1532	ChlTrenTrann	56.43714346	58.74384723	2.306703766	0.413907285	0.403237675	0.452538631	0.343267108	multicellular	haplo-diplontic	MHD
1533	ChlTrenTrjol	58.31511177	59.36762742	1.052515651	0.43164794	0.401061174	0.444756554	0.326779026	multicellular	haplo-diplontic	MHD
1534	ChlUlotAcros	50.84049138	56.10339557	5.262904189	0.645748988	0.55465587	0.574898785	0.443319838	multicellular	haplontic	MH
1535	ChlUlvaPhden	45.73050218	47.12346001	1.392957822	0.777442095	0.644847264	0.654582075	0.502517623	multicellular	haplo-diplontic	MHD
1536	ChlUlvaUllin	51.95999088	58.83073169	6.870740803	0.588390501	0.534330986	0.579365079	0.435356201	multicellular	haplo-diplontic	MHD
1537	StrColeCoorb	54.49833174	57.39595034	2.897618599	0.621330724	0.552837573	0.593933464	0.443248532	multicellular	haplontic	MH
1538	StrEmbrArtha	54.76425808	58.4200937	3.655835622	0.405857741	0.434100418	0.5041841	0.392259414	multicellular	haplo-diplontic	MHD
1539	StrEmbrOrsat	56.66009199	60.40127474	3.741182744	0.481402763	0.480340064	0.540913921	0.418703507	multicellular	haplo-diplontic	MHD
1540	StrEmbrPhpat	51.26281661	57.09842859	5.835611977	0.627263046	0.554135605	0.596379127	0.438764643	multicellular	haplo-diplontic	MHD
1541	StrEmbrSemoe	56.76949784	59.27738853	2.507890688	0.575657895	0.517178363	0.570175439	0.405701754	multicellular	haplo-diplontic	MHD
1542	StrKlebKlfla	43.78612696	47.64152386	3.855396905	0.770459082	0.627411843	0.658682635	0.453093812	multicellular	N	N
1543	StrMesoMevir	40.6325116	45.05025792	4.417746315	0.8053467	0.659704818	0.679197995	0.494569758	unicellular	N	N
1544	StrZygnMeend	45.26299875	51.11399132	5.850992575	0.722803347	0.617503487	0.657949791	0.471757322	unicellular	haplontic	UH
1545	StrZygnRoobt	48.29273893	52.37463918	4.081900252	0.704761905	0.606349206	0.626190476	0.488095238	unicellular	haplontic	UH
1546	ChlBryoCatax	52.72606491	58.96734332	6.241278407	0.41986456	0.428893905	0.523702032	0.343115124	siphonous	diplontic	SD
1547	ChlBryoCofra	57.68999359	60.3954584	2.70546481	0.523520486	0.463834092	0.517450683	0.350531108	siphonous	diplontic	SD
1548	ChlBryoHadis	55.8225182	58.67779532	2.855277121	0.592380952	0.50984127	0.575238095	0.361904762	siphonous	diplontic	SD
1549	ChlBryoOsque	41.20686899	43.64797471	2.441105721	0.824324324	0.618468468	0.618918919	0.412162162	siphonous	N	N
1550	ChlChaeBlriz	53.06462246	55.84257973	2.77795727	0.650319829	0.523809524	0.584221748	0.336886994	siphonocladous	N	N
1551	ChlChldTeast	43.12226493	47.35349536	4.231230426	0.774343122	0.581658939	0.595054096	0.375579598	unicellular	N	N
1552	ChlChldTestr	31.24135067	37.47953647	6.238185798	0.911660777	0.643698469	0.634275618	0.385159011	unicellular	N	N
1553	ChlChloAcacu	36.62380583	45.46959653	8.845790693	0.79969651	0.615073343	0.641881639	0.403641882	multicellular	haplontic	MH
1554	ChlChloChrei	29.79611757	35.8698518	6.073734237	0.936210131	0.652908068	0.622889306	0.399624765	unicellular	haplontic	UH
1555	ChlChloDuter	45.97355645	52.52371611	6.550159662	0.702586207	0.572796935	0.604885057	0.41091954	unicellular	haplontic	UH
1556	ChlChloGopec	33.59819172	38.03643601	4.438244296	0.903381643	0.648416532	0.647342995	0.39452496	multicellular	haplontic	MH
1557	ChlChloHaplu	46.30971532	51.07132878	4.761613466	0.723404255	0.580230496	0.609042553	0.408244681	unicellular	haplontic	UH
1558	ChlChloVocar	45.59036162	48.1585282	2.568166583	0.763473054	0.593812375	0.621257485	0.396706587	multicellular	haplontic	MH
1559	ChlChlrAupro	33.22835803	39.42164913	6.193291102	0.8832	0.6624	0.6672	0.4368	unicellular	haplontic	UH
1560	ChlChlrChlor	35.42581787	39.67570732	4.24988945	0.87955626	0.647649234	0.667194929	0.396196513	unicellular	haplontic	UH
1561	ChlChlrPiokl	41.06640517	45.06874361	4.002338446	0.805097451	0.5955	0.575075075	0.406296852	unicellular	haplontic	UH
1562	ChlCladBocom	42.30710742	47.06068056	4.753573137	0.778287462	0.588175331	0.588685015	0.397553517	siphonocladous	haplo-diplontic	CHD
1563	ChlCladClglo	61	59.721431	-1.278569003	0.560581583	0.48734518	0.555735057	0.345718901	siphonocladous	haplo-diplontic	CHD
1564	ChlDasyAcace	52.56278712	54.95248186	2.389694739	0.34	0.385128205	0.481538462	0.333846154	siphonous	diplontic	SD
1565	ChlIgnaIgtet	50.70987069	56.15198944	5.442118752	0.644886364	0.540719697	0.568181818	0.409090909	unicellular	N	N
1566	ChlOltmOluni	36.87295538	40.15300248	3.280047094	0.872754491	0.644710579	0.637724551	0.423652695	unicellular	N	N
1567	ChlOltmOlvir	38.81890345	44.93701605	6.118112603	0.806873977	0.608837971	0.617021277	0.402618658	unicellular	N	N
1568	ChlPediMarsu	31.49017811	36.22108305	4.73090494	0.930769231	0.663076923	0.649230769	0.409230769	unicellular	N	N
1569	ChlPediPemin	38.11485571	41.15014251	3.035286805	0.858712716	0.619570905	0.613814757	0.386185243	unicellular	N	N
1570	ChlPediYPF70	29.41420294	34.37247834	4.9582754	0.96	0.698974359	0.690769231	0.446153846	unicellular	N	N
1571	ChlPrasBapra	39.42479681	57.1211604	17.69636359	0.626817447	0.499192246	0.510500808	0.360258481	unicellular	haplontic	UH
1572	ChlPrasMipus	32.20369436	37.2948371	5.091142746	0.91442953	0.640380313	0.625838926	0.380872483	unicellular	haplontic	UH
1573	ChlPrasNepyr	30.71905479	36.11612506	5.397070278	0.932389937	0.64360587	0.617924528	0.380503145	unicellular	haplontic	UH
1574	ChlPrasOstau	45.38184649	50.17435403	4.792507541	0.73592233	0.559300065	0.564202335	0.377431907	unicellular	haplontic	UH
1575	ChlPrasPisal	57.46704468	59.36509686	1.89805218	0.572916667	0.500578704	0.569444444	0.359375	unicellular	N	N
1576	ChlScotSclem	56.38761954	60.34132275	3.953703211	0.475888325	0.458121827	0.517766497	0.38071066	unicellular	N	N
1577	ChlTrebAster	48.50627003	52.96532202	4.459051992	0.696078431	0.57788671	0.629084967	0.408496732	unicellular	haplontic	UH
1578	ChlTrebBobra	51.48968258	52.84738232	1.35769974	0.697826087	0.596960926	0.659436009	0.433839479	multicellular	haplontic	MH
1579	ChlTrebCosub	41.42577088	43.39617393	1.970403058	0.827751196	0.620946305	0.626794258	0.408293461	unicellular	haplontic	UH
1580	ChlTrebPspri	44.76751423	47.28941672	2.521902491	0.775206612	0.59338843	0.603305785	0.401652893	unicellular	haplontic	UH
1581	ChlTrebTrgel	54.55112574	59.5723938	5.021268067	0.566011236	0.504681648	0.560393258	0.387640449	unicellular	haplontic	UH
1582	ChlTrenCepar	49.76809515	52.33232498	2.564229836	0.30046225	0.33076528	0.411402157	0.280431433	multicellular	haplontic	N
1583	ChlTrenTrann	53.5846333	55.52506967	1.940436372	0.34939759	0.347891566	0.409638554	0.284638554	multicellular	haplo-diplontic	MHD
1584	ChlUlotAcros	53.71860901	55.90320841	2.184599395	0.649265905	0.536160957	0.587275693	0.371941272	multicellular	haplontic	MH
1585	ChlUlvaPhden	40.10608657	43.92553788	3.819451308	0.820554649	0.617727026	0.644371941	0.388254486	multicellular	haplo-diplontic	MHD
1586	ChlUlvaUllin	32.38341627	39.2114465	6.828030231	0.886227545	0.646706587	0.646706587	0.407185629	multicellular	haplo-diplontic	MHD
1587	ChlUlvoUlmut	33.50975537	39.83707575	6.327320389	0.877250409	0.660665576	0.672667758	0.43207856	multicellular	haplo-diplontic	MHD
1588	StrCharChvul	54.80627029	60.49053911	5.684268819	0.508896797	0.485172005	0.59430605	0.352313167	multicellular	haplontic	MH
1589	StrColeChglo	49.03322957	48.62544499	-0.407784587	0.757142857	0.58	0.591428571	0.391428571	multicellular	haplontic	MH
1590	StrColeCoorb	54.20677251	57.60342699	3.396654489	0.617054264	0.523514212	0.572093023	0.381395349	multicellular	haplontic	MH
1591	StrEmbrArtha	55.46367003	59.22913129	3.765461265	0.427378965	0.422370618	0.500834725	0.338898164	multicellular	haplo-diplontic	MHD
1592	StrEmbrOrsat	55.17758112	59.92831356	4.750732434	0.452261307	0.437744277	0.507537688	0.353433836	multicellular	haplo-diplontic	MHD
1593	StrEmbrPhpat	52.94113517	59.75159026	6.810455089	0.445	0.445	0.515	0.375	multicellular	haplo-diplontic	MHD
1594	StrKlebKlfla	43.60510209	46.91095805	3.305855964	0.78030303	0.592424242	0.622727273	0.374242424	multicellular	N	N
1595	StrMesoMevir	37.67380796	41.83345698	4.159649024	0.849206349	0.614814815	0.60952381	0.385714286	unicellular	N	N
1596	StrZygnMeend	44.44416094	47.40238231	2.958221372	0.773684211	0.586842105	0.6	0.386842105	unicellular	haplontic	UH
1597	StrZygnRoobt	49.1400459	51.60307241	2.463026515	0.715873016	0.576190476	0.620634921	0.392063492	unicellular	haplontic	UH
1598	ChlBryoCofra	53.14131241	60.0261428	6.88483039	0.456756757	0.468468468	0.567567568	0.381081081	siphonous	diplontic	SD
1599	ChlBryoHadis	44.0777861	58.17505777	14.09727167	0.604545455	0.566666667	0.668181818	0.427272727	siphonous	diplontic	SD
1600	ChlBryoOsque	50.75317746	54.6295492	3.876371734	0.670487106	0.58643744	0.641833811	0.446991404	siphonous	N	N
1601	ChlChaeBlriz	48.72008052	53.50916902	4.789088496	0.687919463	0.580536913	0.617449664	0.436241611	siphonocladous	N	N
1602	ChlChldTeast	44.43547794	52.01825617	7.582778235	0.709923664	0.597964377	0.618320611	0.465648855	unicellular	N	N
1603	ChlChldTestr	34.63924767	40.02003037	5.380782704	0.874643875	0.665716999	0.675213675	0.447293447	unicellular	N	N
1604	ChlChloAcacu	34.06354901	48.45765815	14.39410914	0.75942029	0.619323671	0.663768116	0.434782609	multicellular	haplontic	MH
1605	ChlChloChrei	30.16237273	39.02735043	8.864977697	0.888888889	0.668911336	0.676767677	0.441077441	unicellular	haplontic	UH
1606	ChlChloGopec	29.39188079	40.02478309	10.6329023	0.874576271	0.66440678	0.684745763	0.433898305	multicellular	haplontic	MH
1607	ChlChloHaplu	49.10628479	54.36903734	5.262752546	0.674626866	0.585074627	0.644776119	0.435820896	unicellular	haplontic	UH
1608	ChlChloVocar	47.00287	53.93803282	6.935162822	0.681355932	0.596610169	0.681355932	0.427118644	multicellular	haplontic	MH
1609	ChlChlrAupro	29.34301013	37.65166517	8.308655037	0.909090909	0.681257015	0.693602694	0.441077441	unicellular	haplontic	UH
1610	ChlChlrChlor	27.4075298	36.11337685	8.70584705	0.932432432	0.692567568	0.719594595	0.425675676	unicellular	haplontic	UH
1611	ChlChlrPiokl	46.28373203	53.36467104	7.080939007	0.690104167	0.585726719	0.615183246	0.451697128	unicellular	haplontic	UH
1612	ChlCladBocom	56.88675915	59.5273954	2.640636251	0.567567568	0.537162162	0.618243243	0.425675676	siphonocladous	haplo-diplontic	CHD
1613	ChlCladClglo	53.85617999	57.98561166	4.129431669	0.608823529	0.523529412	0.55	0.411764706	siphonocladous	haplo-diplontic	CHD
1614	ChlDasyAcace	50.14519114	54.38795295	4.242761813	0.33105802	0.448236633	0.583617747	0.43003413	siphonous	diplontic	SD
1615	ChlIgnaIgtet	50.04048824	58.93674583	8.896257584	0.585526316	0.560307018	0.651315789	0.444078947	unicellular	N	N
1616	ChlOltmOluni	33.27575513	41.58872683	8.312971701	0.852601156	0.658959538	0.670520231	0.453757225	unicellular	N	N
1617	ChlOltmOlvir	32.78130017	41.31702088	8.535720709	0.856382979	0.659574468	0.64893617	0.473404255	unicellular	N	N
1618	ChlPediMarsu	31.51980022	36.5665041	5.046703885	0.925465839	0.682194617	0.686335404	0.434782609	unicellular	N	N
1619	ChlPediPemin	41.69152376	48.6167166	6.925192843	0.757261411	0.612033195	0.614107884	0.46473029	unicellular	N	N
1620	ChlPediYPF70	25.32891082	33.14373899	7.814828169	0.980327869	0.692896175	0.678688525	0.419672131	unicellular	N	N
1621	ChlPrasBapra	40.92554628	57.35930571	16.43375944	0.622073579	0.536231884	0.578595318	0.408026756	unicellular	haplontic	UH
1622	ChlPrasMipus	27.50940766	35.48838685	7.978979185	0.942176871	0.678004535	0.670068027	0.421768707	unicellular	haplontic	UH
1623	ChlPrasNepyr	34.35676211	42.26917032	7.912408214	0.843187661	0.635818338	0.632390746	0.431876607	unicellular	haplontic	UH
1624	ChlPrasOstau	44.55717866	52.425347	7.868168334	0.704022989	0.600574713	0.655172414	0.442528736	unicellular	haplontic	UH
1625	ChlPrasPisal	44.07809297	53.89965306	9.821560087	0.681948424	0.582617001	0.638968481	0.426934097	unicellular	N	N
1626	ChlScotSclem	57.79366112	60.33643922	2.542778108	0.528846154	0.509615385	0.564903846	0.435096154	unicellular	N	N
1627	ChlTrebAster	46.04981948	52.13790154	6.088082058	0.708196721	0.603278689	0.668852459	0.432786885	unicellular	haplontic	UH
1628	ChlTrebBobra	47.50136277	49.72794975	2.226586981	0.742081448	0.616892911	0.656108597	0.452488688	multicellular	haplontic	MH
1629	ChlTrebCosub	38.80665337	44.17268658	5.366033211	0.817204301	0.637992832	0.663082437	0.433691756	unicellular	haplontic	UH
1630	ChlTrebPspri	49.52529049	52.09872148	2.573430987	0.708762887	0.586769759	0.615979381	0.43556701	unicellular	haplontic	UH
1631	ChlTrebTrgel	51.73419322	60.29388712	8.559693902	0.532110092	0.537206932	0.642201835	0.437308869	unicellular	haplontic	UH
1632	ChlTrenCepar	53.91618282	53.34805306	-0.568129759	0.315254237	0.429378531	0.559322034	0.413559322	multicellular	haplontic	N
1633	ChlTrenTrann	50.43360004	52.65371317	2.22011313	0.305084746	0.425988701	0.549152542	0.423728814	multicellular	haplo-diplontic	MHD
1634	ChlTrenTrjol	44.62771511	52.2785966	7.650881493	0.29969419	0.393476045	0.504587156	0.376146789	multicellular	haplo-diplontic	MHD
1635	ChlUlotAcros	52.63646464	60.1758903	7.539425663	0.539726027	0.538812785	0.624657534	0.452054795	multicellular	haplontic	MH
1636	ChlUlvaPhden	47.95579842	50.66529002	2.709491601	0.72909699	0.616499443	0.685618729	0.434782609	multicellular	haplo-diplontic	MHD
1637	ChlUlvaUllin	47.2648767	56.3870082	9.122131503	0.640661939	0.582478295	0.639810427	0.466824645	multicellular	haplo-diplontic	MHD
1638	StrCharChvul	56.51587405	60.18092594	3.665051891	0.539432177	0.527865405	0.630914826	0.413249211	multicellular	haplontic	MH
1639	StrChloChatm	51.13064519	55.95353992	4.822894731	0.648387097	0.580645161	0.658064516	0.435483871	multicellular	haplontic	MH
1640	StrColeChglo	52.88948048	51.82248155	-1.066998935	0.712737127	0.582655827	0.604336043	0.430894309	multicellular	haplontic	MH
1641	StrColeCoorb	52.61593763	60.18759371	7.571656087	0.465317919	0.507707129	0.624277457	0.433526012	multicellular	haplontic	MH
1642	StrEmbrArtha	45.30328491	60.5	15.19671509	0.5	0.516129032	0.635483871	0.412903226	multicellular	haplo-diplontic	MHD
1643	StrEmbrOrsat	27.38318589	35.65965157	8.276465679	0.939490446	0.694267516	0.697452229	0.445859873	multicellular	haplo-diplontic	MHD
1644	StrEmbrPhpat	54.70301837	58.0100241	3.307005728	0.608280255	0.550955414	0.640127389	0.404458599	multicellular	haplo-diplontic	MHD
1645	StrKlebKlfla	52.75570008	53.99718018	1.241480101	0.680440771	0.568411387	0.608815427	0.415977961	multicellular	N	N
1646	StrMesoMevir	51.20030233	56.38389087	5.183588539	0.640718563	0.575848303	0.673652695	0.413173653	unicellular	N	N
1647	StrZygnMeend	56.03510369	59.89983508	3.864731384	0.553376906	0.517792302	0.590413943	0.409586057	unicellular	haplontic	UH
1648	StrZygnRoobt	59.78062668	59.04444389	-0.736182793	0.582524272	0.544498382	0.604368932	0.446601942	unicellular	haplontic	UH
1649	ChlBryoCatax	54.93139566	58.95553508	4.024139418	0.41954023	0.444444444	0.494252874	0.41954023	siphonous	diplontic	SD
1650	ChlBryoCofra	57.36236798	59.7318061	2.369438116	0.444241316	0.495429616	0.550274223	0.491773309	siphonous	diplontic	SD
1651	ChlBryoHadis	58.30455035	59.40121093	1.096660576	0.571759259	0.520061728	0.511574074	0.476851852	siphonous	diplontic	SD
1652	ChlBryoOsque	40.6323144	47.2347294	6.602415001	0.775943396	0.625786164	0.606132075	0.495283019	siphonous	N	N
1653	ChlChaeBlriz	50.47146431	57.43975511	6.968290801	0.620437956	0.535279805	0.613138686	0.372262774	siphonocladous	N	N
1654	ChlChldTeast	51.8396562	55.01278452	3.173128318	0.664285714	0.570238095	0.621428571	0.425	unicellular	N	N
1655	ChlChldTestr	43.19945414	46.84702946	3.64757532	0.781163435	0.631578947	0.64265928	0.470914127	unicellular	N	N
1656	ChlChloAcacu	34.71846779	49.50139712	14.78292933	0.745192308	0.658653846	0.677884615	0.552884615	multicellular	haplontic	MH
1657	ChlChloChrei	38.16215687	42.68851851	4.526361638	0.837423313	0.662576687	0.671779141	0.478527607	unicellular	haplontic	UH
1658	ChlChloDuter	44.19768069	50.23377041	6.036089718	0.735099338	0.611479029	0.619205298	0.48013245	unicellular	haplontic	UH
1659	ChlChloGopec	38.64812396	43.74903969	5.100915733	0.82295082	0.648087432	0.649180328	0.472131148	multicellular	haplontic	MH
1660	ChlChloHaplu	48.76256641	50.09624371	1.333677297	0.737003058	0.570846075	0.620795107	0.354740061	unicellular	haplontic	UH
1661	ChlChloVocar	56.59660605	55.4030731	-1.193532947	0.657817109	0.593903638	0.610619469	0.513274336	multicellular	haplontic	MH
1662	ChlChlrAupro	44.07826468	47.87984254	3.801577858	0.767241379	0.596264368	0.61637931	0.405172414	unicellular	haplontic	UH
1663	ChlChlrChlor	27.7221836	36.67499711	8.952813507	0.923809524	0.626984127	0.576190476	0.380952381	unicellular	haplontic	UH
1664	ChlChlrPiokl	47.99061048	53.45658682	5.465976344	0.688715953	0.551232166	0.521400778	0.443579767	unicellular	haplontic	UH
1665	ChlCladBocom	45.62813214	50.30554828	4.677416136	0.734104046	0.562620424	0.560693642	0.393063584	siphonocladous	haplo-diplontic	CHD
1666	ChlCladClglo	61	59.46452239	-1.535477614	0.434782609	0.421404682	0.451505017	0.377926421	siphonocladous	haplo-diplontic	CHD
1667	ChlDasyAcace	56.69083477	57.25482917	0.563994407	0.380664653	0.46223565	0.528700906	0.47734139	siphonous	diplontic	SD
1668	ChlIgnaIgtet	50.21911216	58.25308182	8.033969666	0.602739726	0.571689498	0.605479452	0.506849315	unicellular	N	N
1669	ChlOltmOluni	34.82953257	37.62656588	2.797033316	0.909465021	0.639231824	0.592592593	0.41563786	unicellular	N	N
1670	ChlOltmOlvir	44.78887248	50.12906096	5.340188482	0.736549165	0.642547928	0.623376623	0.567717996	unicellular	N	N
1671	ChlPediMarsu	39.12408596	43.68403013	4.559944173	0.823834197	0.667530225	0.639896373	0.538860104	unicellular	N	N
1672	ChlPediPemin	43.17179318	52.03534114	8.863547957	0.709677419	0.551971326	0.548387097	0.397849462	unicellular	N	N
1673	ChlPediYPF70	38.39704361	40.4068638	2.009820191	0.869158879	0.647975078	0.595015576	0.479750779	unicellular	N	N
1674	ChlPrasBapra	47.3721036	57.59447415	10.22237055	0.617241379	0.518390805	0.506896552	0.431034483	unicellular	haplontic	UH
1675	ChlPrasMipus	37.93715682	39.64470588	1.707549066	0.88	0.641333333	0.6	0.444	unicellular	haplontic	UH
1676	ChlPrasNepyr	41.00175016	44.45872521	3.456975053	0.813333333	0.643872114	0.609042553	0.509333333	unicellular	haplontic	UH
1677	ChlPrasOstau	47.81873382	48.08419921	0.265465391	0.764478764	0.588159588	0.586872587	0.413127413	unicellular	haplontic	UH
1678	ChlScotSclem	55.85462065	60.48706064	4.632439986	0.494382022	0.498127341	0.537078652	0.462921348	unicellular	N	N
1679	ChlTrebBobra	52.41258327	60.49569946	8.083116191	0.497340426	0.503546099	0.537234043	0.47606383	multicellular	haplontic	MH
1680	ChlTrebCosub	49.65290898	57.16187704	7.508968065	0.62601626	0.552845528	0.581300813	0.451219512	unicellular	haplontic	UH
1681	ChlTrebPspri	46.1375567	49.95486402	3.817307321	0.738955823	0.582329317	0.574297189	0.43373494	unicellular	haplontic	UH
1682	ChlTrebTrgel	47.75517501	60.21609057	12.46091556	0.537313433	0.512437811	0.567164179	0.432835821	unicellular	haplontic	UH
1683	ChlUlotAcros	59.88281212	60.43075477	0.547942645	0.519582245	0.536988686	0.597911227	0.493472585	multicellular	haplontic	MH
1684	ChlUlvaPhden	46.82136355	50.29287106	3.471507514	0.734279919	0.647058824	0.640973631	0.565922921	multicellular	haplo-diplontic	MHD
1685	ChlUlvoUlmut	53.91129835	56.52735868	2.61606033	0.638095238	0.51957672	0.466666667	0.453968254	multicellular	haplo-diplontic	MHD
1686	StrCharChvul	58.31034785	60.44239818	2.132050331	0.518072289	0.467871486	0.493975904	0.391566265	multicellular	haplontic	MH
1687	StrChloChatm	54.93270734	59.43083485	4.498127511	0.57079646	0.501474926	0.526548673	0.407079646	multicellular	haplontic	MH
1688	StrColeChglo	55.10281026	51.03028114	-4.072529115	0.7239819	0.561085973	0.556561086	0.402714932	multicellular	haplontic	MH
1689	StrColeCoorb	60.66591426	59.61466966	-1.051244595	0.564516129	0.464516129	0.448387097	0.380645161	multicellular	haplontic	MH
1690	StrEmbrArtha	48.6035167	56.32297775	7.719461055	0.36318408	0.409618574	0.487562189	0.378109453	multicellular	haplo-diplontic	MHD
1691	StrEmbrOrsat	61	60.28530133	-0.714698668	0.471615721	0.452692868	0.506550218	0.379912664	multicellular	haplo-diplontic	MHD
1692	StrEmbrPhpat	51.95751425	60.37761423	8.420099986	0.479069767	0.452713178	0.506976744	0.372093023	multicellular	haplo-diplontic	MHD
1693	StrEmbrSemoe	57.13957786	55.68352581	-1.456052051	0.653061224	0.518707483	0.525510204	0.37755102	multicellular	haplo-diplontic	MHD
1694	StrKlebKlfla	51.7183726	59.64616045	7.927787842	0.563380282	0.515492958	0.526760563	0.456338028	multicellular	N	N
1695	StrMesoMevir	44.66619598	47.28022958	2.614033603	0.775330396	0.584434655	0.563876652	0.414096916	unicellular	N	N
1696	StrZygnMeend	52.85266466	51.51184983	-1.34081483	0.717171717	0.542087542	0.550505051	0.358585859	unicellular	haplontic	UH
1697	StrZygnRoobt	56.7686265	57.23593664	0.467310135	0.624548736	0.533092659	0.584837545	0.389891697	unicellular	haplontic	UH
1698	ChlBryoCatax	52.31433298	58.79980298	6.485469998	0.415364583	0.460069444	0.561197917	0.403645833	siphonous	diplontic	SD
1699	ChlBryoCofra	51.4427115	57.64033814	6.197626636	0.388489209	0.459232614	0.584532374	0.404676259	siphonous	diplontic	SD
1700	ChlBryoHadis	54.12602523	60.3257354	6.199710171	0.474633596	0.504321684	0.623449831	0.414881623	siphonous	diplontic	SD
1701	ChlBryoOsque	56.27990621	58.8524767	2.572570495	0.587809917	0.548898072	0.609504132	0.449380165	siphonous	N	N
1702	ChlChaeBlriz	44.3073464	48.05664334	3.749296946	0.764851485	0.596368139	0.599009901	0.425030979	siphonocladous	N	N
1703	ChlChldTeast	38.14648159	42.01906232	3.872580725	0.846638655	0.640756303	0.619747899	0.455882353	unicellular	N	N
1704	ChlChldTestr	31.91567412	37.4173921	5.501717976	0.912591051	0.674644468	0.648283039	0.463059313	unicellular	N	N
1705	ChlChloAcacu	38.1839664	48.76199123	10.57802483	0.755287009	0.638347884	0.660282258	0.499496475	multicellular	haplontic	MH
1706	ChlChloChrei	32.49276342	37.80703895	5.314275528	0.906779661	0.708936771	0.701271186	0.518557794	unicellular	haplontic	UH
1707	ChlChloDuter	49.26249866	54.31259963	5.050100964	0.675516224	0.585054081	0.633235005	0.446411013	unicellular	haplontic	UH
1708	ChlChloGopec	30.60318063	35.63828332	5.03510269	0.939824945	0.700583516	0.67833698	0.483588621	multicellular	haplontic	MH
1709	ChlChloVocar	43.25976662	45.28478036	2.025013741	0.802185792	0.648816029	0.650273224	0.493989071	multicellular	haplontic	MH
1710	ChlChlrAupro	32.841166	36.61843435	3.777268346	0.924672489	0.729621543	0.744541485	0.519650655	unicellular	haplontic	UH
1711	ChlChlrChlor	32.03075059	36.66897181	4.638221218	0.923901393	0.690961058	0.690246517	0.458735263	unicellular	haplontic	UH
1712	ChlChlrPiokl	46.79529333	48.56050512	1.765211791	0.758024691	0.607407407	0.619753086	0.444444444	unicellular	haplontic	UH
1713	ChlCladBocom	41.33312514	44.54055744	3.207432295	0.812227074	0.634146341	0.64628821	0.443715847	siphonocladous	haplo-diplontic	CHD
1714	ChlCladClglo	57.57433989	58.7042019	1.129862015	0.591703057	0.528384279	0.569868996	0.423580786	siphonocladous	haplo-diplontic	CHD
1715	ChlDasyAcace	55.45363026	57.49199573	2.038365469	0.385428907	0.447316882	0.531139835	0.425381904	siphonous	diplontic	SD
1716	ChlIgnaIgtet	56.29582039	59.45439109	3.158570693	0.570021882	0.543034282	0.606126915	0.452954048	unicellular	N	N
1717	ChlOltmOluni	33.89918174	39.65702825	5.757846509	0.879823594	0.673281882	0.679162073	0.460859978	unicellular	N	N
1718	ChlOltmOlvir	41.24596552	49.43247629	8.186510766	0.746136865	0.632818249	0.673289183	0.479028698	unicellular	N	N
1719	ChlPediMarsu	31.39655532	36.09528792	4.698732594	0.932712215	0.69047619	0.658385093	0.480331263	unicellular	N	N
1720	ChlPediPemin	29.20749705	33.63579364	4.428296594	0.972093023	0.698062016	0.676744186	0.445348837	unicellular	N	N
1721	ChlPediYPF70	30.78688971	35.70822091	4.921331199	0.938730853	0.698030635	0.688183807	0.467177243	unicellular	N	N
1722	ChlPrasBapra	45.8726885	58.52284126	12.65015275	0.596273292	0.530710835	0.563146998	0.432712215	unicellular	haplontic	UH
1723	ChlPrasMipus	32.58696723	38.62894834	6.041981108	0.894680851	0.682269504	0.664893617	0.487234043	unicellular	haplontic	UH
1724	ChlPrasNepyr	30.84090522	35.05975972	4.218854502	0.948955916	0.684841454	0.668213457	0.437354988	unicellular	haplontic	UH
1725	ChlPrasOstau	47.20596809	53.16155633	5.955588245	0.693154034	0.588103483	0.589853301	0.481368357	unicellular	haplontic	UH
1726	ChlPrasPisal	58.019881	60.36657475	2.346693746	0.47805789	0.525988173	0.636788049	0.463118581	unicellular	N	N
1727	ChlScotSclem	58.39175198	60.00361129	1.611859307	0.548701299	0.523088023	0.591991342	0.428571429	unicellular	N	N
1728	ChlTrebAster	46.6953746	52.04742114	5.352046538	0.70950324	0.608711303	0.652267819	0.464362851	unicellular	haplontic	UH
1729	ChlTrebBobra	51.40648479	54.65257682	3.246092036	0.670118343	0.587974372	0.632200886	0.461538462	multicellular	haplontic	MH
1730	ChlTrebCosub	45.53699361	49.45847932	3.921485706	0.745780591	0.610759494	0.638185654	0.448312236	unicellular	haplontic	UH
1731	ChlTrebPspri	31.82836161	37.759881	5.931519389	0.907480315	0.67191601	0.661417323	0.446850394	unicellular	haplontic	UH
1732	ChlTrebTrgel	54.36387054	59.14704581	4.783175274	0.57956778	0.546823838	0.599214145	0.461689587	unicellular	haplontic	UH
1733	ChlTrenCepar	55.36084092	54.87108998	-0.489750942	0.33869239	0.414790997	0.511254019	0.394426581	multicellular	haplontic	N
1734	ChlTrenTrann	56.51022272	57.55979398	1.049571257	0.386819484	0.414995224	0.485673352	0.372492837	multicellular	haplo-diplontic	MHD
1735	ChlTrenTrjol	60.62424059	59.91423287	-0.710007729	0.451646091	0.448216735	0.512345679	0.380658436	multicellular	haplo-diplontic	MHD
1736	ChlUlotAcros	56.62830159	57.56236709	0.934065491	0.617910448	0.548226715	0.592445328	0.434393638	multicellular	haplontic	MH
1737	ChlUlvaPhden	48.75952607	51.8437337	3.084207635	0.712432432	0.597262248	0.646486486	0.433045356	multicellular	haplo-diplontic	MHD
1738	ChlUlvaUllin	37.75989411	40.52470273	2.764808612	0.867494824	0.709454796	0.724637681	0.536231884	multicellular	haplo-diplontic	MHD
1739	ChlUlvoUlmut	37.26682211	41.94514773	4.678325625	0.847660501	0.672832789	0.702937976	0.467899891	multicellular	haplo-diplontic	MHD
1740	StrChloChatm	53.96411501	56.97241754	3.00830253	0.629711752	0.558758315	0.605321508	0.441241685	multicellular	haplontic	MH
1741	StrColeChglo	46.33354336	51.36410132	5.030557956	0.719269103	0.605758583	0.662790698	0.435215947	multicellular	haplontic	MH
1742	StrColeCoorb	48.33790151	51.25545533	2.917553821	0.720806794	0.603680113	0.649681529	0.440552017	multicellular	haplontic	MH
1743	StrEmbrArtha	53.89151935	60.38333286	6.491813516	0.47961165	0.483171521	0.558252427	0.411650485	multicellular	haplo-diplontic	MHD
1744	StrEmbrOrsat	55.54094515	58.89964439	3.358699237	0.586538462	0.55	0.614423077	0.449038462	multicellular	haplo-diplontic	MHD
1745	StrEmbrPhpat	54.21772411	60.11269078	5.89496667	0.46112886	0.49627263	0.583599574	0.444089457	multicellular	haplo-diplontic	MHD
1746	StrEmbrSemoe	38.74677706	43.20015722	4.453380152	0.83042394	0.64713217	0.634663342	0.476309227	multicellular	haplo-diplontic	MHD
1747	StrKlebKlfla	43.35140223	45.88409194	2.532689715	0.794117647	0.626502214	0.638519924	0.44686907	multicellular	N	N
1748	StrMesoMevir	36.24761994	41.93486083	5.687240887	0.847802787	0.655948553	0.660235798	0.459807074	unicellular	N	N
1749	StrZygnMeend	34.37908255	39.61797739	5.238894839	0.880382775	0.673046252	0.681818182	0.456937799	unicellular	haplontic	UH
1750	StrZygnRoobt	44.71133933	46.53400404	1.822664709	0.785375119	0.638493194	0.656220323	0.473884141	unicellular	haplontic	UH
1751	ChlBryoCatax	50.05789538	59.62556464	9.567669254	0.440318302	0.42351901	0.445623342	0.384615385	siphonous	diplontic	SD
1752	ChlBryoCofra	56.07991286	60.39850707	4.318594208	0.481116585	0.470717022	0.540229885	0.390804598	siphonous	diplontic	SD
1753	ChlBryoHadis	51.04375491	57.44044312	6.396688209	0.620423892	0.527296082	0.556840077	0.404624277	siphonous	diplontic	SD
1754	ChlBryoOsque	44.41180923	47.63038953	3.218580298	0.770609319	0.620813397	0.640933573	0.450628366	siphonous	N	N
1755	ChlChaeBlriz	53.00174658	60.19480956	7.193062979	0.538610039	0.451093951	0.465250965	0.349420849	siphonocladous	N	N
1756	ChlChldTeast	44.93958594	47.35231912	2.412733179	0.774358974	0.557834758	0.502564103	0.396581197	unicellular	N	N
1757	ChlChldTestr	33.89761441	38.24121996	4.343605554	0.900362319	0.627415459	0.592391304	0.389492754	unicellular	N	N
1758	ChlChloAcacu	42.70425707	50.29678521	7.592528134	0.734225621	0.559592097	0.523900574	0.420650096	multicellular	haplontic	MH
1759	ChlChloChrei	34.19423238	38.27824261	4.084010229	0.899817851	0.608378871	0.551912568	0.373406193	unicellular	haplontic	UH
1760	ChlChloGopec	38.17119578	40.89651603	2.725320256	0.862264151	0.586792453	0.532075472	0.366037736	multicellular	haplontic	MH
1761	ChlChloVocar	48.45828985	48.48257993	0.024290079	0.759082218	0.543021033	0.510516252	0.359464627	multicellular	haplontic	MH
1762	ChlChlrAupro	36.07297348	40.36329521	4.290321734	0.86977492	0.593247588	0.52733119	0.382636656	unicellular	haplontic	UH
1763	ChlChlrChlor	28.86767859	35.93236488	7.064686282	0.935238095	0.61968254	0.55047619	0.373333333	unicellular	haplontic	UH
1764	ChlChlrPiokl	48.35859624	51.33389747	2.975301227	0.71969697	0.580492424	0.577651515	0.444128788	unicellular	haplontic	UH
1765	ChlCladBocom	42.99700811	48.28100593	5.283997813	0.761814745	0.562696912	0.550094518	0.376181474	siphonocladous	haplo-diplontic	CHD
1766	ChlCladClglo	60.63330773	60.24932274	-0.38398499	0.469158879	0.433021807	0.461682243	0.368224299	siphonocladous	haplo-diplontic	CHD
1767	ChlDasyAcace	59.60739556	59.01387046	-0.593525099	0.421153846	0.401282051	0.438461538	0.344230769	siphonous	diplontic	SD
1768	ChlOltmOluni	33.61002021	40.36072175	6.750701537	0.869811321	0.605031447	0.558490566	0.386792453	unicellular	N	N
1769	ChlOltmOlvir	38.97028327	44.80685128	5.836568012	0.808630394	0.570981864	0.519699812	0.384615385	unicellular	N	N
1770	ChlPediMarsu	31.68211169	35.48713635	3.805024658	0.942196532	0.647398844	0.570327553	0.429672447	unicellular	N	N
1771	ChlPediPemin	36.79025839	40.80346749	4.013209096	0.863570392	0.599903241	0.513788099	0.422351234	unicellular	N	N
1772	ChlPediYPF70	34.33100798	39.98295212	5.651944141	0.875171468	0.66255144	0.624142661	0.488340192	unicellular	N	N
1773	ChlPrasBapra	47.15920909	58.27990368	11.12069459	0.602112676	0.474765258	0.406690141	0.415492958	unicellular	haplontic	UH
1774	ChlPrasMipus	33.42709284	37.49911182	4.072018983	0.911368015	0.612074502	0.527938343	0.396917148	unicellular	haplontic	UH
1775	ChlPrasNepyr	40.66923877	42.90649333	2.23725456	0.834437086	0.592163355	0.546357616	0.395695364	unicellular	haplontic	UH
1776	ChlPrasOstau	43.67091276	49.58090429	5.909991525	0.744101633	0.546279492	0.471869328	0.422867514	unicellular	haplontic	UH
1777	ChlPrasPisal	57.67297441	60.24982373	2.576849315	0.53515625	0.466796875	0.5078125	0.357421875	unicellular	N	N
1778	ChlScotSclem	56.59892854	60.2256854	3.626756864	0.536713287	0.462703963	0.487762238	0.363636364	unicellular	N	N
1779	ChlTrebAster	42.90014891	46.95624234	4.056093431	0.779693487	0.567688378	0.538314176	0.385057471	unicellular	haplontic	UH
1780	ChlTrebCosub	48.67392285	49.25618422	0.582261364	0.748549323	0.578336557	0.576402321	0.410058027	unicellular	haplontic	UH
1781	ChlTrebTrgel	53.04416181	55.53143871	2.487276902	0.655652174	0.525797101	0.509565217	0.412173913	unicellular	haplontic	UH
1782	ChlTrenCepar	50.37872274	54.02943591	3.65071317	0.325520833	0.353859497	0.336814621	0.398963731	multicellular	haplontic	N
1783	ChlTrenTrann	51.69076649	54.92903517	3.238268676	0.339622642	0.366666667	0.394339623	0.366037736	multicellular	haplo-diplontic	MHD
1784	ChlUlotAcros	53.28336424	54.22298955	0.939625308	0.676923077	0.508974359	0.473076923	0.376923077	multicellular	haplontic	MH
1785	ChlUlvaPhden	41.87721974	45.31328306	3.436063327	0.801801802	0.586186186	0.569369369	0.387387387	multicellular	haplo-diplontic	MHD
1786	ChlUlvaUllin	60.82879345	57.33117072	-3.49762273	0.622641509	0.482180294	0.477987421	0.34591195	multicellular	haplo-diplontic	MHD
1787	ChlUlvoUlmut	55.40774988	57.11577738	1.708027494	0.626923077	0.508974359	0.530769231	0.369230769	multicellular	haplo-diplontic	MHD
1788	StrCharChvul	53.87762683	58.3897763	4.512149471	0.5995086	0.504504505	0.545454545	0.368550369	multicellular	haplontic	MH
1789	StrChloChatm	45.508323	47.30475048	1.796427479	0.775	0.557172557	0.489096573	0.408099688	multicellular	haplontic	MH
1790	StrColeChglo	46.53574779	48.9149607	2.379212909	0.753205128	0.530982906	0.506410256	0.333333333	multicellular	haplontic	MH
1791	StrColeCoorb	52.79776269	56.43466834	3.636905651	0.639794168	0.509433962	0.507718696	0.380789022	multicellular	haplontic	MH
1792	StrEmbrArtha	56.05429899	59.16547425	3.111175258	0.425490196	0.438562092	0.507843137	0.382352941	multicellular	haplo-diplontic	MHD
1793	StrEmbrOrsat	54.40857052	59.47097522	5.062404695	0.569471624	0.500978474	0.540117417	0.39334638	multicellular	haplo-diplontic	MHD
1794	StrEmbrPhpat	59.10275719	60.48249043	1.37973324	0.493203883	0.45631068	0.502912621	0.372815534	multicellular	haplo-diplontic	MHD
1795	StrEmbrSemoe	59.92748543	60.47967175	0.552186314	0.511764706	0.468627451	0.515686275	0.378431373	multicellular	haplo-diplontic	MHD
1796	StrKlebKlfla	42.88463418	44.55316081	1.668526628	0.812056738	0.572695035	0.521276596	0.384751773	multicellular	N	N
1797	StrMesoMevir	47.54008874	50.27500688	2.734918141	0.734527687	0.524972856	0.495114007	0.345276873	unicellular	N	N
1798	StrZygnRoobt	53.90183311	60.1475704	6.245737289	0.541338583	0.462598425	0.448818898	0.397637795	unicellular	haplontic	UH
1799	ChlBryoCatax	50.38517234	57.12383938	6.738667032	0.378095238	0.436507937	0.515238095	0.416190476	siphonous	diplontic	SD
1800	ChlBryoCofra	56.83066101	58.93648237	2.105821353	0.419019316	0.458147598	0.545319465	0.410104012	siphonous	diplontic	SD
1801	ChlBryoHadis	49.35388518	59.73099796	10.37711278	0.444210526	0.476524177	0.596638655	0.388655462	siphonous	diplontic	SD
1802	ChlBryoOsque	43.38465475	44.95543037	1.570775615	0.806625578	0.630970724	0.620955316	0.465331279	siphonous	N	N
1803	ChlChaeBlriz	51.27364396	55.61490196	4.341258002	0.654233871	0.545698925	0.569556452	0.413306452	siphonocladous	N	N
1804	ChlChldTestr	32.02185439	39.20692245	7.18506806	0.886292835	0.63992731	0.591900312	0.441588785	unicellular	N	N
1805	ChlChloAcacu	37.88640622	47.08535127	9.198945047	0.777955272	0.599574015	0.588658147	0.432108626	multicellular	haplontic	MH
1806	ChlChloChrei	28.20565086	36.79825886	8.592607999	0.921933086	0.654584882	0.616171004	0.425650558	unicellular	haplontic	UH
1807	ChlChloDuter	40.86162133	47.43343187	6.571810543	0.773265651	0.589960519	0.590524535	0.406091371	unicellular	haplontic	UH
1808	ChlChloGopec	28.54619758	35.9726824	7.426484818	0.934612031	0.659982563	0.610287707	0.435047951	multicellular	haplontic	MH
1809	ChlChloHaplu	38.69725839	45.78905436	7.091795965	0.795396419	0.608979824	0.601023018	0.430520034	unicellular	haplontic	UH
1810	ChlChloVocar	39.93247999	45.29566999	5.36319	0.802039082	0.611441518	0.593033135	0.439252336	multicellular	haplontic	MH
1811	ChlChlrAupro	29.04838217	36.04068158	6.992299406	0.933557611	0.675637791	0.633305299	0.460050463	unicellular	haplontic	UH
1812	ChlChlrChlor	37.17832539	43.02231035	5.843984965	0.832853026	0.623118796	0.622478386	0.414024976	unicellular	haplontic	UH
1813	ChlChlrPiokl	45.43565176	48.91267595	3.477024193	0.753236246	0.586839266	0.57605178	0.431229773	unicellular	haplontic	UH
1814	ChlCladBocom	56.0927039	57.88814005	1.795436149	0.610970464	0.538115331	0.567088608	0.43628692	siphonocladous	haplo-diplontic	CHD
1815	ChlCladClglo	58.01765807	59.63351067	1.615852601	0.563838903	0.501285347	0.532990574	0.407026564	siphonocladous	haplo-diplontic	CHD
1816	ChlDasyAcace	55.80721111	56.60701512	0.799804015	0.368330465	0.424268503	0.516351119	0.388123924	siphonous	diplontic	SD
1817	ChlIgnaIgtet	47.29741401	56.56707295	9.269658936	0.637362637	0.539870386	0.569737954	0.412510566	unicellular	N	N
1818	ChlOltmOluni	29.50873401	35.84731639	6.338582384	0.936560935	0.662493044	0.616861436	0.434056761	unicellular	N	N
1819	ChlOltmOlvir	31.05016156	37.99375519	6.94359363	0.904012589	0.662995017	0.623131393	0.46184107	unicellular	N	N
1820	ChlPediMarsu	29.64082396	34.16459708	4.523773116	0.963384866	0.678329265	0.625711961	0.445890968	unicellular	N	N
1821	ChlPediPemin	30.2665666	38.64008864	8.373522043	0.894518272	0.63427464	0.602159468	0.406146179	unicellular	N	N
1822	ChlPediYPF70	27.83714695	34.06230887	6.225161914	0.965058236	0.671103716	0.613144759	0.435108153	unicellular	N	N
1823	ChlPrasBapra	50.04401359	60.49810098	10.45408739	0.505737705	0.488251366	0.524590164	0.43442623	unicellular	haplontic	UH
1824	ChlPrasMipus	33.06292099	42.35121643	9.288295435	0.842057762	0.619735259	0.593862816	0.423285199	unicellular	haplontic	UH
1825	ChlPrasOstau	41.1431323	55.82709286	14.68396056	0.650588235	0.556078431	0.590588235	0.427058824	unicellular	haplontic	UH
1826	ChlPrasPisal	55.17218606	59.61466966	4.442483599	0.564516129	0.523203169	0.572156197	0.432937182	unicellular	N	N
1827	ChlScotSclem	54.80332136	60.09923004	5.295908681	0.543951262	0.501887888	0.541012216	0.420731707	unicellular	N	N
1828	ChlTrebAster	44.20896943	49.5610253	5.352055867	0.744374437	0.584758476	0.594059406	0.415841584	unicellular	haplontic	UH
1829	ChlTrebBobra	47.36749501	53.64278081	6.275285799	0.685887709	0.599595551	0.489393939	0.623672231	multicellular	haplontic	MH
1830	ChlTrebCosub	36.00596778	41.63041912	5.624451337	0.852022059	0.625	0.608455882	0.414522059	unicellular	haplontic	UH
1831	ChlTrebPspri	36.34200502	40.53890186	4.19689684	0.867294521	0.623287671	0.586472603	0.41609589	unicellular	haplontic	UH
1832	ChlTrebTrgel	51.68997808	57.17657163	5.48659355	0.625726141	0.535546335	0.570124481	0.410788382	unicellular	haplontic	UH
1833	ChlTrenCepar	50.47306197	55.10836011	4.635298131	0.342522974	0.390142022	0.46031746	0.367585631	multicellular	haplontic	N
1834	ChlTrenTrann	55.63059664	59.35273168	3.722135036	0.431177446	0.428413488	0.483416252	0.370646766	multicellular	haplo-diplontic	MHD
1835	ChlTrenTrjol	54.91757604	57.55544385	2.637867812	0.386729858	0.412006319	0.463507109	0.385781991	multicellular	haplo-diplontic	MHD
1836	ChlUlotAcros	50.71902558	57.61942768	6.900402104	0.616719243	0.542466474	0.57807571	0.432517758	multicellular	haplontic	MH
1837	ChlUlvaPhden	46.79788769	52.9000589	6.102171208	0.697046414	0.584528833	0.611814346	0.444725738	multicellular	haplo-diplontic	MHD
1838	ChlUlvaUllin	35.73629386	41.26254826	5.526254403	0.857142857	0.635714286	0.614285714	0.435714286	multicellular	haplo-diplontic	MHD
1839	StrColeChglo	45.2420974	49.51688601	4.274788616	0.74497992	0.592369478	0.593373494	0.43875502	multicellular	haplontic	MH
1840	StrColeCoorb	55.59392555	60.43247395	4.838548405	0.519367589	0.497233202	0.556521739	0.415810277	multicellular	haplontic	MH
1841	StrEmbrArtha	52.63192246	59.64663685	7.014714387	0.441077441	0.454826038	0.513468013	0.40993266	multicellular	haplo-diplontic	MHD
1842	StrEmbrOrsat	53.69267256	58.9622118	5.269539237	0.584825234	0.534526854	0.58397272	0.434782609	multicellular	haplo-diplontic	MHD
1843	StrEmbrPhpat	55.93598874	60.18416902	4.248180284	0.465116279	0.472271914	0.5509839	0.400715564	multicellular	haplo-diplontic	MHD
1844	StrKlebKlfla	30.46510532	36.25214293	5.787037606	0.930290456	0.676071923	0.63153527	0.466390041	multicellular	N	N
1845	StrMesoMevir	38.14943105	42.89474464	4.745313585	0.834597876	0.621396055	0.595599393	0.433990895	unicellular	N	N
1846	StrZygnMeend	39.43694469	45.11132157	5.67437688	0.804523425	0.611470113	0.597738288	0.432148627	unicellular	haplontic	UH
1847	StrZygnRoobt	44.39826204	49.18025937	4.781997336	0.749586777	0.590358127	0.58677686	0.434710744	unicellular	haplontic	UH
1848	ChlBryoCatax	57.95198156	59.0474626	1.095481036	0.422096317	0.43289225	0.495750708	0.380681818	siphonous	diplontic	SD
1849	ChlBryoCofra	53.19977049	59.54519231	6.34542182	0.4375	0.431770833	0.5015625	0.35625	siphonous	diplontic	SD
1850	ChlBryoHadis	54.63108648	59.46127281	4.830186332	0.56979405	0.495804729	0.560640732	0.356979405	siphonous	diplontic	SD
1851	ChlBryoOsque	56.47666405	59.59093804	3.114273986	0.565359477	0.519063181	0.591503268	0.400326797	siphonous	N	N
1852	ChlChldTeast	48.54908914	50.80462434	2.255535198	0.727148704	0.601637108	0.626193724	0.451568895	unicellular	N	N
1853	ChlChldTestr	30.54542474	37.13266097	6.587236221	0.916870416	0.665036675	0.667481663	0.410757946	unicellular	N	N
1854	ChlChloAcacu	39.44765382	50.91643591	11.46878209	0.725581395	0.609302326	0.672093023	0.430232558	multicellular	haplontic	MH
1855	ChlChloChrei	37.82753808	41.99510935	4.167571268	0.846969697	0.662626263	0.695454545	0.445454545	unicellular	haplontic	UH
1856	ChlChloDuter	53.058874	57.49065385	4.43177985	0.619393939	0.572929293	0.653333333	0.446060606	unicellular	haplontic	UH
1857	ChlChloGopec	37.95943123	41.75520349	3.795772258	0.850290698	0.671027132	0.697674419	0.465116279	multicellular	haplontic	MH
1858	ChlChloVocar	50.52630132	53.18378851	2.657487195	0.692821369	0.590984975	0.664440735	0.415692821	multicellular	haplontic	MH
1859	ChlChlrAupro	33.34888872	38.33345751	4.984568784	0.899006623	0.692604857	0.698675497	0.48013245	unicellular	haplontic	UH
1860	ChlChlrChlor	35.59781744	40.91765168	5.319834239	0.861967695	0.689672051	0.725403818	0.48164464	unicellular	haplontic	UH
1861	ChlChlrPiokl	40.80444491	46.19994323	5.395498316	0.789868668	0.601000625	0.598499062	0.414634146	unicellular	haplontic	UH
1862	ChlCladBocom	36.30748861	41.26254826	4.955059655	0.857142857	0.60670194	0.645502646	0.317460317	siphonocladous	haplo-diplontic	CHD
1863	ChlCladClglo	59.13501144	59.43318323	0.298171788	0.570719603	0.492142266	0.533498759	0.372208437	siphonocladous	haplo-diplontic	CHD
1864	ChlDasyAcace	54.26025567	55.78347741	1.52322174	0.353765324	0.388791594	0.49737303	0.315236427	siphonous	diplontic	SD
1865	ChlIgnaIgtet	54.84542424	60.08064959	5.235225353	0.459459459	0.555555556	0.72972973	0.477477477	unicellular	N	N
1866	ChlOltmOluni	36.31943008	41.79259878	5.473168701	0.849772382	0.654527061	0.660091047	0.453717754	unicellular	N	N
1867	ChlOltmOlvir	45.35731296	50.41686227	5.059549315	0.73255814	0.602497847	0.631782946	0.443152455	unicellular	N	N
1868	ChlPediMarsu	33.1674781	36.7032336	3.535755491	0.923379175	0.694171578	0.68762279	0.47151277	unicellular	N	N
1869	ChlPediPemin	32.42487332	38.97896563	6.554092305	0.889589905	0.646161935	0.649842271	0.399053628	unicellular	N	N
1870	ChlPediYPF70	30.73729589	35.28050799	4.543212104	0.945454545	0.690909091	0.688888889	0.438383838	unicellular	N	N
1871	ChlPrasBapra	51.93609128	60.47347883	8.537387553	0.5130674	0.475469968	0.535075653	0.37826685	unicellular	haplontic	UH
1872	ChlPrasMipus	36.08838297	39.89458468	3.806201713	0.876430206	0.630816171	0.613272311	0.402745995	unicellular	haplontic	UH
1873	ChlPrasNepyr	31.89895612	36.17492235	4.275966228	0.931481481	0.662962963	0.65	0.407407407	unicellular	haplontic	UH
1874	ChlPrasOstau	45.12446533	50.64274357	5.518278244	0.729411765	0.564705882	0.581176471	0.383529412	unicellular	haplontic	UH
1875	ChlScotSclem	51.89853079	60.47403657	8.575505785	0.491358025	0.467051071	0.554455446	0.355555556	unicellular	N	N
1876	ChlTrebAster	47.6144559	49.39379277	1.779336872	0.746666667	0.593333333	0.615555556	0.417777778	unicellular	haplontic	UH
1877	ChlTrebBobra	49.23963111	52.7614437	3.521812594	0.699095023	0.578431373	0.635746606	0.400452489	multicellular	haplontic	MH
1878	ChlTrebCosub	42.14473545	43.80646216	1.661726711	0.822170901	0.618167821	0.630484988	0.401847575	unicellular	haplontic	UH
1879	ChlTrebPspri	39.94901373	46.82860702	6.879593289	0.78141136	0.615605278	0.631669535	0.43373494	unicellular	haplontic	UH
1880	ChlTrebTrgel	57.56889508	59.10394453	1.535049455	0.580821918	0.510948905	0.597260274	0.355191257	unicellular	haplontic	UH
1881	ChlTrenCepar	50.87058682	52.81635418	1.94576736	0.307443366	0.330097087	0.411003236	0.27184466	multicellular	haplontic	N
1882	ChlTrenTrann	54.09912449	57.69601827	3.596893779	0.389655172	0.370114943	0.443103448	0.277586207	multicellular	haplo-diplontic	MHD
1883	ChlTrenTrjol	51.67424806	56.08789019	4.413642126	0.359026369	0.348208249	0.411764706	0.273833671	multicellular	haplo-diplontic	MHD
1884	ChlUlotAcros	55.43461608	56.32593716	0.891321084	0.641768293	0.552845528	0.617378049	0.399390244	multicellular	haplontic	MH
1885	ChlUlvaPhden	49.55274314	52.94484228	3.392099145	0.696382429	0.61498708	0.670542636	0.478036176	multicellular	haplo-diplontic	MHD
1886	ChlUlvoUlmut	54.04368428	57.17197277	3.128288491	0.625816993	0.561546841	0.629084967	0.429738562	multicellular	haplo-diplontic	MHD
1887	StrCharChvul	55.34381646	59.46452239	4.120705929	0.434782609	0.465838509	0.621118012	0.341614907	multicellular	haplontic	MH
1888	StrChloChatm	52.3780979	58.36923077	5.991132872	0.6	0.522916667	0.603125	0.365625	multicellular	haplontic	MH
1889	StrColeCoorb	57.86440855	60.00760566	2.143197106	0.54851229	0.513152221	0.60931436	0.381630013	multicellular	haplontic	MH
1890	StrEmbrArtha	52.38769323	56.69144787	4.303754633	0.369888476	0.436802974	0.589219331	0.351301115	multicellular	haplo-diplontic	MHD
1891	StrEmbrOrsat	57.76363496	60.34584364	2.582208686	0.528070175	0.492397661	0.568421053	0.380701754	multicellular	haplo-diplontic	MHD
1892	StrEmbrPhpat	54.73034946	59.00603428	4.275684822	0.420935412	0.440979955	0.543429844	0.35857461	multicellular	haplo-diplontic	MHD
1893	StrEmbrSemoe	59.97097386	60.11464085	0.143666991	0.461232604	0.467196819	0.58250497	0.357852883	multicellular	haplo-diplontic	MHD
1894	StrKlebKlfla	49.17647071	50.76239632	1.585925607	0.727739726	0.586187215	0.607876712	0.422945205	multicellular	N	N
1895	StrMesoMevir	45.29974022	48.06156304	2.76182282	0.764784946	0.609318996	0.630376344	0.432795699	unicellular	N	N
1896	StrZygnMeend	49.08216391	51.72822335	2.646059436	0.714086471	0.591817759	0.631799163	0.429567643	unicellular	haplontic	UH
1897	StrZygnRoobt	49.56555877	56.99008197	7.424523199	0.629370629	0.57995338	0.623776224	0.486713287	unicellular	haplontic	UH
1898	ChlBryoCatax	54.34589617	59.50032064	5.154424462	0.43597561	0.395325203	0.472560976	0.277439024	siphonous	diplontic	SD
1899	ChlBryoCofra	55.37328733	59.82920776	4.455920437	0.556338028	0.485915493	0.542253521	0.35915493	siphonous	diplontic	SD
1900	ChlBryoHadis	54.67947635	60.30301228	5.623535928	0.472899729	0.461607949	0.547425474	0.364498645	siphonous	diplontic	SD
1901	ChlBryoOsque	43.28738141	46.19312581	2.905744404	0.78996037	0.604139146	0.647291942	0.375165125	siphonous	N	N
1902	ChlChldTeast	45.12880247	49.0469612	3.918158731	0.751406074	0.595050619	0.640044994	0.393700787	unicellular	N	N
1903	ChlChldTestr	36.37385603	40.02325048	3.649394447	0.874598071	0.65344766	0.650589496	0.435155413	unicellular	N	N
1904	ChlChloAcacu	40.29718026	50.7807664	10.48358614	0.727482679	0.597767513	0.64665127	0.419168591	multicellular	haplontic	MH
1905	ChlChloChrei	35.71470624	41.65691388	5.942207644	0.851654216	0.650302383	0.697972252	0.401280683	unicellular	haplontic	UH
1906	ChlChloDuter	48.3325021	50.31375684	1.981254737	0.733990148	0.569376026	0.61453202	0.359605911	unicellular	haplontic	UH
1907	ChlChloGopec	42.58019895	45.07860167	2.498402719	0.804964539	0.61820331	0.664893617	0.384751773	multicellular	haplontic	MH
1908	ChlChloVocar	54.06225199	55.91254581	1.850293817	0.649103139	0.557922272	0.626681614	0.397982063	multicellular	haplontic	MH
1909	ChlChlrAupro	35.48494214	40.45033785	4.965395709	0.868544601	0.685054773	0.721830986	0.464788732	unicellular	haplontic	UH
1910	ChlChlrChlor	37.2120407	42.05415385	4.842113142	0.846153846	0.684210526	0.713562753	0.49291498	unicellular	haplontic	UH
1911	ChlChlrPiokl	43.06003996	46.30673087	3.24669091	0.788432268	0.566210046	0.557077626	0.353120244	unicellular	haplontic	UH
1912	ChlCladClglo	59.599124	60.50085053	0.901726534	0.503144654	0.466457023	0.542976939	0.353249476	siphonocladous	haplo-diplontic	CHD
1913	ChlDasyAcace	57.77020924	58.79933329	1.029124049	0.415352261	0.400630915	0.481598318	0.304942166	siphonous	diplontic	SD
1914	ChlIgnaIgtet	56.69602196	59.00212675	2.306104789	0.583715596	0.513379205	0.599770642	0.356651376	unicellular	N	N
1915	ChlOltmOluni	32.47327234	37.18485017	4.711577832	0.916083916	0.662470862	0.671328671	0.4	unicellular	N	N
1916	ChlOltmOlvir	33.05364463	38.91296079	5.859316164	0.890547264	0.715588723	0.704809287	0.551409619	unicellular	N	N
1917	ChlPediMarsu	29.22295943	33.45087782	4.227918392	0.975172414	0.696551724	0.703448276	0.411034483	unicellular	N	N
1918	ChlPediPemin	32.3460056	36.22602228	3.880016677	0.930693069	0.707920792	0.718811881	0.474257426	unicellular	N	N
1919	ChlPediYPF70	34.07881365	40.67949094	6.600677289	0.865313653	0.688499385	0.714944649	0.485239852	unicellular	N	N
1920	ChlPrasBapra	52.07075232	59.79644257	7.725690245	0.557660626	0.466776496	0.515650741	0.327018122	unicellular	haplontic	UH
1921	ChlPrasMipus	38.05630413	42.2656322	4.209328074	0.84323641	0.619469027	0.642225032	0.372945638	unicellular	haplontic	UH
1922	ChlPrasNepyr	32.07762511	37.0929806	5.015355491	0.917469051	0.659330582	0.679504814	0.381017882	unicellular	haplontic	UH
1923	ChlPrasOstau	54.3217996	57.19321963	2.871420033	0.625396825	0.520282187	0.57989418	0.355555556	unicellular	haplontic	UH
1924	ChlScotSclem	55.00978159	60.29600845	5.286226863	0.472385429	0.437916177	0.526439483	0.314923619	unicellular	N	N
1925	ChlTrebAster	46.72168707	50.70411436	3.982427297	0.728554642	0.587935762	0.666274971	0.368977673	unicellular	haplontic	UH
1926	ChlTrebBobra	59.7264735	60.40588884	0.67941534	0.522435897	0.510160428	0.641025641	0.366559486	multicellular	haplontic	MH
1927	ChlTrebCosub	42.55289087	44.34068182	1.787790953	0.814930016	0.624157595	0.66874028	0.388802488	unicellular	haplontic	UH
1928	ChlTrebPspri	45.61347259	48.29257479	2.679102197	0.761658031	0.575129534	0.609671848	0.354058722	unicellular	haplontic	UH
1929	ChlTrebTrgel	55.9525568	59.71103423	3.758477427	0.56097561	0.515507377	0.582655827	0.402890696	unicellular	haplontic	UH
1930	ChlTrenCepar	44.46477597	48.90894626	4.444170294	0.253446448	0.282078473	0.360551432	0.23223754	multicellular	haplontic	N
1931	ChlTrenTrann	56.66133552	56.18060586	-0.480729662	0.360655738	0.343958713	0.430783242	0.240437158	multicellular	haplo-diplontic	MHD
1932	ChlTrenTrjol	57.22857304	58.031011	0.802437962	0.396891192	0.359930915	0.411398964	0.271502591	multicellular	haplo-diplontic	MHD
1933	ChlUlotAcros	53.19646511	55.53773155	2.341266436	0.655545537	0.573189059	0.607754734	0.456266907	multicellular	haplontic	MH
1934	ChlUlvaUllin	35.15991549	43.04088649	7.880970996	0.832599119	0.715124816	0.762114537	0.550660793	multicellular	haplo-diplontic	MHD
1935	StrCharChvul	55.46342704	58.81371708	3.350290043	0.415730337	0.468164794	0.640449438	0.348314607	multicellular	haplontic	MH
1936	StrChloChatm	57.59690635	59.91276589	2.315859539	0.552816901	0.520539906	0.586267606	0.422535211	multicellular	haplontic	MH
1937	StrColeChglo	45.31101042	51.83902197	6.528011551	0.7125	0.541666667	0.625	0.2875	multicellular	haplontic	MH
1938	StrColeCoorb	57.11794719	60.44415072	3.326203533	0.486486486	0.484234234	0.575168919	0.391047297	multicellular	haplontic	MH
1939	StrEmbrArtha	55.76422149	58.46711069	2.702889196	0.406989853	0.423900789	0.518602029	0.346110485	multicellular	haplo-diplontic	MHD
1940	StrEmbrOrsat	54.59089213	56.890993	2.300100871	0.373626374	0.391941392	0.491758242	0.31043956	multicellular	haplo-diplontic	MHD
1941	StrEmbrPhpat	58.52792409	60.03913054	1.51120645	0.457386364	0.434185606	0.53125	0.313920455	multicellular	haplo-diplontic	MHD
1942	StrEmbrSemoe	58.51042068	60.44550697	1.935086284	0.486674392	0.458091927	0.551564311	0.33603708	multicellular	haplo-diplontic	MHD
1943	StrKlebKlfla	39.97016961	42.8479781	2.87780849	0.835238095	0.623174603	0.635238095	0.399047619	multicellular	N	N
1944	StrMesoMevir	40.42501462	44.17129141	3.746276784	0.817223199	0.635910955	0.655536028	0.434973638	unicellular	N	N
1945	StrZygnMeend	50.51605524	53.37736014	2.861304897	0.689912827	0.566625156	0.636363636	0.373599004	unicellular	haplontic	UH
1946	StrZygnRoobt	48.75102239	55.17975535	6.428732963	0.661538462	0.564102564	0.607692308	0.423076923	unicellular	haplontic	UH
1947	ChlBryoCatax	48.47091292	58.46898294	9.998070026	0.407035176	0.471524288	0.56281407	0.444723618	siphonous	diplontic	SD
1948	ChlBryoCofra	54.76815137	59.89112461	5.122973235	0.450651769	0.489757914	0.566108007	0.452513966	siphonous	diplontic	SD
1949	ChlBryoHadis	54.64576486	60.34306413	5.697299266	0.528301887	0.533333333	0.609433962	0.462264151	siphonous	diplontic	SD
1950	ChlBryoOsque	49.81684323	52.29759833	2.480755096	0.705882353	0.618627451	0.644117647	0.505882353	siphonous	N	N
1951	ChlChaeBlriz	57.0649808	58.41105247	1.346071679	0.598997494	0.530884808	0.576441103	0.4175	siphonocladous	N	N
1952	ChlChldTeast	48.3881932	52.96970858	4.581515374	0.696013289	0.606312292	0.627906977	0.495016611	unicellular	N	N
1953	ChlChldTestr	38.97627176	46.42953734	7.453265588	0.786780384	0.622601279	0.624733475	0.456289979	unicellular	N	N
1954	ChlChloAcacu	36.86951347	49.71194982	12.84243635	0.742301459	0.627768774	0.656401945	0.484602917	multicellular	haplontic	MH
1955	ChlChloChrei	31.45055847	37.85765948	6.407101018	0.906028369	0.686170213	0.661347518	0.491134752	unicellular	haplontic	UH
1956	ChlChloDuter	45.21078031	52.65525249	7.444472177	0.700657895	0.606359649	0.621710526	0.496710526	unicellular	haplontic	UH
1957	ChlChloGopec	30.22277783	36.86259717	6.639819339	0.920955882	0.691176471	0.669117647	0.483455882	multicellular	haplontic	MH
1958	ChlChloHaplu	48.00251265	53.5509583	5.548445651	0.687285223	0.595647194	0.618556701	0.481099656	unicellular	haplontic	UH
1959	ChlChloVocar	46.51967514	49.73027501	3.210599869	0.74204947	0.618963486	0.650176678	0.464664311	multicellular	haplontic	MH
1960	ChlChlrAupro	39.26595904	42.83628402	3.570324972	0.83539823	0.664896755	0.661946903	0.497345133	unicellular	haplontic	UH
1961	ChlChlrChlor	31.63076947	37.88622882	6.255459353	0.90560472	0.706981318	0.696165192	0.519174041	unicellular	haplontic	UH
1962	ChlChlrPiokl	42.220132	45.47293411	3.25280211	0.799651568	0.615563298	0.595818815	0.451219512	unicellular	haplontic	UH
1963	ChlCladClglo	59.74801337	60.40645713	0.658443765	0.481949458	0.481949458	0.518050542	0.445848375	siphonocladous	haplo-diplontic	CHD
1964	ChlDasyAcace	51.42472571	53.80235317	2.37762746	0.322064057	0.40628707	0.483985765	0.412811388	siphonous	diplontic	SD
1965	ChlIgnaIgtet	45.72963356	57.21323529	11.48360173	0.625	0.569248826	0.610915493	0.471830986	unicellular	N	N
1966	ChlOltmOluni	52.04620753	54.45704423	2.410836698	0.673234811	0.614668856	0.646962233	0.523809524	unicellular	N	N
1967	ChlOltmOlvir	37.20472648	45.81961071	8.614884226	0.794985251	0.643067847	0.648967552	0.485250737	unicellular	N	N
1968	ChlPediMarsu	31.49964884	34.9292799	3.429631062	0.951035782	0.693659761	0.670433145	0.459510358	unicellular	N	N
1969	ChlPediPemin	29.48513362	35.23718296	5.752049347	0.946140036	0.706163974	0.682226212	0.490125673	unicellular	N	N
1970	ChlPediYPF70	33.2217424	40.33567041	7.113928011	0.870165746	0.699815838	0.686464088	0.54281768	unicellular	N	N
1971	ChlPrasBapra	44.73655526	57.65026205	12.91370679	0.616071429	0.525	0.523214286	0.435714286	unicellular	haplontic	UH
1972	ChlPrasMipus	33.62224947	37.74180478	4.119555319	0.907749077	0.683271833	0.63099631	0.511070111	unicellular	haplontic	UH
1973	ChlPrasNepyr	29.08417358	36.61705686	7.532883279	0.92469352	0.694103911	0.65849387	0.499124343	unicellular	haplontic	UH
1974	ChlPrasOstau	39.68873454	47.14488504	7.456150495	0.777153558	0.624843945	0.623595506	0.473782772	unicellular	haplontic	UH
1975	ChlScotSclem	54.46800084	60.50106952	6.033068673	0.501968504	0.4970569	0.560784314	0.428571429	unicellular	N	N
1976	ChlTrebAster	43.41234842	50.20522117	6.792872749	0.735494881	0.622866894	0.648464164	0.484641638	unicellular	haplontic	UH
1977	ChlTrebBobra	58.32442846	57.38162162	-0.942806834	0.621621622	0.584522915	0.643340858	0.488738739	multicellular	haplontic	MH
1978	ChlTrebCosub	39.28640252	45.81709087	6.530688349	0.795019157	0.62962963	0.639846743	0.454022989	unicellular	haplontic	UH
1979	ChlTrebPspri	42.08196201	47.28833111	5.206369107	0.775221239	0.608849558	0.605309735	0.446017699	unicellular	haplontic	UH
1980	ChlTrebTrgel	53.17442686	58.28582991	5.111403045	0.601973684	0.550986842	0.590460526	0.460526316	unicellular	haplontic	UH
1981	ChlTrenCepar	45.24336438	47.54640838	2.303044	0.235404896	0.346516008	0.440677966	0.36346516	multicellular	haplontic	N
1982	ChlTrenTrann	49.03359884	53.08274094	4.049142098	0.311336717	0.36999436	0.439932318	0.358714044	multicellular	haplo-diplontic	MHD
1983	ChlTrenTrjol	52.41966675	55.85981961	3.440152859	0.355072464	0.381642512	0.425724638	0.364130435	multicellular	haplo-diplontic	MHD
1984	ChlUlotAcros	54.00183741	60.50020786	6.498370448	0.504091653	0.515002728	0.566284779	0.474631751	multicellular	haplontic	MH
1985	ChlUlvaPhden	53.88777829	57.31580434	3.428026053	0.62295082	0.585245902	0.637704918	0.495081967	multicellular	haplo-diplontic	MHD
1986	ChlUlvoUlmut	52.27633056	57.76491338	5.488582815	0.613636364	0.570707071	0.632575758	0.465909091	multicellular	haplo-diplontic	MHD
1987	StrColeCoorb	51.91344513	58.0158409	6.102395775	0.60815047	0.566353187	0.598746082	0.492163009	multicellular	haplontic	MH
1988	StrEmbrArtha	56.42521521	57.98670247	1.56148726	0.395910781	0.467781908	0.542750929	0.464684015	multicellular	haplo-diplontic	MHD
1989	StrEmbrOrsat	53.07345499	57.98043012	4.906975126	0.608938547	0.580384854	0.623836127	0.508379888	multicellular	haplo-diplontic	MHD
1990	StrEmbrPhpat	57.01332384	60.15286111	3.139537263	0.463320463	0.504504505	0.586872587	0.463320463	multicellular	haplo-diplontic	MHD
1991	StrEmbrSemoe	57.3897055	60.40142986	3.011724363	0.481418919	0.50731982	0.599662162	0.440878378	multicellular	haplo-diplontic	MHD
1992	StrKlebKlfla	48.59161175	52.36005097	3.768439218	0.704974271	0.602630074	0.638078902	0.46483705	multicellular	N	N
1993	StrMesoMevir	34.96932239	41.20934282	6.240020429	0.857885615	0.648180243	0.622183709	0.464471404	unicellular	N	N
1994	StrZygnMeend	46.57303558	52.21327672	5.640241147	0.707105719	0.603697285	0.613518198	0.490467938	unicellular	haplontic	UH
1995	StrZygnRoobt	51.18530657	54.42100758	3.235701006	0.673805601	0.578253707	0.594728171	0.466227348	unicellular	haplontic	UH
1996	ChlBryoCatax	51.83454822	57.9548029	6.120254679	0.395209581	0.402195609	0.467065868	0.344311377	siphonous	diplontic	SD
1997	ChlBryoCofra	55.21287261	60.27058824	5.05771563	0.470588235	0.469771242	0.544117647	0.394607843	siphonous	diplontic	SD
1998	ChlBryoHadis	53.72453844	56.97667333	3.252134889	0.62962963	0.535612536	0.584045584	0.393162393	siphonous	diplontic	SD
[truncated: 22,441 more rows]
