# Supplementary material for: Genome-wide patterns of selection–drift variation strongly associate with organismal traits across the green plant lineage
Source: Genome Res. 2024 Aug;34(8):1130–9. doi: 10.1101/gr.279002.124 (PMC11444171; doi:10.1101/gr.279002.124)
Supplement: Supplement 20 [file Supplemental_Table_S8.csv]

Supplemental Table S8: Functional annoatations associated with the Chlamydomonas reinhardtii and Arabidopsis thaliana sequences in the each single copy gene family
Gene_ID	Chlamydomonas reinhardtii annotations	Gene_ID	Arabidopsis thaliana annotations
HOMCHL000439	CR01G08100 component of cytosolic 80S ribosome and 40S small subunit IPR020568,IPR005711,IPR000851,IPR014720,IPR013810,IPR014721,IPR013810,IPR018192,IPR005324	HOMCHL000439	AT1G58684 Ribosomal protein S5 family protein; FUNCTIONS IN: structural constituent of ribosome, RNA binding; INVOLVED IN: translation; LOCATED IN: cytosolic small ribosomal subunit, ribosome, cell wall, intracellular; CONTAINS InterPro DOMAIN/s: Ribosomal protein S5, eukaryotic/archaeal (InterPro:IPR005711), Ribosomal protein S5, N-terminal (InterPro:IPR013810), Double-stranded RNA-binding-like …
HOMCHL000496	CR12G07700 RLA0_NEUCR 60S acidic ribosomal protein P0 IPR001790,IPR001813	HOMCHL000496	AT2G40008 Potential natural antisense gene, locus overlaps with AT2G40010;rna_type=other_rna;other RNA AT2G40010 Ribosomal protein L10 family protein; FUNCTIONS IN: structural constituent of ribosome; INVOLVED IN: translational elongation, translation, ribosome biogenesis; LOCATED IN: cytosolic ribosome, ribosome; EXPRESSED IN: 19 plant structures; EXPRESSED DURING: 13 growth stages; CONTAINS Int…
HOMCHL000545	CR03G00420 microtubule organization 1 protein (ISS) IPR011989,IPR016024,IPR016024,IPR016024	HOMCHL000545	AT2G35630 Member of the MAP215 family of microtubule-associated proteins required to establish interphase arrays of cortical microtubules.Mutants have defects in cytokinesis during pollen development. Vegetative phenotypes observed in temperature sensitive mutants include left-handed organ twisting, isotropic cell expansion and impairment of root hair polarity.;ARM repeat superfamily protein IPR0…
HOMCHL000664	CR10G03300 sa (P40) (34/67 kda laminin receptor) IPR001865,IPR001865,IPR001865,IPR001865,IPR001865,IPR001865,IPR001865,IPR001865,IPR005707,IPR001865,IPR005707,IPR018130	HOMCHL000664	AT1G72370 acidic protein associated to 40S ribosomal subunit of ribosomes. Involved in polysome formation during active protein synthesis. Expressed in actively growing tissue.;40s ribosomal protein SA IPR001865,IPR001865,IPR001865,IPR001865,IPR001865,IPR001865,IPR001865,IPR005707,IPR005707,IPR001865,IPR001865 AT3G04770 40s ribosomal protein SA B (RPSAb); FUNCTIONS IN: structural constituent of r…
HOMCHL000732	CR13G01220 phosphatase 2, regulatory subunit B (B56), gamma isoform, isoform CRA IPR002554,IPR002554,IPR002554	HOMCHL000732	AT3G09880 Encodes B' regulatory subunit of PP2A (AtB'beta).;Protein phosphatase 2A regulatory B subunit family protein IPR002554,IPR002554,IPR002554
HOMCHL000737	CR16G01010 methionyl aminopeptidase IPR000994,IPR000994,IPR002468,IPR002468,IPR000994,IPR001714,IPR001714,IPR001714,IPR001714,IPR000994	HOMCHL000737	AT2G44180 Encodes a MAP2 like methionine aminopeptidase. In MAP1A mutant background plants show an increased sensitivity to fumagillin resulting in defects in development. Phenotype is similar to RNAi lines which knock out all MAP2/MAP1 loci.;methionine aminopeptidase 2A IPR002468,IPR000994,IPR002468,IPR000994,IPR000994,IPR000994,IPR001714,IPR001714,IPR001714,IPR001714
HOMCHL000773	CR01G01890 gyrase/topoisomerase IV, A subunit family protein IPR020568,IPR018522,IPR001241,IPR003594,IPR014721,IPR003594,IPR013757,IPR013759,IPR001154,IPR001154,IPR001154,IPR001154,IPR001154,IPR001154,IPR001154,IPR001154,IPR001154,IPR001154,IPR001154,IPR013758,IPR002205,IPR003594,IPR001241,IPR001241,IPR001241,IPR001241,IPR001241,IPR001241,IPR001241,IPR001241,IPR013506,IPR003594,IPR013760,IPR002205	HOMCHL000773	AT2G13720 DNA topoisomerase (ATP-hydrolyzing)s;ATP binding;DNA binding; FUNCTIONS IN: DNA topoisomerase (ATP-hydrolyzing) activity, DNA binding, ATP binding; INVOLVED IN: DNA topological change; LOCATED IN: chromosome; CONTAINS InterPro DOMAIN/s: DNA topoisomerase, type IIA, central (InterPro:IPR013760); BEST Arabidopsis thaliana protein match is: topoisomerase II (TAIR:AT3G23890.1); Has 508 Blas…
HOMCHL000781	CR02G00660 (Vacuolar proton pump B subunit) IPR005723,IPR020003,IPR018118,IPR004100,IPR000194,IPR000793	HOMCHL000781	AT1G20260 ATPase, V1 complex, subunit B protein; FUNCTIONS IN: hydrogen ion transporting ATP synthase activity, rotational mechanism, hydrolase activity, acting on acid anhydrides, catalyzing transmembrane movement of substances, ATP binding, proton-transporting ATPase activity, rotational mechanism; INVOLVED IN: proton transport, ATP metabolic process, ATP synthesis coupled proton transport; LOC…
HOMCHL000789	CR12G07710 transportin 2 (importin 3, karyopherin beta 2b), isoform CRA IPR011989,IPR000357,IPR000357,IPR001494,IPR016024,IPR001494	HOMCHL000789	AT2G16950 Nuclear import receptor for AtGRP7.;transportin 1 IPR011989,IPR000357,IPR000357,IPR001494,IPR001494,IPR016024 AT2G16960 ARM repeat superfamily protein; FUNCTIONS IN: protein transporter activity, binding; INVOLVED IN: biological_process unknown; LOCATED IN: cellular_component unknown; CONTAINS InterPro DOMAIN/s: HEAT (InterPro:IPR000357), Armadillo-like helical (InterPro:IPR011989), Arm…
HOMCHL000807	CR26G00430 5-oxoprolinase (ATP-hydrolysing) IPR003692,IPR003692,IPR002821,IPR008040	HOMCHL000807	AT5G37830 Encodes a 5-oxoprolinase that acts in the glutathione degradation pathway and in 5-oxoproline metabolism.;oxoprolinase 1 IPR008040,IPR003692,IPR002821
HOMCHL000817	CR01G12710 exportin 1, CRM1 homolog (yeast), isoform CRA_b IPR016024,IPR001494,IPR011989,IPR014877,IPR001494,IPR013598	HOMCHL000817	AT3G03110 Encodes a member of the exportin family (XPO1B)which function as receptors for nuclear transport.Along with XPO1A involved in the development of male and female gametophytes.;exportin 1B IPR016024,IPR011989,IPR014877,IPR013598,IPR001494,IPR001494
HOMCHL000826	CR10G10450 transducins IPR007319,IPR019781,IPR019781,IPR019781,IPR019782,IPR019782,IPR017986,IPR017986,IPR015943,IPR015943,IPR001680,IPR001680,IPR001680,IPR001680,IPR001680,IPR001680,IPR001680,IPR001680,IPR001680,IPR011046,IPR011046	HOMCHL000826	AT4G04940 transducin family protein / WD-40 repeat family protein; FUNCTIONS IN: nucleotide binding; INVOLVED IN: rRNA processing; LOCATED IN: CUL4 RING ubiquitin ligase complex; EXPRESSED IN: 20 plant structures; EXPRESSED DURING: 11 growth stages; CONTAINS InterPro DOMAIN/s: WD40 repeat 2 (InterPro:IPR019782), WD40 repeat, conserved site (InterPro:IPR019775), WD40 repeat (InterPro:IPR001680), W…
HOMCHL000844	CR03G04830 transport protein Sec61 subunit alpha isoform 2 isoform IPR002208,IPR002208,IPR002208,IPR002208,IPR019561,IPR002208	HOMCHL000844	AT1G78720 SecY protein transport family protein; FUNCTIONS IN: P-P-bond-hydrolysis-driven protein transmembrane transporter activity; INVOLVED IN: protein secretion, protein transport; LOCATED IN: membrane; EXPRESSED IN: 6 plant structures; EXPRESSED DURING: LP.10 ten leaves visible, LP.02 two leaves visible, petal differentiation and expansion stage, LP.08 eight leaves visible; CONTAINS InterPro…
HOMCHL000878	CR03G06230 PRP38 pre-mRNA processing factor 38 (yeast) domain containing B IPR005037,IPR005037	HOMCHL000878	AT5G37370 encodes a putative splicing factor. Over-expression in yeast and Arabidopsis result in increased tolerance to high salt.;PRP38 family protein IPR005037,IPR005037
HOMCHL000897	CR17G02940 homolog family member IPR016024,IPR013878	HOMCHL000921	AT2G22240 ChlChloChrei.annotations.txt ChlChloChrei.annotations.withInterpro.txt R_HOMCHL000439.fltr.nt.scaffold.fa R_HOMCHL000496.fltr.nt.scaffold.fa R_HOMCHL000545.fltr.nt.scaffold.fa R_HOMCHL000664.fltr.nt.scaffold.fa R_HOMCHL000732.fltr.nt.scaffold.fa R_HOMCHL000737.fltr.nt.scaffold.fa R_HOMCHL000773.fltr.nt.scaffold.fa R_HOMCHL000781.fltr.nt.scaffold.fa R_HOMCHL000789.fltr.nt.scaffold.fa R_H…
HOMCHL000921	CR03G06610 Inositol-3-phosphate synthase, putative, expressed IPR016040,IPR016040,IPR002587,IPR002587,IPR013021,IPR002587	HOMCHL000939	AT2G27170 Encodes a member of the Arabidopsis cohesin complex that is essential for viability and sister chromatid alignment.;Structural maintenance of chromosomes (SMC) family protein IPR010935,IPR010935,IPR003395
HOMCHL000939	CR10G06110 SMC protein Flexible Hinge Domain containing protein IPR010935,IPR003395,IPR010935	HOMCHL000944	AT1G32060 phosphoribulokinase (PRK); FUNCTIONS IN: protein binding, phosphoribulokinase activity, ATP binding; INVOLVED IN: response to cold, defense response to bacterium, biosynthetic process, peptidyl-cysteine S-nitrosylation; LOCATED IN: in 8 components; EXPRESSED IN: 24 plant structures; EXPRESSED DURING: 15 growth stages; CONTAINS InterPro DOMAIN/s: Phosphoribulokinase/uridine kinase (Inter…
HOMCHL000944	CR12G14820 KPPR_CHLRE Phosphoribulokinase, chloroplast precursor (ISS) IPR006082,IPR006082,IPR006082,IPR006082	HOMCHL000952	AT4G31480 Coatomer, beta subunit; FUNCTIONS IN: clathrin binding, structural molecule activity, binding; INVOLVED IN: intracellular protein transport, vesicle-mediated transport; LOCATED IN: membrane coat, COPI vesicle coat; EXPRESSED IN: male gametophyte, guard cell; EXPRESSED DURING: M germinated pollen stage; CONTAINS InterPro DOMAIN/s: Coatomer, beta subunit, C-terminal (InterPro:IPR011710), …
HOMCHL000952	CR03G12870 putative coatmer beta subunit (beta-coat protein) (beta-COP) IPR016460,IPR011989,IPR016024,IPR011710,IPR002553	HOMCHL000959	AT1G04810 26S proteasome regulatory complex, non-ATPase subcomplex, Rpn2/Psmd1 subunit; FUNCTIONS IN: enzyme regulator activity, binding; INVOLVED IN: protein catabolic process, ubiquitin-dependent protein catabolic process; LOCATED IN: proteasome regulatory particle, base subcomplex, proteasome complex, nucleus, plasma membrane; EXPRESSED IN: 23 plant structures; EXPRESSED DURING: 13 growth stag…
HOMCHL000959	CR17G06680 26S proteasome regulatory subunit N2 IPR011989,IPR016024,IPR016642	HOMCHL000962	AT5G64270 splicing factor, putative; FUNCTIONS IN: binding; INVOLVED IN: mRNA processing; LOCATED IN: chloroplast; EXPRESSED IN: 26 plant structures; EXPRESSED DURING: 15 growth stages; CONTAINS InterPro DOMAIN/s: HEAT (InterPro:IPR000357), Armadillo-like helical (InterPro:IPR011989), Splicing factor 3B subunit 1 (InterPro:IPR015016), HEAT, type 2 (InterPro:IPR021133), Armadillo-type fold (InterP…
HOMCHL000962	CR12G02230 nuclear pre-mRNA splicing factor, component of splicing factor 3b IPR011989,IPR015016,IPR016024,IPR016024	HOMCHL000964	AT3G55200 Cleavage and polyadenylation specificity factor (CPSF) A subunit protein; FUNCTIONS IN: nucleic acid binding; INVOLVED IN: biological_process unknown; LOCATED IN: nucleus, chloroplast; EXPRESSED IN: guard cell; CONTAINS InterPro DOMAIN/s: WD40 repeat (InterPro:IPR001680), Cleavage/polyadenylation specificity factor, A subunit, C-terminal (InterPro:IPR004871); BEST Arabidopsis thaliana p…
HOMCHL000964	CR08G03010 nuclear pre-mRNA splicing factor, component of splicing factor 3b IPR004871,IPR004871	HOMCHL000975	AT1G31330 Encodes subunit F of photosystem I.;photosystem I subunit F IPR003666,IPR003666,IPR003666
HOMCHL000975	CR09G05360 photosystem-1 F subunit precursor IPR003666,IPR003666,IPR003666	HOMCHL000977	AT5G50320 A subunit of Elongator, a histone acetyl transferase complex, consisting of six subunits (ELP1??ELP6), that copurifies with the elongating RNAPII in yeast and humans. Three Arabidopsis thaliana genes, encoding homologs of the yeast Elongator subunits ELP1, ELP3 (histone acetyl transferase), and ELP4 are responsible for the narrow leaf phenotype in elongata mutants and for reduced root g…
HOMCHL000977	CR07G08700 elongator complex, histone acetyltransferase subunit Elp3 IPR000182,IPR016181,IPR000182,IPR006638	HOMCHL000979	AT3G27380 One of three isoforms of the iron-sulfur component of the succinate dehydrogenase complex, a component of the mitochondrial respiratory chain complex II. The product of the nuclear encoded gene is imported into the mitochondrion. Expressed during germination and post-germinative growth.;succinate dehydrogenase 2-1 IPR001041,IPR006058,IPR017896,IPR012675,IPR012285,IPR001041,IPR009051,IPR…
HOMCHL000979	CR06G03220 succinate dehydrogenase [ubiquinone] iron-sulfur subunit, mitochondrial precursor IPR001041,IPR006058,IPR017896,IPR012675,IPR012285,IPR001041,IPR009051,IPR017900,IPR004489	HOMCHL000982	AT3G24090 glutamine-fructose-6-phosphate transaminase (isomerizing)s;sugar binding;transaminases; FUNCTIONS IN: sugar binding, transaminase activity, glutamine-fructose-6-phosphate transaminase (isomerizing) activity; INVOLVED IN: carbohydrate biosynthetic process, carbohydrate metabolic process, metabolic process; LOCATED IN: cytoplasm; EXPRESSED IN: 20 plant structures; EXPRESSED DURING: 12 gro…
HOMCHL000982	CR08G03590 glucosamine-fructose-6-phosphate aminotransferase, isomerizing family protein, expressed IPR017932,IPR005855,IPR001347,IPR001347,IPR000583	HOMCHL000998	AT1G12920 Encodes a eukaryotic release factor one homolog.;eukaryotic release factor 1-2 IPR005141,IPR005142,IPR005140,IPR004403,IPR004403 AT3G26618 eukaryotic release factor 1-3 (ERF1-3); FUNCTIONS IN: translation release factor activity; INVOLVED IN: translational termination; LOCATED IN: cytoplasm; EXPRESSED IN: male gametophyte, leaf, pollen tube; EXPRESSED DURING: M germinated pollen stage; …
HOMCHL000998	CR13G05240 ERF1_PODAN Eukaryotic peptide chain release factor subunit 1 IPR005142,IPR005141,IPR004403,IPR005140,IPR004403	HOMCHL001007	AT5G42820 U2 auxiliary factor small subunit. The atU2AF35b protein and its homolog, atU2AF35a, contain most of the conserved domains of hsU2AF35, including the psiRRM, one RS domain, two zinc fingers, and the two regions for interacting with U2AF large subunit. Both proteins lack the stretch of glycines present in human U2AF35. The sequences are overall 83% identical, and each Arabidopsis homolog…
HOMCHL001007	CR06G00470 U2 small nuclear ribonucleoprotein, auxiliary factor, small subunit, putative IPR012677,IPR000571,IPR000571,IPR000571,IPR000571,IPR009145,IPR009145,IPR009145,IPR009145,IPR009145,IPR009145,IPR009145,IPR000571,IPR000571,IPR000504,IPR003954	HOMCHL001008	AT3G20630 Encodes a ubiquitin-specific protease. Identical to TTN6. Loss of function mutations are embryo lethals, having development arrested at the preglobular/globular stage. Also involved in root responses to phosphate deficiency.;ubiquitin-specific protease 14 IPR001394,IPR001607,IPR000449,IPR000449,IPR009060,IPR018200,IPR001394,IPR015940,IPR015940,IPR001607,IPR018200,IPR015940,IPR015940,IPR…
HOMCHL001008	CR02G01600 Homo sapiens ubiquitin specific protease 5 (isopeptidase T) IPR016652,IPR009060,IPR001394,IPR000449,IPR001607,IPR015940,IPR015940,IPR001394,IPR001607,IPR001607,IPR015940,IPR015940	HOMCHL001026	AT4G26870 Class II aminoacyl-tRNA and biotin synthetases superfamily protein; FUNCTIONS IN: aspartate-tRNA ligase activity, nucleotide binding, aminoacyl-tRNA ligase activity, nucleic acid binding, ATP binding; INVOLVED IN: response to cadmium ion, tRNA aminoacylation for protein translation; LOCATED IN: cytoplasm; EXPRESSED IN: 24 plant structures; EXPRESSED DURING: 13 growth stages; CONTAINS In…
HOMCHL001026	CR06G06390 aspartyl-tRNA synthetase, cytoplasmic, putative IPR004523,IPR002312,IPR002312,IPR002312,IPR002312,IPR004365,IPR018150,IPR012340,IPR016027,IPR004364,IPR006195	HOMCHL001040	AT3G21540 transducin family protein / WD-40 repeat family protein; FUNCTIONS IN: nucleotide binding; LOCATED IN: nucleolus, heterotrimeric G-protein complex; EXPRESSED IN: 20 plant structures; EXPRESSED DURING: 10 growth stages; CONTAINS InterPro DOMAIN/s: WD40 repeat 2 (InterPro:IPR019782), WD40 repeat, conserved site (InterPro:IPR019775), WD40 repeat (InterPro:IPR001680), Small-subunit processo…
HOMCHL001040	CR10G04520 transducin family protein / WD-40 repeat family protein (ISS) IPR001680,IPR001680,IPR001680,IPR001680,IPR001680,IPR001680,IPR001680,IPR001680,IPR001680,IPR001680,IPR001680,IPR011046,IPR011046,IPR015943,IPR015943,IPR019781,IPR019781,IPR019781,IPR019781,IPR019781,IPR019781,IPR019781,IPR019781,IPR019781,IPR019781,IPR019782,IPR019782,IPR019782,IPR019782,IPR019782,IPR019782,IPR019782,IPR019…	HOMCHL001069	AT1G72550 tRNA synthetase beta subunit family protein; FUNCTIONS IN: phenylalanine-tRNA ligase activity, RNA binding, magnesium ion binding, nucleotide binding, ATP binding; INVOLVED IN: phenylalanyl-tRNA aminoacylation, translation; LOCATED IN: phenylalanine-tRNA ligase complex, cytoplasm; EXPRESSED IN: 23 plant structures; EXPRESSED DURING: 14 growth stages; CONTAINS InterPro DOMAIN/s: Putative…
HOMCHL001069	CR13G08480 phenylalanine-tRNA synthetase-like, beta subunit, isoform CRA_c IPR009061,IPR009061,IPR005147,IPR005146,IPR005147,IPR005146,IPR005147,IPR004531	HOMCHL001123	AT5G01410 Encodes a protein predicted to function in tandem with PDX2 to form glutamine amidotransferase complex with involved in vitamin B6 biosynthesis.;Aldolase-type TIM barrel family protein IPR001852,IPR001852,IPR001852,IPR001852,IPR011060,IPR001852
HOMCHL001123	CR15G01840 Probable pyridoxal biosynthesis protein PDX1 IPR001852,IPR001852,IPR011060,IPR001852	HOMCHL001141	AT1G55520 TATA-box binding protein. Required for basal transcription. Acts facilitating the recruitment of TFIID to the promoter, which together with the RNA polymerase form the preinitiation complex.;TATA binding protein 2 IPR000814,IPR000814,IPR000814,IPR000814,IPR000814,IPR000814,IPR000814,IPR000814,IPR000814,IPR012294,IPR012294,IPR012295,IPR012295
HOMCHL001141	CR12G04540 Structure Of Tbp Recognizing The Minor Groove Of IPR000814,IPR000814,IPR000814,IPR000814,IPR000814,IPR000814,IPR000814,IPR000814,IPR000814,IPR000814,IPR000814,IPR012295,IPR012295,IPR012294,IPR012294	HOMCHL001147	AT4G03430 Encodes a nuclear protein similar to the human U5 small ribonucleoprotein-associated 102-kD protein and to the yeast pre-mRNA splicing factors Prp1p and Prp6p. STA1 expression is upregulated by cold stress, and the sta1-1 mutant is defective in the splicing of the cold-induced COR15A gene. Luciferase imaging was used to isolate a recessive mutant, sta1-1, with enhanced stability of the …
HOMCHL001147	CR14G05220 U5 snRNP-associated 102 kDa protein, putative IPR003107,IPR003107,IPR003107,IPR003107,IPR003107,IPR003107,IPR003107,IPR003107,IPR003107,IPR003107,IPR003107,IPR003107,IPR003107,IPR003107,IPR019734,IPR013026,IPR013026,IPR011990,IPR011990,IPR010491	HOMCHL001154	AT3G08930 LMBR1-like membrane protein; LOCATED IN: endomembrane system; EXPRESSED IN: 24 plant structures; EXPRESSED DURING: 15 growth stages; CONTAINS InterPro DOMAIN/s: LMBR1-like membrane protein, conserved region (InterPro:IPR006876); BEST Arabidopsis thaliana protein match is: LMBR1-like membrane protein (TAIR:AT5G01460.1); Has 384 Blast hits to 384 proteins in 132 species: Archae - 0; Bacte…
HOMCHL001154	CR01G04970 LMBR1 integral membrane family protein-like IPR006876	HOMCHL001160	AT1G29900 carbamoyl phosphate synthetase large chain (CARB) mRNA,;carbamoyl phosphate synthetase B IPR006275,IPR005480,IPR005479,IPR005479,IPR016185,IPR016185,IPR005483,IPR005483,IPR005483,IPR005483,IPR005483,IPR005483,IPR005483,IPR005481,IPR005481,IPR011761,IPR011761,IPR013816,IPR013816,IPR011607,IPR011607,IPR013817,IPR005480,IPR005479,IPR005479,IPR005479,IPR005479
HOMCHL001160	CR28G00030 Carbamoyl-phosphate synthase, large subunit, glutamine-dependent IPR005479,IPR005479,IPR005481,IPR005481,IPR005480,IPR011607,IPR011761,IPR011761,IPR013817,IPR013816,IPR013817,IPR013816,IPR016185,IPR016185,IPR005480,IPR005483,IPR005483,IPR005483,IPR005483,IPR005483,IPR005483,IPR005483,IPR006275,IPR011607	HOMCHL001161	AT2G24990 Serine/threonine-protein kinase Rio1; FUNCTIONS IN: protein serine/threonine kinase activity, catalytic activity, ATP binding; LOCATED IN: cellular_component unknown; CONTAINS InterPro DOMAIN/s: RIO-like kinase (InterPro:IPR018934), Serine/threonine-protein kinase Rio1 (InterPro:IPR017407), RIO kinase (InterPro:IPR000687), RIO kinase, conserved site (InterPro:IPR018935), Protein kinase-…
HOMCHL001161	CR13G03970 atypical/RIO/RIO1 protein kinase IPR000687,IPR018934,IPR011009	HOMCHL001169	AT3G06670 binding; FUNCTIONS IN: binding; INVOLVED IN: biological_process unknown; LOCATED IN: cellular_component unknown; EXPRESSED IN: 23 plant structures; EXPRESSED DURING: 13 growth stages; CONTAINS InterPro DOMAIN/s: Armadillo-type fold (InterPro:IPR016024), Protein of unknown function DUF625 (InterPro:IPR006887); BEST Arabidopsis thaliana protein match is: unknown protein (TAIR:AT5G49390.1)…
HOMCHL001169	CR17G01100 SMEK homolog 2, suppressor of mek1 (Dictyostelium) IPR006887,IPR016024	HOMCHL001170	AT4G01690 Encodes protoporphyrinogen oxidase (PPOX).;Flavin containing amine oxidoreductase family IPR004572,IPR002937
HOMCHL001170	CR09G02100 Arabidopsis thaliana protoporphyrinogen oxidase precursor (PPO) (SW:P55826) IPR004572,IPR002937	HOMCHL001173	AT3G24350 member of Glycoside Hydrolase Family 17;syntaxin of plants 32 IPR000727,IPR000727,IPR006011,IPR010989,IPR000727
HOMCHL001173	CR16G09320 ER-Golgi SNARE complex subunit (Sed5), putative IPR006012,IPR006011,IPR000727,IPR000727,IPR010989,IPR000727	HOMCHL001175	AT1G15130 Endosomal targeting BRO1-like domain-containing protein; CONTAINS InterPro DOMAIN/s: BRO1 (InterPro:IPR004328); Has 26948 Blast hits to 15985 proteins in 1003 species: Archae - 32; Bacteria - 2662; Metazoa - 9770; Fungi - 4642; Plants - 6039; Viruses - 612; Other Eukaryotes - 3191 (source: NCBI BLink).;Endosomal targeting BRO1-like domain-containing protein IPR004328,IPR004328
HOMCHL001177	CR13G00130 importin beta-2 subunit family protein (ISS) IPR016024,IPR011989,IPR011989,IPR001494,IPR001494	HOMCHL001177	AT2G31660 SAD2 (super sensitive to ABA and drought 2) encodes an importin beta-domain family protein likely to be involved in nuclear transport in ABA signaling. Subcellular localization of GFP-tagged SAD2 showed a predominantly nuclear localization, consistent with a role for SAD2 in nuclear transport. Mutation of SAD2 in Arabidopsis alters abscisic acid sensitivity. SAD2 was ubiquitously expres…
HOMCHL001182	CR01G07020 Karyopherin beta, forms a dimeric complex with Srp1p (Kap60p) IPR016024,IPR001494,IPR011989,IPR000357,IPR001494	HOMCHL001182	AT3G08943 ARM repeat superfamily protein; FUNCTIONS IN: protein transporter activity, binding; INVOLVED IN: intracellular protein transport; CONTAINS InterPro DOMAIN/s: HEAT (InterPro:IPR000357), Importin-beta, N-terminal (InterPro:IPR001494), Armadillo-like helical (InterPro:IPR011989), Armadillo-type fold (InterPro:IPR016024); BEST Arabidopsis thaliana protein match is: ARM repeat superfamily p…
HOMCHL001203	CR57G00030 repair deficiency, complementation group 3	HOMCHL001203	AT5G41360 Encodes XPB2, a DNA repair protein and transcription factor. Arabidopsis thaliana has duplicated XPB gene (AtXPB1 and AtXPB2, with high similarity to each other). XPB proteins are involved in both DNA repair and transcription, they are component of the transcription factor IIH (TFIIH) and are responsible for DNA helicase activity during nucleotide (nt) excision repair (NER). Complementa…
HOMCHL001205	CR02G00890 rRNA/tRNA 2'-O-methyltransferase fibrillarin-like protein 1 IPR000692,IPR000692,IPR000692,IPR000692,IPR000692,IPR000692,IPR000692,IPR000692,IPR000692,IPR020813,IPR000692	HOMCHL001205	AT5G52470 encodes a fibrillarin, a key nucleolar protein in eukaryotes which associates with box C/D small nucleolar RNAs (snoRNAs) directing 2'-O-ribose methylation of the rRNA. This gene also encodes a novel box C/D snoRNA, U60.1f in its fifth intron that accumulates in seedlings and that their targeted residue on the 25 S rRNA is methylated.;fibrillarin 1 IPR000692,IPR000692,IPR000692,IPR00069…
HOMCHL001216	CR12G08090 transfer RNA-Trp synthetase IPR014729,IPR002306,IPR002305,IPR002306,IPR001412,IPR002306,IPR002306,IPR002306,IPR002306	HOMCHL001216	AT3G04600 Nucleotidylyl transferase superfamily protein; FUNCTIONS IN: tryptophan-tRNA ligase activity, nucleotide binding, aminoacyl-tRNA ligase activity, ATP binding; INVOLVED IN: tRNA aminoacylation for protein translation, tryptophanyl-tRNA aminoacylation; LOCATED IN: cytosol; EXPRESSED IN: 24 plant structures; EXPRESSED DURING: 14 growth stages; CONTAINS InterPro DOMAIN/s: Aminoacyl-tRNA syn…
HOMCHL001217	CR12G06220 transcription-coupled DNA repair protein IPR011990,IPR003107,IPR003107,IPR003107,IPR003107,IPR003107,IPR003107,IPR003107,IPR003107,IPR003107,IPR003107,IPR003107,IPR003107,IPR013026,IPR013026	HOMCHL001217	AT5G28740 Tetratricopeptide repeat (TPR)-like superfamily protein; FUNCTIONS IN: binding; INVOLVED IN: RNA processing; LOCATED IN: intracellular; EXPRESSED IN: 23 plant structures; EXPRESSED DURING: 13 growth stages; CONTAINS InterPro DOMAIN/s: RNA-processing protein, HAT helix (InterPro:IPR003107), Tetratricopeptide-like helical (InterPro:IPR011990), Tetratricopeptide repeat-containing (InterPro…
HOMCHL001230	CR06G05670 26S proteasome regulatory subunit S3, putative IPR000717,IPR013143,IPR013586,IPR000717	HOMCHL001230	AT1G20200 EMBRYO DEFECTIVE 2719 (EMB2719); FUNCTIONS IN: enzyme regulator activity; INVOLVED IN: ubiquitin-dependent protein catabolic process, embryo development ending in seed dormancy; LOCATED IN: proteasome complex, plasma membrane, proteasome regulatory particle, lid subcomplex; EXPRESSED IN: 24 plant structures; EXPRESSED DURING: 13 growth stages; CONTAINS InterPro DOMAIN/s: Proteasome comp…
HOMCHL001240	CR06G12090 1-amino-cyclopropane-1-carboxylate synthase IPR001176,IPR001176,IPR001176,IPR001176,IPR001176,IPR001176,IPR015421,IPR015424,IPR004839	HOMCHL001240	AT1G62960 Encodes an aminotransferase with broad specificity for aspartate and aromatic amino aids such as tyrosine and phenylalanine. It does not act on branched chain amino acids and does not have ACC synthase activity.;ACC synthase 10 IPR015424,IPR004839,IPR015422,IPR001176,IPR001176,IPR001176,IPR001176,IPR001176,IPR001176,IPR001176,IPR001176,IPR015421
HOMCHL001242	CR06G03880 20S proteasome regulatory subunit beta type PSMB3/PUP3 IPR001353,IPR016050	HOMCHL001242	AT1G21720 20S proteasome beta subunit PBC1 truncated protein (PBC1);proteasome beta subunit C1 IPR001353
HOMCHL001248	CR15G00770 LETM1 (Leucine zipper, EF-hand, TransMembrane mitochondrial protein) homolog family IPR011685,IPR018249	HOMCHL001248	AT1G65540 LETM1-like protein; FUNCTIONS IN: calcium ion binding; INVOLVED IN: biological_process unknown; EXPRESSED IN: 23 plant structures; EXPRESSED DURING: 14 growth stages; CONTAINS InterPro DOMAIN/s: EF-HAND 2 (InterPro:IPR018249), EF-hand-like domain (InterPro:IPR011992), LETM1-like (InterPro:IPR011685); BEST Arabidopsis thaliana protein match is: LETM1-like protein (TAIR:AT3G59820.1); Has …
HOMCHL001253	CR04G02580 LOW QUALITY PROTEIN: glycerol kinase glpK IPR018484,IPR018485,IPR005999,IPR005999,IPR000577	HOMCHL001253	AT1G80460 Encodes a protein similar to glycerol kinase, which converts glycerol to glycerol 3-phosphate and performs a rate-limiting step in glycerol metabolism. This gene is required for both general and specific resistance against bacteria and fungi. Arabidopsis thaliana glycerol kinase (GLR1) mRNA.Involved in flagellin-induced non-host resistance to Pseudomonas. Coronatine partially suppresses…
HOMCHL001258	CR04G01290 Hypothetical glutamic acid-rich region containing protein IPR010678,IPR010678	HOMCHL001258	AT1G17690 FUNCTIONS IN: molecular_function unknown; INVOLVED IN: biological_process unknown; LOCATED IN: nucleus; EXPRESSED IN: 24 plant structures; EXPRESSED DURING: 13 growth stages; CONTAINS InterPro DOMAIN/s: Digestive organ expansion factor, predicted (InterPro:IPR010678); Has 25006 Blast hits to 13379 proteins in 904 species: Archae - 102; Bacteria - 5571; Metazoa - 7448; Fungi - 3168; Plan…
HOMCHL001261	CR13G03510 Isoleucyl-tRNA synthetase (ISS) IPR014729,IPR013155,IPR002300,IPR002302,IPR002302,IPR002302,IPR009080	HOMCHL001261	AT1G09620 ATP binding;leucine-tRNA ligases;aminoacyl-tRNA ligases;nucleotide binding;ATP binding;aminoacyl-tRNA ligases; FUNCTIONS IN: nucleotide binding, aminoacyl-tRNA ligase activity, leucine-tRNA ligase activity, ATP binding; INVOLVED IN: leucyl-tRNA aminoacylation, translation, tRNA aminoacylation for protein translation; LOCATED IN: chloroplast; EXPRESSED IN: 25 plant structures; EXPRESSED …
HOMCHL001265	CR01G06150 Endosomal subunit of membrane-associated retromer complex IPR005378,IPR005378,IPR005378	HOMCHL001265	AT1G75850 VPS35 homolog B (VPS35B); CONTAINS InterPro DOMAIN/s: Vacuolar protein sorting-associated protein 35 (InterPro:IPR005378); BEST Arabidopsis thaliana protein match is: VPS35 homolog A (TAIR:AT2G17790.1); Has 618 Blast hits to 508 proteins in 209 species: Archae - 0; Bacteria - 1; Metazoa - 191; Fungi - 219; Plants - 72; Viruses - 0; Other Eukaryotes - 135 (source: NCBI BLink).;VPS35 homo…
HOMCHL001273	CR12G10110 adenosine monophosphate deaminase 2 (isoform L), isoform CRA IPR001365,IPR006329	HOMCHL001273	AT2G38280 Encodes a protein with in vitro AMP deaminase activity that is involved in embryogenesis. Homozygous mutant embryos fail to develop past the zygote stage.;AMP deaminase, putative / myoadenylate deaminase, putative IPR006329,IPR006650,IPR001365
HOMCHL001274	CR03G09360 Succinyl-CoA ligase [GDP-forming] subunit alpha-2, mitochondrial precursor IPR016040,IPR005810,IPR016040,IPR016102,IPR005810,IPR003781,IPR005810,IPR005810,IPR005810,IPR005810,IPR017440,IPR005811,IPR003781,IPR016102,IPR005810	HOMCHL001274	AT5G08300 Succinyl-CoA ligase, alpha subunit; FUNCTIONS IN: succinate-CoA ligase (GDP-forming) activity, copper ion binding, metal ion binding; INVOLVED IN: response to cadmium ion, metabolic process; LOCATED IN: mitochondrion, cell wall; EXPRESSED IN: 25 plant structures; EXPRESSED DURING: 14 growth stages; CONTAINS InterPro DOMAIN/s: Succinyl-CoA ligase, alpha subunit (InterPro:IPR005810), ATP-…
HOMCHL001278	CR02G05280 translation initiation factor EF-2 gamma subunit, putative IPR000795,IPR015256,IPR004161,IPR000795,IPR000795,IPR000795,IPR000795,IPR009000,IPR009001	HOMCHL001278	AT1G04170 protein synthesis initiation factor eIF2 gamma;eukaryotic translation initiation factor 2 gamma subunit IPR009001,IPR015256,IPR009000,IPR000795,IPR000795,IPR000795,IPR000795,IPR000795,IPR004161 AT4G18330 Translation elongation factor EF1A/initiation factor IF2gamma family protein; FUNCTIONS IN: GTP binding, GTPase activity, translation initiation factor activity; INVOLVED IN: translatio…
HOMCHL001285	CR16G05330 TSR1, 20S rRNA accumulation, homolog (yeast), isoform CRA IPR007034,IPR007034	HOMCHL001285	AT1G06720 P-loop containing nucleoside triphosphate hydrolases superfamily protein; FUNCTIONS IN: GTP binding, GTPase activity; INVOLVED IN: ribosome biogenesis; LOCATED IN: nucleus; EXPRESSED IN: 21 plant structures; EXPRESSED DURING: 13 growth stages; CONTAINS InterPro DOMAIN/s: AARP2CN (InterPro:IPR012948), Protein synthesis factor, GTP-binding (InterPro:IPR000795), Protein of unknown function…
HOMCHL001287	CR01G14270 Subunit of the Anaphase-Promoting Complex/Cyclosome (APC/C) IPR019734,IPR019734,IPR019734,IPR019734,IPR019734,IPR007192,IPR007192,IPR013026,IPR013026,IPR013026,IPR001440,IPR001440,IPR001440,IPR011990,IPR011990,IPR019734,IPR019734,IPR019734,IPR019734,IPR019734,IPR019734	HOMCHL001287	AT2G39090 tetratricopeptide repeat (TPR)-containing protein; FUNCTIONS IN: binding; INVOLVED IN: biological_process unknown; LOCATED IN: cellular_component unknown; EXPRESSED IN: 22 plant structures; EXPRESSED DURING: 13 growth stages; CONTAINS InterPro DOMAIN/s: Tetratricopeptide-like helical (InterPro:IPR011990), Tetratricopeptide repeat-containing (InterPro:IPR013026), Tetratricopeptide repeat…
HOMCHL001292	CR15G01000 NMD protein affecting ribosome stability and mRNA decay IPR007064	HOMCHL001292	AT2G03820 nonsense-mediated mRNA decay NMD3 family protein; CONTAINS InterPro DOMAIN/s: NMD3 (InterPro:IPR007064); Has 480 Blast hits to 466 proteins in 217 species: Archae - 17; Bacteria - 0; Metazoa - 145; Fungi - 138; Plants - 63; Viruses - 0; Other Eukaryotes - 117 (source: NCBI BLink).;nonsense-mediated mRNA decay NMD3 family protein IPR007064
HOMCHL001305	CR02G10230 suppressor of Ty 6 homolog (S. cerevisiae), isoform CRA	HOMCHL001293	AT1G78770 anaphase promoting complex 6 (APC6); FUNCTIONS IN: binding; INVOLVED IN: regulation of DNA endoreduplication, phloem or xylem histogenesis, cell cycle; LOCATED IN: cellular_component unknown; EXPRESSED IN: 19 plant structures; EXPRESSED DURING: 12 growth stages; CONTAINS InterPro DOMAIN/s: Tetratricopeptide TPR-3 (InterPro:IPR011716), Tetratricopeptide TPR-1 (InterPro:IPR001440), Tetrat…
HOMCHL001327	CR10G03340 aminoacyl-t-RNA synthetase IPR002310,IPR002310,IPR002310,IPR002310,IPR002310,IPR002310,IPR002310,IPR015944,IPR006194,IPR006194,IPR002311,IPR002310	HOMCHL001305	AT1G63210 Transcription elongation factor Spt6; FUNCTIONS IN: transcription elongation regulator activity, hydrolase activity, acting on ester bonds, RNA binding; INVOLVED IN: regulation of transcription from RNA polymerase II promoter, nucleobase, nucleoside, nucleotide and nucleic acid metabolic process; EXPRESSED IN: sperm cell, flower, cultured cell; EXPRESSED DURING: 4 anthesis; CONTAINS Int…
HOMCHL001339	CR27G00010 chromatin-specific transcription elongation factor 140 kDa subunit IPR000994,IPR000994,IPR013719,IPR013953,IPR000994	HOMCHL001327	AT3G48110 glycine-tRNA ligase;glycine-tRNA ligases IPR006194,IPR006194,IPR002310,IPR002310,IPR002310,IPR002310,IPR002310,IPR002310,IPR002310,IPR015944,IPR002311,IPR002310
HOMCHL001344	CR02G05440 ethylmaleimide sensitive factor attachment protein, alpha IPR000744,IPR011990,IPR013026,IPR000744,IPR000744,IPR000744,IPR000744,IPR000744,IPR000744	HOMCHL001339	AT4G10710 encodes a component of the FAcilitates Chromatin Transcription (FACT) complex, SPT16.Along with SSRP1 binds to the promoter of FLC.;global transcription factor C IPR000994,IPR000994,IPR013719,IPR013953,IPR000994
HOMCHL001356	CR13G07730 N(alpha)-acetyltransferase 15, NatA auxiliary subunit IPR021183,IPR019734,IPR019734,IPR019734,IPR019734,IPR011990,IPR011990,IPR019734,IPR019734,IPR019734,IPR019734,IPR013026,IPR013026	HOMCHL001344	AT3G56190 Encodes one of two alpha-SNAPs (soluble NSF attachment protein) in Arabidopsis;alpha-soluble NSF attachment protein 2 IPR000744,IPR000744,IPR000744,IPR000744,IPR000744,IPR000744,IPR000744,IPR000744,IPR000744,IPR019734,IPR019734,IPR011990,IPR019734,IPR019734,IPR013026,IPR000744
HOMCHL001359	CR03G08130 ribose-5-phosphate isomerase A (Phosphoriboisomerase A) (PRI) IPR004788,IPR004788,IPR004788	HOMCHL001356	AT1G80410 EMBRYO DEFECTIVE 2753 (EMB2753); FUNCTIONS IN: binding; INVOLVED IN: embryo development ending in seed dormancy; EXPRESSED IN: 23 plant structures; EXPRESSED DURING: 14 growth stages; CONTAINS InterPro DOMAIN/s: Tetratricopeptide TPR-1 (InterPro:IPR001440), Tetratricopeptide-like helical (InterPro:IPR011990), Tetratricopeptide repeat-containing (InterPro:IPR013026), N-terminal acetyltra…
HOMCHL001361	CR07G01230 stExt_fgenesh2_pg.C_60248;pid=187487;prot=eq;tid=187487;transcript=eq IPR022227	HOMCHL001359	AT3G04790 Ribose 5-phosphate isomerase, type A protein; FUNCTIONS IN: ribose-5-phosphate isomerase activity; INVOLVED IN: defense response to bacterium, reductive pentose-phosphate cycle; LOCATED IN: thylakoid, chloroplast thylakoid membrane, chloroplast stroma, chloroplast, chloroplast envelope; EXPRESSED IN: 26 plant structures; EXPRESSED DURING: 14 growth stages; CONTAINS InterPro DOMAIN/s: Ri…
HOMCHL001362	CR03G00710 mannose phospho-dolichol synthase IPR001173	HOMCHL001361	AT2G46915 Protein of unknown function (DUF3754); FUNCTIONS IN: molecular_function unknown; INVOLVED IN: biological_process unknown; LOCATED IN: chloroplast; EXPRESSED IN: male gametophyte, pollen tube; EXPRESSED DURING: L mature pollen stage, M germinated pollen stage; CONTAINS InterPro DOMAIN/s: Protein of unknown function DUF3754 (InterPro:IPR022227); BEST Arabidopsis thaliana protein match is:…
HOMCHL001367	CR01G06380 proteasome component region PCI domain-containing protein IPR013143,IPR000717,IPR000717,IPR019280,IPR011991	HOMCHL001362	AT1G20575 Nucleotide-diphospho-sugar transferases superfamily protein; CONTAINS InterPro DOMAIN/s: Glycosyl transferase, family 2 (InterPro:IPR001173); BEST Arabidopsis thaliana protein match is: Nucleotide-diphospho-sugar transferases superfamily protein (TAIR:AT2G39630.1); Has 22705 Blast hits to 22656 proteins in 2589 species: Archae - 933; Bacteria - 16103; Metazoa - 288; Fungi - 260; Plants …
HOMCHL001369	CR13G04070 Probable 26S proteasome non-ATPase regulatory subunit 6, putative IPR019585,IPR019585,IPR000717,IPR000717	HOMCHL001367	AT2G26990 Represses photomorphogenesis and induces skotomorphogenesis in the dark.;proteasome family protein IPR000717,IPR013143,IPR000717
HOMCHL001370	CR01G12000 ATPase family, AAA domain containing 3A, isoform CRA IPR021911,IPR003959,IPR008824,IPR003593	HOMCHL001369	AT4G24820 26S proteasome, regulatory subunit Rpn7;Proteasome component (PCI) domain; FUNCTIONS IN: molecular_function unknown; INVOLVED IN: protein catabolic process, ubiquitin-dependent protein catabolic process; LOCATED IN: proteasome complex, nucleus, plasma membrane, proteasome regulatory particle, lid subcomplex, membrane; EXPRESSED IN: 23 plant structures; EXPRESSED DURING: 13 growth stages…
HOMCHL001372	CR06G02260 eukaryotic elongation factor, selenocysteine-tRNA-specific, isoform CRA_c IPR009000,IPR005225,IPR000795,IPR000795,IPR000795,IPR000795,IPR000795,IPR004161	HOMCHL001370	AT3G03060 P-loop containing nucleoside triphosphate hydrolases superfamily protein; FUNCTIONS IN: ATPase activity, zinc ion binding; LOCATED IN: cell wall, plant-type cell wall; EXPRESSED IN: 14 plant structures; EXPRESSED DURING: 7 growth stages; CONTAINS InterPro DOMAIN/s: ATPase, AAA-type, core (InterPro:IPR003959), ATPase, AAA+ type, core (InterPro:IPR003593), Protein of unknown function DUF3…
HOMCHL001374	CR17G07620 galactose kinase (ISS) IPR014721,IPR020568,IPR019539,IPR013750,IPR006204,IPR006206,IPR006206,IPR006206,IPR006206,IPR000705,IPR000705,IPR000705,IPR000705,IPR000705,IPR000705	HOMCHL001374	AT3G06580 Encodes a protein with galactose kinase activity. The gene was shown to complement the yeast ??gal1 mutant defective in the galactokinase gene GAL1.;Mevalonate/galactokinase family protein IPR013750,IPR020568,IPR000705,IPR006204,IPR006206,IPR006206,IPR006206,IPR006206,IPR000705,IPR000705,IPR000705,IPR014721,IPR019539,IPR019741,IPR006203,IPR000705
HOMCHL001387	CR06G02360 Protein involved in high osmolarity signaling pathway (ISS) IPR016024,IPR003891,IPR016021,IPR003890,IPR003891,IPR003890,IPR003891	HOMCHL001387	AT1G52325 Initiation factor eIF-4 gamma, MA3; CONTAINS InterPro DOMAIN/s: Initiation factor eIF-4 gamma, MA3 (InterPro:IPR003891); BEST Arabidopsis thaliana protein match is: MIF4G domain-containing protein / MA3 domain-containing protein (TAIR:AT1G80930.1); Has 659 Blast hits to 396 proteins in 171 species: Archae - 0; Bacteria - 0; Metazoa - 294; Fungi - 193; Plants - 86; Viruses - 0; Other Euk…
HOMCHL001395	CR08G03310 Putataive DNA polymerase delta small subunit IPR007185	HOMCHL001395	AT2G42120 DNA polymerase delta small subunit (POLD2); FUNCTIONS IN: DNA binding, DNA-directed DNA polymerase activity; INVOLVED IN: DNA replication; EXPRESSED IN: 18 plant structures; EXPRESSED DURING: 7 growth stages; CONTAINS InterPro DOMAIN/s: DNA polymerase alpha/epsilon, subunit B (InterPro:IPR007185); Has 35333 Blast hits to 34131 proteins in 2444 species: Archae - 798; Bacteria - 22429; Me…
HOMCHL001409	CR05G03550 MMS ZWEI-like protein 4, E2 IPR016135,IPR016135,IPR000608,IPR000608,IPR000608	HOMCHL001409	AT1G23260 MMZ1/UEV1A encodes a protein that may play a role in DNA damage responses and error-free post-replicative DNA repair by participating in lysine-63-based polyubiquitination reactions. UEV1A can form diubiquitin and triubiquitin chains in combination with UBC13A/UBC35 in vitro. It can also functionally complement an mms2 mutation in budding yeast, both by increasing mms2 mutant viability …
HOMCHL001412	CR17G02700 Apoenzyme Structure Of Homoglutathione Synthetase From Glycine Max In Open IPR005615,IPR016185,IPR014042,IPR004887,IPR013816,IPR005615,IPR005615,IPR005615,IPR004887	HOMCHL001412	AT5G27380 Encodes a protein with similarity to glutathione synthetases, which catalyzes one of the early steps in glutathione biosynthesis. Two transcripts have been detected; the longer transcript is less abundant and the protein is localized to the chloroplast. The smaller transcript, in which the transit peptide is truncated, is localized to the cytosol.;glutathione synthetase 2 IPR005615,IPR0…
HOMCHL001414	CR75G00030 26S proteasome regulatory subunit N5 IPR000717,IPR011991,IPR000717	HOMCHL001414	AT5G64760 Encodes one of two isoforms for the 26S proteasome regulatory protein (RN) subunit RPN5. For many functions it acts redundantly with the paralogous genes RPN5a.;regulatory particle non-ATPase subunit 5B IPR000717,IPR000717,IPR011991
HOMCHL001415	CR01G07230 nuclear phosphoprotein similar to S. cerevisiae PWP1 variant IPR019781,IPR019781,IPR019781,IPR019781,IPR019781,IPR019782,IPR019782,IPR017986,IPR001680,IPR001680,IPR001680,IPR001680,IPR001680,IPR020472,IPR020472,IPR020472,IPR015943,IPR011046	HOMCHL001415	AT4G18900 Transducin/WD40 repeat-like superfamily protein; CONTAINS InterPro DOMAIN/s: WD40 repeat 2 (InterPro:IPR019782), WD40 repeat, conserved site (InterPro:IPR019775), WD40 repeat (InterPro:IPR001680), G-protein beta WD-40 repeat, region (InterPro:IPR020472), WD40 repeat-like-containing domain (InterPro:IPR011046), WD40-repeat-containing domain (InterPro:IPR017986), WD40/YVTN repeat-like-con…
HOMCHL001427	CR10G07580 110 kDa translocon of chloroplast envelope inner membrane	HOMCHL001427	AT1G06950 Encodes a protein thought to be a part of the translocon at the chloroplast inner envelope. Involved in protein import into the chloroplast and chloroplast biogenesis.;translocon at the inner envelope membrane of chloroplasts 110
HOMCHL001433		HOMCHL001433	AT1G22660 Polynucleotide adenylyltransferase family protein; FUNCTIONS IN: tRNA adenylyltransferase activity, RNA binding, nucleotidyltransferase activity; INVOLVED IN: tRNA processing, RNA processing; LOCATED IN: mitochondrion; EXPRESSED IN: 23 plant structures; EXPRESSED DURING: 13 growth stages; CONTAINS InterPro DOMAIN/s: Poly A polymerase, head domain (InterPro:IPR002646); BEST Arabidopsis t…
HOMCHL001434	CR01G00410 Unique E1-E2 Interaction Required For Optimal Conjugation Of The IPR000594,IPR016040,IPR009036	HOMCHL001434	AT1G05180 Encodes a subunit of the RUB1 activating enzyme that regulates the protein degradation activity of Skp1-Cullin-Fbox complexes, primarily, but not exclusively, affecting auxin responses. Acts alongside AS1 to exclude BP expression from leaves.;NAD(P)-binding Rossmann-fold superfamily protein IPR009036,IPR000594,IPR016040 AT2G32410 AXR1-like (AXL); FUNCTIONS IN: binding, catalytic activit…
HOMCHL001438	CR03G09480 Subunit of the core complex of translation initiation factor (eIF3) IPR017986,IPR017986,IPR011046,IPR001680,IPR001680,IPR001680,IPR001680,IPR001680,IPR001680,IPR015943,IPR019782,IPR019782,IPR019782,IPR019782,IPR019775,IPR019781,IPR019781,IPR019781,IPR019781	HOMCHL001438	AT2G46290 Transducin/WD40 repeat-like superfamily protein; CONTAINS InterPro DOMAIN/s: WD40 repeat 2 (InterPro:IPR019782), WD40 repeat, conserved site (InterPro:IPR019775), WD40 repeat (InterPro:IPR001680), G-protein beta WD-40 repeat, region (InterPro:IPR020472), WD40 repeat-like-containing domain (InterPro:IPR011046), WD40-repeat-containing domain (InterPro:IPR017986), WD40/YVTN repeat-like-con…
HOMCHL001443	CR03G05170 CBF5-Centromere Binding Factor IPR004802,IPR004521,IPR002478,IPR020103,IPR015947,IPR012960,IPR002501,IPR002478,IPR002478	HOMCHL001443	AT3G57150 Encodes a putative pseudouridine synthase (NAP57).;homologue of NAP57 IPR020103,IPR015947,IPR004802,IPR004521,IPR002478,IPR012960,IPR002478,IPR002501,IPR002478 AT5G14460 Pseudouridine synthase family protein; FUNCTIONS IN: pseudouridine synthase activity, transporter activity; INVOLVED IN: pseudouridine synthesis, RNA modification, RNA processing; LOCATED IN: chloroplast; EXPRESSED IN: …
HOMCHL001445	CR17G06300 putative ubiquitin-specific protease UBP6 (ISS) IPR000626,IPR019955,IPR001394,IPR001394,IPR000626	HOMCHL001445	AT3G21280 Encodes a ubiquitin-specific protease.;ubiquitin-specific protease 7 IPR019955,IPR001394,IPR001394,IPR000626,IPR000626
HOMCHL001446	CR12G06240 SGT1, suppressor of G2 allele of SKP1 (S. cerevisiae), isoform IPR011990,IPR007699,IPR017447,IPR001440,IPR019734,IPR019734,IPR019734,IPR013026,IPR007699,IPR007052,IPR008978,IPR019734,IPR019734,IPR019734	HOMCHL001446	AT4G23570 Closely related to SGT1B, may function in SCF(TIR1) mediated protein degradation. AtSGT1a and AtSGT1b are functionally redundant in the resistance to pathogenes. AtSGT1b was more highly expressed than AtSGT1. The N-terminal TPR domain of AtSGT1a reduces the steady-state level of Arabidopsis SGT1 proteins whereas the same domain from AtSGT1b enhances SGT1 accumulation. The TPR domain is …
HOMCHL001451	CR01G12740 Aldehyde dehydrogenase 18 family, member A1 IPR000965,IPR016161,IPR020593,IPR015590,IPR016162,IPR016163	HOMCHL001451	AT2G39800 encodes a delta1-pyrroline-5-carboxylate synthase that catalyzes the rate-limiting enzyme in the biosynthesis of proline. Gene is expressed in reproductive organs and tissues under non-stress conditions but in the whole plant under water-limiting condition. Expression is also induced by abscisic acid and salt stress in a light-dependent manner. P5CS1 appears to be involved in salt stres…
HOMCHL001460	CR03G11500 component of oligomeric golgi complex 3, isoform CRA_b IPR007265,IPR007265	HOMCHL001460	AT1G73430 sec34-like family protein; FUNCTIONS IN: molecular_function unknown; INVOLVED IN: intracellular protein transport; LOCATED IN: chloroplast, membrane, cis-Golgi network; EXPRESSED IN: 21 plant structures; EXPRESSED DURING: 13 growth stages; CONTAINS InterPro DOMAIN/s: Sec34-like protein (InterPro:IPR007265); Has 353 Blast hits to 340 proteins in 172 species: Archae - 0; Bacteria - 4; Met…
HOMCHL001467	CR23G00580 protein phosphatase 2A 55 kDa regulatory subunit B alpha isoform IPR000009,IPR000009,IPR011046,IPR001680,IPR001680,IPR001680,IPR001680,IPR001680,IPR001680,IPR015943,IPR018067,IPR018067,IPR000009,IPR000009,IPR000009,IPR000009,IPR000009,IPR000009,IPR000009,IPR000009,IPR000009,IPR000009,IPR000009,IPR019775,IPR019781	HOMCHL001467	AT1G17720 type 2A protein serine/threonine phosphatase 55 kDa B;Protein phosphatase 2A, regulatory subunit PR55 IPR000009,IPR000009,IPR000009,IPR000009,IPR000009,IPR000009,IPR000009,IPR000009,IPR000009,IPR000009,IPR000009,IPR015943,IPR000009,IPR019781,IPR000009,IPR011046,IPR001680,IPR001680,IPR001680,IPR001680,IPR001680
HOMCHL001471	CR15G00530 ataxin-1 ubiquitin-like interacting protein IPR009060,IPR000626,IPR000449,IPR015940,IPR019955,IPR015496,IPR000626,IPR006636,IPR006636,IPR006636,IPR006636,IPR015940	HOMCHL001471	AT2G17190 ubiquitin family protein; CONTAINS InterPro DOMAIN/s: Heat shock chaperonin-binding (InterPro:IPR006636), Ubiquitin-associated/translation elongation factor EF1B, N-terminal (InterPro:IPR000449), Ubiquitin-associated/translation elongation factor EF1B, N-terminal, eukaryote (InterPro:IPR015940), Ubiquilin (InterPro:IPR015496), Ubiquitin (InterPro:IPR000626), Ubiquitin supergroup (InterP…
HOMCHL001474	CR03G05940 to human and mouse SKB1 homolog IPR007857,IPR007857	HOMCHL001474	AT4G31120 Involved in vernalization. Required for epigenetic silencing of FLC, and for vernalization-mediated histone modification.;SHK1 binding protein 1 IPR007857,IPR007857,IPR007857
HOMCHL001481	CR17G02320 HIV-1 Tat specific factor 1 IPR000504,IPR000504,IPR012677,IPR012677,IPR000504,IPR000504,IPR000504,IPR000504	HOMCHL001481	AT5G16260 Encodes a RNA binding protein ELF9 (EARLY FLOWERING9). Loss of ELF9 function in the Wassilewskija ecotype causes early flowering in short days. ELF9 reduces SOC1 (SUPPRESSOR OF OVEREXPRESSION OF CO1) transcript levels, possibly via nonsense-mediated mRNA decay.;RNA binding (RRM/RBD/RNP motifs) family protein IPR003169,IPR012677,IPR012677,IPR000504,IPR000504,IPR000504,IPR000504,IPR000504
HOMCHL001484	CR12G10080 initiation factor if-2 betam beta subunit ZnR, putative IPR002735,IPR002735,IPR016189,IPR016190	HOMCHL001484
HOMCHL001498	CR10G08660 SNF1-related protein kinase regulatory beta subunit 1, putative, expressed IPR006828,IPR013784	HOMCHL001498	AT4G16360 5'-AMP-activated protein kinase beta-2 subunit protein; FUNCTIONS IN: AMP-activated protein kinase activity; LOCATED IN: chloroplast; EXPRESSED IN: 22 plant structures; EXPRESSED DURING: 13 growth stages; CONTAINS InterPro DOMAIN/s: 5-AMP-activated protein kinase, beta subunit, interaction domain (InterPro:IPR006828); BEST Arabidopsis thaliana protein match is: 5'-AMP-activated protein …
HOMCHL001505	CR15G02260 Squalene monooxygenase, putative, expressed IPR013698,IPR003042,IPR003042,IPR003042,IPR003042	HOMCHL001505	AT2G22830 squalene epoxidase 2 (SQE2); FUNCTIONS IN: squalene monooxygenase activity, electron carrier activity, oxidoreductase activity, FAD binding; INVOLVED IN: sterol biosynthetic process; LOCATED IN: integral to membrane; EXPRESSED IN: 22 plant structures; EXPRESSED DURING: 13 growth stages; CONTAINS InterPro DOMAIN/s: Squalene epoxidase (InterPro:IPR013698), Fumarate reductase/succinate deh…
HOMCHL001506	CR03G11670 flagellar associated protein, adenosine kinase-like protein IPR011611,IPR001805	HOMCHL001506	AT3G09820 Involved in the salvage synthesis of adenylates and methyl recycling;adenosine kinase 1 IPR011611,IPR001805,IPR001805,IPR001805,IPR001805,IPR001805,IPR001805
HOMCHL001512	CR09G04410 Microsomal signal peptidase 18 kDa subunit IPR001733,IPR001733,IPR019759,IPR015927,IPR001733,IPR001733	HOMCHL001512	AT1G52600 Peptidase S24/S26A/S26B/S26C family protein; FUNCTIONS IN: peptidase activity; INVOLVED IN: proteolysis, signal peptide processing; LOCATED IN: endoplasmic reticulum, plasma membrane, membrane; EXPRESSED IN: 26 plant structures; EXPRESSED DURING: 14 growth stages; CONTAINS InterPro DOMAIN/s: Peptidase S24/S26A/S26B, conserved region (InterPro:IPR019759), Peptidase S26B, eukaryotic signa…
HOMCHL001517	CR10G01520 zinc ion binding protein, putative IPR022087	HOMCHL001517	AT2G39830 DA1-related protein 2 (DAR2); FUNCTIONS IN: zinc ion binding; LOCATED IN: chloroplast; EXPRESSED IN: 23 plant structures; EXPRESSED DURING: 13 growth stages; CONTAINS InterPro DOMAIN/s: Zinc finger, LIM-type (InterPro:IPR001781), Protein of unknown function DUF3633 (InterPro:IPR022087); BEST Arabidopsis thaliana protein match is: LIM domain-containing protein (TAIR:AT4G36860.1); Has 153…
HOMCHL001526	CR12G04080 aminoimidazole ribonucleotide carboxylase (ISS) IPR013816,IPR005875,IPR013817,IPR016301,IPR003135,IPR000031,IPR016185,IPR011054,IPR005875,IPR000031,IPR000031,IPR000031,IPR011761	HOMCHL001526	AT2G05140 phosphoribosylaminoimidazole carboxylase family protein / AIR carboxylase family protein; FUNCTIONS IN: phosphoribosylaminoimidazole carboxylase activity; INVOLVED IN: 'de novo' IMP biosynthetic process; LOCATED IN: phosphoribosylaminoimidazole carboxylase complex; CONTAINS InterPro DOMAIN/s: 1-(5-Phosphoribosyl)-5-amino-4-imidazole-carboxylate (AIR) carboxylase (InterPro:IPR000031); BE…
HOMCHL001536	CR10G01620 protein gb|984964. ESTs gb|F15433 and gb|AA395158 come IPR019175,IPR002687,IPR012976	HOMCHL001536	AT1G60170 embryo defective 1220 (emb1220); CONTAINS InterPro DOMAIN/s: Pre-mRNA processing ribonucleoprotein, snoRNA-binding domain (InterPro:IPR002687), NOSIC (InterPro:IPR012976), Prp31 C-terminal (InterPro:IPR019175); BEST Arabidopsis thaliana protein match is: unknown protein (TAIR:AT1G70400.1); Has 1596 Blast hits to 1590 proteins in 356 species: Archae - 207; Bacteria - 2; Metazoa - 385; Fu…
HOMCHL001539	CR03G12270 Includes: Dimethylallyltranstransferase Includes: (2E,6E)-farnesyl diphosphate synthase IPR000092,IPR000092,IPR008949,IPR000092,IPR008949	HOMCHL001539	AT5G47770 Encodes a protein with farnesyl diphosphate synthase activity.;farnesyl diphosphate synthase 1 IPR008949,IPR000092,IPR008949
HOMCHL001550	CR10G09590 low molecular mass protein-7 (LMP-7) homolog IPR001353,IPR000243,IPR000243,IPR000243,IPR000243	HOMCHL001550	AT3G26340 N-terminal nucleophile aminohydrolases (Ntn hydrolases) superfamily protein; FUNCTIONS IN: endopeptidase activity, threonine-type endopeptidase activity; INVOLVED IN: proteolysis involved in cellular protein catabolic process, ubiquitin-dependent protein catabolic process; LOCATED IN: proteasome core complex, proteasome complex; EXPRESSED IN: guard cell; CONTAINS InterPro DOMAIN/s: Prot…
HOMCHL001552	CR08G04160 Putative methyltransferase family protein IPR019410	HOMCHL001552	AT2G43320 S-adenosyl-L-methionine-dependent methyltransferases superfamily protein; FUNCTIONS IN: molecular_function unknown; INVOLVED IN: biological_process unknown; EXPRESSED IN: 25 plant structures; EXPRESSED DURING: 13 growth stages; CONTAINS InterPro DOMAIN/s: Methyltransferase-16, putative (InterPro:IPR019410); BEST Arabidopsis thaliana protein match is: Putative methyltransferase family pr…
HOMCHL001556	CR01G01900 hlre2_kg.scaffold_52000019;pid=152851;prot=eq;tid=152851;transcript=eq IPR002013,IPR001202,IPR001202,IPR001202,IPR002013,IPR001202,IPR001202	HOMCHL001556	AT3G59770 Encodes a phosphoinositide phosphatase. The sac9 null mutant accumulates elevated levels of PtdIns(4,5)P2 and Ins(1,4,5)P3. The mutant plants have characteristics of constitutive stress responses.;sacI homology domain-containing protein / WW domain-containing protein IPR001202,IPR002013,IPR001202,IPR002013,IPR001202,IPR001202
HOMCHL001560	CR08G04150 5'-Phosphate Oxidase IPR004443,IPR000659,IPR000659,IPR009002,IPR004443,IPR004443,IPR011576,IPR019576,IPR004443,IPR012349	HOMCHL001560	AT5G49970 encodes the bifunctional pyridoxine (pyridoxamine) 5??-phosphate oxidase (PPOX)(EC 1.4.3.5) that is involved in the formation of pyridoxal 5'-phosphate (member of the vitamin B6 group);pyridoxin (pyrodoxamine) 5'-phosphate oxidase IPR004443,IPR000659,IPR011576,IPR004443,IPR009002,IPR019740,IPR012349,IPR021198,IPR004443,IPR004443,IPR019576
HOMCHL001563	CR12G12210 D-glycerate 3-kinase, chloroplast precursor, putative	HOMCHL001563	AT1G80380 encodes a glycerate kinase which catalyzes the last step of photorespiration C2 cycle.;P-loop containing nucleoside triphosphate hydrolases superfamily protein
HOMCHL001574	CR02G00540 RRM-containing RNA-binding protein-like protein IPR000571,IPR000504,IPR000504,IPR000504,IPR000571,IPR012677	HOMCHL001574	AT1G07360 CCCH-type zinc fingerfamily protein with RNA-binding domain; FUNCTIONS IN: RNA binding, nucleotide binding, zinc ion binding, nucleic acid binding; INVOLVED IN: biological_process unknown; LOCATED IN: cellular_component unknown; EXPRESSED IN: 25 plant structures; EXPRESSED DURING: 14 growth stages; CONTAINS InterPro DOMAIN/s: Zinc finger, CCCH-type (InterPro:IPR000571), RNA recognition …
HOMCHL001575	CR15G00690 Cytochrome c1, component of the mitochondrial respiratory chain IPR002326,IPR002326,IPR002326,IPR002326,IPR002326,IPR002326,IPR002326,IPR009056,IPR002326,IPR021157,IPR002326,IPR021157,IPR009056	HOMCHL001575	AT3G27240 Cytochrome C1 family; FUNCTIONS IN: electron carrier activity, iron ion binding, heme binding, electron transporter, transferring electrons within CoQH2-cytochrome c reductase complex activity; LOCATED IN: in 6 components; EXPRESSED IN: 26 plant structures; EXPRESSED DURING: 15 growth stages; CONTAINS InterPro DOMAIN/s: Cytochrome c1 (InterPro:IPR002326), Cytochrome c1, transmembrane an…
HOMCHL001577	CR15G00300 SMC1 structural maintenance of chromosomes 1-like 2 (yeast), isoform IPR003395	HOMCHL001577	AT3G54670 Encodes a member of the Arabidopsis cohesin complex that is essential for viability and sister chromatid alignment.;Structural maintenance of chromosomes (SMC) family protein IPR003395,IPR010935,IPR010935
HOMCHL001591	CR02G11470 Aspartyl-tRNA synthetase bacterial/mitochondrial type IPR018153,IPR002312,IPR002312,IPR002312,IPR002312,IPR004365,IPR004115,IPR004524,IPR018150,IPR012340,IPR016027,IPR004364,IPR006195	HOMCHL001591	AT4G33760 tRNA synthetase class II (D, K and N) family protein; FUNCTIONS IN: in 6 functions; INVOLVED IN: aspartyl-tRNA aminoacylation, translation, tRNA aminoacylation for protein translation; LOCATED IN: mitochondrion, chloroplast, membrane, cytoplasm; EXPRESSED IN: 22 plant structures; EXPRESSED DURING: 13 growth stages; CONTAINS InterPro DOMAIN/s: Nucleic acid-binding, OB-fold (InterPro:IPR0…
HOMCHL001601	CR12G00180 Geranylgeranyl pyrophosphate synthase, chloroplastic IPR000092,IPR000092,IPR008949,IPR000092,IPR008949,IPR017446	HOMCHL001601	AT2G23800 encodes an endoplasmic reticulum-targeted geranylgeranyl pyrophosphate synthase;geranylgeranyl pyrophosphate synthase 2 IPR008949,IPR008949,IPR017446,IPR000092
HOMCHL001610	CR08G01310 protein sorting/negative effector of RNA Pol III synthesis IPR015257,IPR015257	HOMCHL001610	AT5G13240 transcription regulators; FUNCTIONS IN: transcription regulator activity; INVOLVED IN: negative regulation of transcription from RNA polymerase III promoter; LOCATED IN: nucleus; EXPRESSED IN: 25 plant structures; EXPRESSED DURING: 14 growth stages; CONTAINS InterPro DOMAIN/s: Maf1 regulator (InterPro:IPR015257), RNA polymerase III transcriptional repressor, MAF1 (InterPro:IPR017152); H…
HOMCHL001616	CR06G00600 translation initiation factor eIF5 IPR003307,IPR002735,IPR003307,IPR002735,IPR003307,IPR016189,IPR016024,IPR016190,IPR003307	HOMCHL001616	AT1G36730 Translation initiation factor IF2/IF5; FUNCTIONS IN: binding, translation initiation factor activity; INVOLVED IN: translational initiation, regulation of translational initiation; EXPRESSED IN: sperm cell, male gametophyte, pollen tube; EXPRESSED DURING: L mature pollen stage, M germinated pollen stage; CONTAINS InterPro DOMAIN/s: Translation initiation factor IF2/IF5, N-terminal (Inte…
HOMCHL001619	CR12G14730 low photochemical bleaching 1 protein	HOMCHL001619	AT3G56040 UDP-glucose pyrophosphorylase 3 (UGP3); FUNCTIONS IN: nucleotidyltransferase activity; INVOLVED IN: metabolic process; LOCATED IN: chloroplast; EXPRESSED IN: 22 plant structures; EXPRESSED DURING: 13 growth stages; CONTAINS InterPro DOMAIN/s: UTP--glucose-1-phosphate uridylyltransferase (InterPro:IPR002618); Has 215 Blast hits to 211 proteins in 91 species: Archae - 0; Bacteria - 18; Me…
HOMCHL001622	CR01G06970 maternal effect embryo arrest 18 protein IPR002882	HOMCHL001622	AT2G34090 maternal effect embryo arrest 18 (MEE18); CONTAINS InterPro DOMAIN/s: LPPG:FO 2-phospho-L-lactate transferase CofD/UPF0052 (InterPro:IPR002882); Has 35333 Blast hits to 34131 proteins in 2444 species: Archae - 798; Bacteria - 22429; Metazoa - 974; Fungi - 991; Plants - 531; Viruses - 0; Other Eukaryotes - 9610 (source: NCBI BLink).;maternal effect embryo arrest 18 IPR002882
HOMCHL001625	CR03G09600 cleavage and polyadenylation factor IA/II complex, subunit CLP1	HOMCHL001625	AT3G04680 Encodes a nuclear protein that functions in mRNA processing. Mutations in this gene cause embryo lethality and reduced transmission through the female gametophyte. Over-expression of a CLPS3:TAP protein changes the relative levels of two alternatively processed FCA transcripts. It also causes abnormal phyllotaxy and flower development, early flowering under long and short days, and incr…
HOMCHL001629	CR03G09330 putative prolyl aminopeptidase IPR000073,IPR002410,IPR002410,IPR002410	HOMCHL001629	AT3G61540 alpha/beta-Hydrolases superfamily protein; FUNCTIONS IN: peptidase activity, aminopeptidase activity; INVOLVED IN: proteolysis; LOCATED IN: vacuole; EXPRESSED IN: 22 plant structures; EXPRESSED DURING: 13 growth stages; CONTAINS InterPro DOMAIN/s: Peptidase S33, prolyl aminopeptidase (InterPro:IPR002410), Alpha/beta hydrolase fold-1 (InterPro:IPR000073); Has 1602 Blast hits to 1599 prot…
HOMCHL001630	CR13G00860 methylenetetrahydrofolate dehydrogenase (NADP+ dependent), methenyltetrahydrofolate cyclohydrolase, formyltetrahydrofolate synthase, isoform CRA IPR000559,IPR000559	HOMCHL001630	AT1G50480 10-formyltetrahydrofolate synthetase (THFS) mRNA, complete;10-formyltetrahydrofolate synthetase IPR020628,IPR020628,IPR000559 AT2G12200 P-loop containing nucleoside triphosphate hydrolases superfamily protein; FUNCTIONS IN: formate-tetrahydrofolate ligase activity, ligase activity, ATP binding; INVOLVED IN: biosynthetic process, folic acid and derivative biosynthetic process; LOCATED IN…
HOMCHL001633	CR59G00020 proteasome beta 1 subunit variant IPR001353	HOMCHL001633	AT3G60820 Encodes 20S proteasome beta subunit PBF1 (PBF1).;N-terminal nucleophile aminohydrolases (Ntn hydrolases) superfamily protein IPR001353
HOMCHL001637	CR16G05390 flower pigmentation protein ATAN11 IPR001680,IPR001680,IPR001680,IPR019782,IPR017986,IPR019781,IPR019781,IPR019781,IPR011046,IPR015943	HOMCHL001637	AT3G26640 LIGHT-REGULATED WD 2 (LWD2); CONTAINS InterPro DOMAIN/s: WD40 repeat 2 (InterPro:IPR019782), WD40 repeat-like-containing domain (InterPro:IPR011046), WD40 repeat, conserved site (InterPro:IPR019775), WD40-repeat-containing domain (InterPro:IPR017986), WD40/YVTN repeat-like-containing domain (InterPro:IPR015943), WD40 repeat (InterPro:IPR001680), WD40 repeat, subgroup (InterPro:IPR019781…
HOMCHL001640	CR16G04480 translational inhibitor protein p14.5 IPR006175,IPR006056,IPR013813,IPR006175,IPR013813	HOMCHL001640	AT3G20390 endoribonuclease L-PSP family protein; FUNCTIONS IN: endoribonuclease activity; INVOLVED IN: response to cadmium ion; LOCATED IN: thylakoid, mitochondrion, chloroplast, plastid, vacuole; EXPRESSED IN: 27 plant structures; EXPRESSED DURING: 16 growth stages; CONTAINS InterPro DOMAIN/s: Endoribonuclease L-PSP (InterPro:IPR006175), YjgF-like protein, conserved site (InterPro:IPR019897), En…
HOMCHL001643	CR17G04160 vesicle coat complex COPII subunit SEC13 IPR017986,IPR011046,IPR001680,IPR001680,IPR001680,IPR001680,IPR001680,IPR001680,IPR015943,IPR019782,IPR019782,IPR019781,IPR019781,IPR019781,IPR019781,IPR019781	HOMCHL001643	AT2G30050 transducin family protein / WD-40 repeat family protein; FUNCTIONS IN: nucleotide binding; INVOLVED IN: membrane budding; LOCATED IN: nucleolus, heterotrimeric G-protein complex; EXPRESSED IN: 25 plant structures; EXPRESSED DURING: 15 growth stages; CONTAINS InterPro DOMAIN/s: WD40 repeat 2 (InterPro:IPR019782), WD40 repeat-like-containing domain (InterPro:IPR011046), WD40-repeat-contai…
HOMCHL001652	CR13G05490 putative GDP-L-galactose-pyrophosphatase	HOMCHL001652	AT4G26850 Encodes a novel protein involved in ascorbate biosynthesis, which was shown to catalyze the transfer of GMP from GDP-galactose to a variety of hexose-1-phosphate acceptors. Recessive mutation has a reduced amount of vitamin C, lower level of non-photochemical quenching, and reduced rate of conversion of violaxanthin to zeaxanthin in high light.;mannose-1-phosphate guanylyltransferase (G…
HOMCHL001655	CR01G06560 20S-pre-rRNA D-site endonuclease NOB1 IPR014881	HOMCHL001655	AT5G41190 CONTAINS InterPro DOMAIN/s: Nin one binding (NOB1) Zn-ribbon like (InterPro:IPR014881), D-site 20S pre-rRNA nuclease (InterPro:IPR017117); Has 1807 Blast hits to 1807 proteins in 277 species: Archae - 0; Bacteria - 0; Metazoa - 736; Fungi - 347; Plants - 385; Viruses - 0; Other Eukaryotes - 339 (source: NCBI BLink). IPR014881,IPR017117
HOMCHL001662	CR03G03620 potential E1-like Atg12p-Atg5p conjugation enzyme Atg7 IPR016040,IPR009036,IPR000594	HOMCHL001662	AT5G45900 Component of autophagy conjugation pathway. Required for proper senescence.;ThiF family protein IPR016040,IPR006285,IPR009036,IPR000594
HOMCHL001664	CR02G06120 AuTophaGy (yeast Atg homolog) family member (atg-3) IPR007135,IPR007134,IPR019461	HOMCHL001664	AT5G61500 ATG3; CONTAINS InterPro DOMAIN/s: Autophagy-related protein 3 (InterPro:IPR007135), Autophagy-related protein 3, C-terminal (InterPro:IPR019461), Autophagy-related protein 3, N-terminal (InterPro:IPR007134); Has 30201 Blast hits to 17322 proteins in 780 species: Archae - 12; Bacteria - 1396; Metazoa - 17338; Fungi - 3422; Plants - 5037; Viruses - 0; Other Eukaryotes - 2996 (source: NCBI…
HOMCHL001668	CR02G13380 putative lysophosphatidic acid IPR002123	HOMCHL001668	AT4G30580 Encodes a plastidic lysophosphatidic acid acyltransferase (LPAAT). Is critical for chloroplasts phosphatidic acid biosynthesis. The null allele is embryo lethal.;Phospholipid/glycerol acyltransferase family protein IPR002123,IPR004552,IPR002123
HOMCHL001671	CR03G08540 tpr repeat nuclear phosphoprotein, putative IPR019734,IPR019734,IPR019734,IPR019734,IPR019734,IPR019734,IPR019734,IPR019734,IPR019734,IPR019734,IPR019734,IPR019734,IPR013026,IPR011990,IPR011990,IPR011990,IPR019734,IPR019734,IPR019734,IPR019734,IPR019734,IPR019734,IPR019734,IPR019734,IPR019734,IPR019734	HOMCHL001671	AT2G06210 Encodes a yeast CTR9 homolog that is involved in the control of flowering time by elevating FLC expression to a level that creates the vernalization-responsive, winter-annual habit. Yeast CTR9 is a component of a five-member PAF1 complex that associates with RNA pol II and is thought to regulate gene expression by recruiting SET1 (a histone 3 Lys 4 [H3-K4] methyl transferase) to the ini…
HOMCHL001672	CR10G02940 centrosomal protein of 104 kDa IPR011990,IPR019734,IPR001440,IPR019734,IPR019734,IPR013026,IPR016024
HOMCHL001674	CR06G05390 alpha N-terminal protein methyltransferase 1A IPR008576,IPR008576,IPR008576	HOMCHL001674	AT5G44450 methyltransferases; FUNCTIONS IN: methyltransferase activity; INVOLVED IN: biological_process unknown; LOCATED IN: chloroplast; EXPRESSED IN: 23 plant structures; EXPRESSED DURING: 13 growth stages; CONTAINS InterPro DOMAIN/s: Protein of unknown function DUF858, methyltransferase-like (InterPro:IPR008576); Has 501 Blast hits to 497 proteins in 206 species: Archae - 0; Bacteria - 15; Met…
HOMCHL001678	CR11G01940 glutamine cyclotransferase precursor-like IPR007788	HOMCHL001678	AT4G25719 Potential natural antisense gene, locus overlaps with AT4G25720;rna_type=other_rna;other RNA AT4G25720 This locus encodes a protein with similarity to gamma-glutamylcyclotransferase that may be involved in catalyzing the formation of pyroglutate residue on proteins that have been post-translationally processed to reveal a glutamine at their N-terminus. Enzymatic assays to test the funct…
HOMCHL001687	CR15G01850 Iron-regulated ABC transporter membrane component SufB IPR010231,IPR000825	HOMCHL001687	AT4G04770 Encodes an iron-stimulated ATPase. A member of the NAP subfamily of ABC transporters. Involved in Fe-S cluster assembly. Similar to SufB. Involved in the regulation of iron homeostasis. Able to form homodimers. Interacts with AtNAP7 inside the chloroplast.;ATP binding cassette protein 1 IPR010231,IPR000825 AT5G44316 Stabilizer of iron transporter SufD superfamily protein; INVOLVED IN: i…
HOMCHL001689	CR02G04660 ribosomal large subunit assembly and maintenance-related protein IPR007109,IPR007109,IPR007109	HOMCHL001689	AT1G52930 Ribosomal RNA processing Brix domain protein; CONTAINS InterPro DOMAIN/s: Brix domain (InterPro:IPR007109); BEST Arabidopsis thaliana protein match is: Ribosomal RNA processing Brix domain protein (TAIR:AT3G15460.1); Has 418 Blast hits to 416 proteins in 206 species: Archae - 0; Bacteria - 0; Metazoa - 126; Fungi - 137; Plants - 66; Viruses - 0; Other Eukaryotes - 89 (source: NCBI BLink…
HOMCHL001690	CR14G04210 Membrane-bound transcription factor site-1 protease precursor, putative IPR000209,IPR015500	HOMCHL001690	AT5G19660 S1P appears to function as a Golgi-localized subtilase and to help protect seedlings against salt and osmotic stress. The roots of s1p-3 mutants are hypersensitive to NaCl, KCl, LiCl, and mannitol. Several salt-stress responsive genes show weaker induction in an s1P-3 mutant background. The proteolytic cleavage of the bZIP17 transcription factor depends on S1P in vitro. And there is evi…
HOMCHL001706	CR01G12360 Chain A, Crystal Structure Of Human Flap Endonuclease Fen1 IPR006084,IPR006084,IPR006084,IPR006084,IPR006084,IPR019974,IPR020045,IPR006085,IPR006086,IPR006085,IPR006086,IPR006084,IPR019974,IPR008918	HOMCHL001706	AT5G26680 5'-3' exonuclease family protein; FUNCTIONS IN: 5'-3' exonuclease activity, DNA binding, catalytic activity, nuclease activity; INVOLVED IN: DNA repair; EXPRESSED IN: 21 plant structures; EXPRESSED DURING: 9 growth stages; CONTAINS InterPro DOMAIN/s: XPG conserved site (InterPro:IPR019974), XPG N-terminal (InterPro:IPR006085), DNA repair protein (XPGC)/yeast Rad (InterPro:IPR006084), 5'…
HOMCHL001716	CR07G05470 Iron-sulfur assembly-like protein IPR000361	HOMCHL001716	AT5G03900 Iron-sulphur cluster biosynthesis family protein; FUNCTIONS IN: molecular_function unknown; INVOLVED IN: biological_process unknown; LOCATED IN: chloroplast envelope; EXPRESSED IN: 22 plant structures; EXPRESSED DURING: 13 growth stages; CONTAINS InterPro DOMAIN/s: FeS cluster biogenesis (InterPro:IPR000361); Has 30201 Blast hits to 17322 proteins in 780 species: Archae - 12; Bacteria -…
HOMCHL001722	CR08G02760 zeta-cop, subunit of COP-I complex IPR011012	HOMCHL001722	AT1G60970 SNARE-like superfamily protein; INVOLVED IN: intracellular protein transport, transport; LOCATED IN: clathrin vesicle coat; EXPRESSED IN: leaf whorl, sperm cell, pedicel; EXPRESSED DURING: 4 anthesis; CONTAINS InterPro DOMAIN/s: Longin-like (InterPro:IPR011012); BEST Arabidopsis thaliana protein match is: SNARE-like superfamily protein (TAIR:AT3G09800.1); Has 621 Blast hits to 621 prote…
HOMCHL001725	CR07G06280 glutamyl-tRNA reductase precursor (ISS) IPR018214,IPR016040,IPR015895,IPR016040,IPR015896,IPR015896,IPR015895,IPR000343,IPR006151,IPR000343	HOMCHL001725	AT1G09940 Encodes glutamyl-tRNA reductase. Involved in heme biosynthesis in non-photosynthetic tissues and induced by oxidative stress in photosynthetic tissues to supply heme for defensive hemoproteins;Glutamyl-tRNA reductase family protein IPR018214,IPR015895,IPR016040,IPR015896,IPR015896,IPR015895,IPR000343,IPR006151,IPR000343 AT2G31250 HEMA3; FUNCTIONS IN: glutamyl-tRNA reductase activity, NA…
HOMCHL001726	CR12G06910 linked glycosylation 1 homolog (yeast, beta-1,4-mannosyltransferase), isoform IPR001296	HOMCHL001726	AT1G16570 UDP-Glycosyltransferase superfamily protein; FUNCTIONS IN: transferase activity, transferring glycosyl groups; INVOLVED IN: biosynthetic process; LOCATED IN: mitochondrion; EXPRESSED IN: 22 plant structures; EXPRESSED DURING: 14 growth stages; CONTAINS InterPro DOMAIN/s: Glycosyl transferase, group 1 (InterPro:IPR001296); Has 30201 Blast hits to 17322 proteins in 780 species: Archae - 1…
HOMCHL001727	CR10G03850 deoxyhypusine hydroxylase/monooxygenase, isoform CRA IPR004155,IPR004155,IPR016024,IPR011989,IPR011989,IPR004155,IPR004155,IPR004155,IPR004155,IPR004155,IPR004155	HOMCHL001727	AT3G58180 ARM repeat superfamily protein; FUNCTIONS IN: lyase activity, binding; INVOLVED IN: biological_process unknown; LOCATED IN: phycobilisome; EXPRESSED IN: 22 plant structures; EXPRESSED DURING: 13 growth stages; CONTAINS InterPro DOMAIN/s: Armadillo-like helical (InterPro:IPR011989), Armadillo-type fold (InterPro:IPR016024), PBS lyase HEAT-like repeat (InterPro:IPR004155); BEST Arabidopsi…
HOMCHL001734	CR13G07030 stExt_fgenesh1_pg.C_chromosome_130453;pid=346858;prot=eq;tid=346865;transcript=eq IPR018553
HOMCHL001735	CR02G10800 Meiotic cell division protein Pelota/DOM34 (ISS) IPR005142,IPR005141,IPR005140,IPR004405,IPR004405	HOMCHL001735	AT3G58390 Eukaryotic release factor 1 (eRF1) family protein; FUNCTIONS IN: translation release factor activity; INVOLVED IN: translational termination, translation; EXPRESSED IN: sperm cell, cultured cell; CONTAINS InterPro DOMAIN/s: eRF1 domain 2 (InterPro:IPR005141), eRF1 domain 3 (InterPro:IPR005142), eRF1 domain 1 (InterPro:IPR005140), Probable translation factor pelota (InterPro:IPR004405); …
HOMCHL001742	CR06G00500 Myristoyl-CoA:protein N-myristoyltransferase, N-terminal domain containing protein IPR000903,IPR016181,IPR016181,IPR000903,IPR000903,IPR000903,IPR016181,IPR016181	HOMCHL001742	AT2G44175 Acyl-CoA N-acyltransferases (NAT) superfamily protein; FUNCTIONS IN: glycylpeptide N-tetradecanoyltransferase activity; INVOLVED IN: N-terminal protein myristoylation; LOCATED IN: cellular_component unknown; CONTAINS InterPro DOMAIN/s: Myristoyl-CoA:protein N-myristoyltransferase (InterPro:IPR000903), Myristoyl-CoA:protein N-myristoyltransferase, N-terminal (InterPro:IPR022676), Acyl-Co…
HOMCHL001751	CR10G03690 Isomeroreductase Complexed With Nadph, Magnesium And Inhibitor Ipoha IPR016040,IPR016040,IPR013023,IPR013328,IPR008927,IPR000506,IPR000506,IPR013116	HOMCHL001751	AT3G58610 ketol-acid reductoisomerase; FUNCTIONS IN: copper ion binding, ketol-acid reductoisomerase activity; INVOLVED IN: response to cadmium ion, branched chain family amino acid biosynthetic process; LOCATED IN: in 6 components; EXPRESSED IN: 26 plant structures; EXPRESSED DURING: 15 growth stages; CONTAINS InterPro DOMAIN/s: Acetohydroxy acid isomeroreductase, catalytic (InterPro:IPR013116),…
HOMCHL001754	CR16G03350 delta(7)-sterol-C5(6)-desaturase 1 IPR006694	HOMCHL001754	AT3G02580 Brassinosteroid biosynthetic enzyme, catalyzes delta7 sterol C-5 desaturation step. Mutant has dwarf phenotype.;sterol 1 IPR006694 AT3G02590 Fatty acid hydroxylase superfamily protein; FUNCTIONS IN: oxidoreductase activity, C-5 sterol desaturase activity, iron ion binding; INVOLVED IN: oxidation reduction, sterol biosynthetic process, fatty acid biosynthetic process; LOCATED IN: endopla…
HOMCHL001758	CR02G06310 dehydrogenase/reductase protein, member 7C IPR002198,IPR002198,IPR002198,IPR016040,IPR016040,IPR002198,IPR020904,IPR002198,IPR002347,IPR002347,IPR002347,IPR002347,IPR002347	HOMCHL001758	AT3G03330 NAD(P)-binding Rossmann-fold superfamily protein; FUNCTIONS IN: oxidoreductase activity, binding, catalytic activity; INVOLVED IN: oxidation reduction, metabolic process; LOCATED IN: endoplasmic reticulum, plasma membrane; EXPRESSED IN: 25 plant structures; EXPRESSED DURING: 13 growth stages; CONTAINS InterPro DOMAIN/s: Short-chain dehydrogenase/reductase, conserved site (InterPro:IPR02…
HOMCHL001762	CR12G03980 WD domain, G-beta repeat containing protein IPR017986,IPR011046,IPR001680,IPR001680,IPR001680,IPR001680,IPR012952,IPR015943,IPR019782,IPR019775,IPR019781	HOMCHL001762	AT3G10530 Transducin/WD40 repeat-like superfamily protein; FUNCTIONS IN: nucleotide binding; INVOLVED IN: biological_process unknown; LOCATED IN: CUL4 RING ubiquitin ligase complex; EXPRESSED IN: 23 plant structures; EXPRESSED DURING: 13 growth stages; CONTAINS InterPro DOMAIN/s: WD40 repeat 2 (InterPro:IPR019782), BING4, C-terminal (InterPro:IPR012952), WD40 repeat-like-containing domain (InterP…
HOMCHL001770	CR15G02160 26S proteasome non-ATPase regulatory subunit 13 IPR000717,IPR000717	HOMCHL001770	AT4G19006 Proteasome component (PCI) domain protein; CONTAINS InterPro DOMAIN/s: Proteasome component (PCI) domain (InterPro:IPR000717); BEST Arabidopsis thaliana protein match is: Proteasome component (PCI) domain protein (TAIR:AT5G45620.1); Has 1087 Blast hits to 1083 proteins in 229 species: Archae - 0; Bacteria - 0; Metazoa - 564; Fungi - 232; Plants - 168; Viruses - 0; Other Eukaryotes - 123…
HOMCHL001781	CR11G03020 Histidine biosynthesis protein HisF:Imidazole glycerol phosphate synthase, glutamine amidotransferase IPR006062,IPR013785,IPR011060	HOMCHL001781	AT4G26900 encodes a glutamine amidotransferase and cyclase, catalyzes the fifth and sixth steps of the histidine biosynthetic pathway;HIS HF IPR010139,IPR017926,IPR011060,IPR004651,IPR000991,IPR006062,IPR014640,IPR013785
HOMCHL001782	CR06G01020 ubiquitin carboxyl-terminal hydrolase L5, isoform CRA IPR017390,IPR001578,IPR001578,IPR001578,IPR001578,IPR001578,IPR001578,IPR001578	HOMCHL001782	AT1G65650 UCH2; CONTAINS InterPro DOMAIN/s: Peptidase C12, ubiquitin carboxyl-terminal hydrolase 1 (InterPro:IPR001578), Ubiquitinyl hydrolase, UCH37 type (InterPro:IPR017390); BEST Arabidopsis thaliana protein match is: Peptidase C12, ubiquitin carboxyl-terminal hydrolase 1 (TAIR:AT5G16310.1); Has 1283 Blast hits to 1275 proteins in 236 species: Archae - 0; Bacteria - 0; Metazoa - 633; Fungi - 3…
HOMCHL001790	CR02G15220 uncharacterized enzyme involved in pigment biosynthesis IPR007342,IPR007342,IPR007342	HOMCHL001790	AT1G50510 indigoidine synthase A family protein; INVOLVED IN: biological_process unknown; LOCATED IN: peroxisome, plasma membrane; CONTAINS InterPro DOMAIN/s: Indigoidine synthase A like protein (InterPro:IPR007342); Has 1680 Blast hits to 1674 proteins in 598 species: Archae - 0; Bacteria - 980; Metazoa - 68; Fungi - 108; Plants - 51; Viruses - 0; Other Eukaryotes - 473 (source: NCBI BLink).;ind…
HOMCHL001791	CR16G02830 5 bisphosphate carboxylase/oxygenase large subunit N-methyltransferase, chloroplast precursor	HOMCHL001791	AT1G01920 SET domain-containing protein; BEST Arabidopsis thaliana protein match is: Rubisco methyltransferase family protein (TAIR:AT1G14030.1); Has 611 Blast hits to 608 proteins in 165 species: Archae - 0; Bacteria - 0; Metazoa - 143; Fungi - 239; Plants - 164; Viruses - 0; Other Eukaryotes - 65 (source: NCBI BLink).;SET domain-containing protein AT1G14030 Rubisco methyltransferase family prot…
HOMCHL001793	CR13G05830 Armadillo/beta-Catenin/plakoglobin (ISS) IPR000764,IPR000764,IPR000764,IPR000764,IPR000764	HOMCHL001793	AT1G26190 Phosphoribulokinase / Uridine kinase family; FUNCTIONS IN: adenylate cyclase activity, kinase activity, phosphotransferase activity, alcohol group as acceptor, ATP binding; INVOLVED IN: biosynthetic process, cAMP biosynthetic process, metabolic process; LOCATED IN: cellular_component unknown; EXPRESSED IN: 23 plant structures; EXPRESSED DURING: 12 growth stages; CONTAINS InterPro DOMAIN…
HOMCHL001805	CR02G07910 thioredoxin family Trp26-like protein IPR010400	HOMCHL001805	AT2G25950 CONTAINS InterPro DOMAIN/s: Proteasome-interacting thioredoxin-like domain, C-terminal (InterPro:IPR010400); BEST Arabidopsis thaliana protein match is: Protein of unknown function (DUF1000) (TAIR:AT3G04780.1); Has 551 Blast hits to 551 proteins in 191 species: Archae - 0; Bacteria - 0; Metazoa - 233; Fungi - 139; Plants - 82; Viruses - 0; Other Eukaryotes - 97 (source: NCBI BLink).;Pro…
HOMCHL001808	CR02G11050 phenylalanyl (F) tRNA Synthetase family member (frs-1) IPR002319,IPR004529,IPR006195,IPR002319	HOMCHL001808	AT3G58140 phenylalanyl-tRNA synthetase class IIc family protein; FUNCTIONS IN: in 6 functions; INVOLVED IN: tRNA processing, phenylalanyl-tRNA aminoacylation, translation, tRNA aminoacylation, tRNA aminoacylation for protein translation; LOCATED IN: mitochondrion, chloroplast, membrane; EXPRESSED IN: 23 plant structures; EXPRESSED DURING: 13 growth stages; CONTAINS InterPro DOMAIN/s: Phenylalanyl…
HOMCHL001813	CR16G06700 NEUCR Probable activator 1 subunit 5 IPR008921,IPR019483,IPR003593,IPR003959	HOMCHL001813	AT5G27740 A locus involved in embryogenesis. Mutations in this locus result in embryo lethality.;ATPase family associated with various cellular activities (AAA) IPR008921,IPR019483,IPR003593,IPR003959
HOMCHL001817	CR17G08010 Structures Of Adenylosuccinate Synthetase From Triticum Aestivum And Arabidopsis Thaliana IPR001114,IPR001114,IPR018220,IPR018220,IPR001114,IPR001114	HOMCHL001817	AT3G57610 encoding adenylosuccinate synthetase (AdSS), the enzyme involved in the first step of the formation of the purine nucleotide AMP (conversion of IMP to adenylo-succinate);adenylosuccinate synthase IPR001114,IPR001114,IPR018220,IPR018220,IPR001114,IPR001114
HOMCHL001819	CR03G06870 4-alpha-glucanotransferase, chloroplast IPR003385,IPR003385,IPR013781,IPR017853	HOMCHL001819	AT5G64860 Encodes a maltotriose-metabolizing enzyme with chloroplastic &#945;-1,4-glucanotransferase activity. Mutant has altered starch degradation.;disproportionating enzyme IPR003385,IPR003385,IPR013781,IPR017853
HOMCHL001824	CR06G09050 coenzyme Q2 homolog, prenyltransferase (yeast), isoform CRA IPR000537,IPR006370,IPR000537	HOMCHL001824	AT4G23660 Encodes para-hydroxy benzoate polyprenyl diphosphate transferase. The enzyme was shown to be able to use a wide range of prenyl substrates : from GPP (C10) to decaprenyl diphosphate (C50).;polyprenyltransferase 1 IPR000537,IPR006370
HOMCHL001829	CR09G05860 In Spacegroup P41 21 2 IPR005377,IPR005377	HOMCHL001829	AT4G27690 vacuolar protein sorting 26B (VPS26B); FUNCTIONS IN: molecular_function unknown; INVOLVED IN: intracellular protein transport, vacuolar transport, retrograde transport, endosome to Golgi; LOCATED IN: retromer complex; EXPRESSED IN: 22 plant structures; EXPRESSED DURING: 13 growth stages; CONTAINS InterPro DOMAIN/s: Vacuolar protein sorting-associated protein 26 (InterPro:IPR005377); BES…
HOMCHL001836	CR13G00470 eukaryotic translation initiation factor 3 subunit 10 (theta) IPR000717,IPR000717	HOMCHL001836	AT4G11420 Encodes a subunit of eukaryotic initiation factor 3 (eIF3), a multisubunit complex that is required for binding of mRNA to 40 S ribosomal subunits, stabilization of ternary complex binding to 40 S subunits, and dissociation of 40 and 60 S subunits.;eukaryotic translation initiation factor 3A IPR000717,IPR000717 AT4G23330 BEST Arabidopsis thaliana protein match is: eukaryotic translation…
HOMCHL001843	CR16G04910 Guided Design Of Alpha-Amino Acid-Derived Pin1 Inhibitors IPR000297,IPR000297,IPR000253,IPR000253,IPR000253,IPR000253,IPR000297,IPR008984	HOMCHL001843	AT1G26550 FKBP-like peptidyl-prolyl cis-trans isomerase family protein; FUNCTIONS IN: isomerase activity; INVOLVED IN: biological_process unknown; LOCATED IN: cellular_component unknown; EXPRESSED IN: 24 plant structures; EXPRESSED DURING: 13 growth stages; CONTAINS InterPro DOMAIN/s: Peptidyl-prolyl cis-trans isomerase, PpiC-type (InterPro:IPR000297); BEST Arabidopsis thaliana protein match is: …
HOMCHL001844	CR07G08040 multiple FF PF|01846 and WW PF|00397 domains. EST IPR002713,IPR001202,IPR001202,IPR002713,IPR002713,IPR001202,IPR001202,IPR002713,IPR001202,IPR001202,IPR002713,IPR002713,IPR002713,IPR002713,IPR001202,IPR001202	HOMCHL001844	AT1G44910 Binds the carboxyl-terminal domain (CTD) of the largest subunit of RNA polymerase II and functions as a scaffold for RNA processing machineries.;pre-mRNA-processing protein 40A IPR002713,IPR002713,IPR002713,IPR002713,IPR002713,IPR001202,IPR001202,IPR002713,IPR002713,IPR002713,IPR002713,IPR002713,IPR002713,IPR001202,IPR001202,IPR001202,IPR001202,IPR001202,IPR001202,IPR002713,IPR002713,IP…
HOMCHL001855	CR06G09620 uncharacterized transmembrane protein IPR002489,IPR002794,IPR002794	HOMCHL001855	AT1G78620 Protein of unknown function DUF92, transmembrane; LOCATED IN: chloroplast, chloroplast inner membrane; EXPRESSED IN: 22 plant structures; EXPRESSED DURING: 13 growth stages; CONTAINS InterPro DOMAIN/s: Protein of unknown function DUF92, transmembrane (InterPro:IPR002794); Has 35333 Blast hits to 34131 proteins in 2444 species: Archae - 798; Bacteria - 22429; Metazoa - 974; Fungi - 991; …
HOMCHL001861	CR06G02740 mRNA turnover protein 4 homolog IPR001790	HOMCHL001861	AT1G25260 Ribosomal protein L10 family protein; FUNCTIONS IN: structural constituent of ribosome; INVOLVED IN: translation, ribosome biogenesis; LOCATED IN: cytosolic ribosome, ribosome; EXPRESSED IN: 23 plant structures; EXPRESSED DURING: 13 growth stages; CONTAINS InterPro DOMAIN/s: Ribosomal protein L10 (InterPro:IPR001790); BEST Arabidopsis thaliana protein match is: Ribosomal protein L10 fam…
HOMCHL001863	CR03G02610 embryo sac development arrest 7 protein IPR015943,IPR011046,IPR001680,IPR001680,IPR001680,IPR001680	HOMCHL001863	AT3G56990 embryo sac development arrest 7 (EDA7); FUNCTIONS IN: molecular_function unknown; INVOLVED IN: megagametogenesis; LOCATED IN: nucleolus, CUL4 RING ubiquitin ligase complex; EXPRESSED IN: 21 plant structures; EXPRESSED DURING: 12 growth stages; CONTAINS InterPro DOMAIN/s: WD40 repeat-like-containing domain (InterPro:IPR011046), NUC153 (InterPro:IPR012580), WD40 repeat (InterPro:IPR001680…
HOMCHL001865	CR13G01100 L-Galactono-1,4-lactone dehydrogenase	HOMCHL001865	AT3G47930 L-Galactono-1,4-lactone dehydrogenase, catalyzes the final step of ascorbate biosynthesis;L-galactono-1,4-lactone dehydrogenase IPR016166,IPR015425,IPR016166,IPR010029,IPR006094,IPR007173
HOMCHL001867	CR06G10190 splicing factor 3a, subunit 3, 60kDa IPR021966	HOMCHL001867	AT5G06160 Encodes a protein with similarity to pre-mRNA splicing factor SF3a60 that is involved in gametic cell fate determination. Loss of function results in the ectopic expression of egg cell makers suggesting a role in restriction of gametic cell fate. Expressed strongly in gametophytes and weakly in sporophytes.;splicing factor-related IPR021966,IPR000690,IPR015880
HOMCHL001875	CR01G08890 8-divinyl protochlorophyllide a 8-vinyl reductase IPR016040,IPR016040	HOMCHL001875	AT5G18660 Encodes a protein with 3,8-divinyl protochlorophyllide a 8-vinyl reductase activity. Mutants accumulate divinyl chlorophyll rather than monovinyl chlorophyll.;NAD(P)-binding Rossmann-fold superfamily protein IPR016040,IPR016040
HOMCHL001877	CR06G11700 rhodanese homology domain-containing protein IPR001763,IPR001763,IPR001763,IPR001763,IPR001763	HOMCHL001877	AT1G17850 Rhodanese/Cell cycle control phosphatase superfamily protein; FUNCTIONS IN: molecular_function unknown; INVOLVED IN: biological_process unknown; LOCATED IN: chloroplast; EXPRESSED IN: 22 plant structures; EXPRESSED DURING: 13 growth stages; CONTAINS InterPro DOMAIN/s: Rhodanese-like (InterPro:IPR001763); BEST Arabidopsis thaliana protein match is: Rhodanese/Cell cycle control phosphatas…
HOMCHL001882	CR01G05760 ATPase, H+ transporting, lysosomal 50/57kDa, V1 subunit H IPR011987,IPR004908,IPR016024,IPR011989,IPR004908,IPR000225,IPR000225,IPR000225,IPR011987,IPR004908	HOMCHL001882	AT3G42050 vacuolar ATP synthase subunit H family protein; FUNCTIONS IN: binding, hydrolase activity, acting on acid anhydrides, catalyzing transmembrane movement of substances, proton-transporting ATPase activity, rotational mechanism; INVOLVED IN: ATP synthesis coupled proton transport; LOCATED IN: vacuolar membrane, chloroplast, plasma membrane, vacuole, plant-type vacuole; EXPRESSED IN: 27 pla…
HOMCHL001884	CR06G00350 Unc-50 homolog (C. elegans) IPR007881,IPR007881	HOMCHL001884	AT2G15240 UNC-50 family protein; CONTAINS InterPro DOMAIN/s: UNC-50 (InterPro:IPR007881); Has 331 Blast hits to 331 proteins in 162 species: Archae - 0; Bacteria - 0; Metazoa - 153; Fungi - 93; Plants - 47; Viruses - 0; Other Eukaryotes - 38 (source: NCBI BLink).;UNC-50 family protein IPR007881,IPR007881
HOMCHL001885	CR01G07120 UBA and UBX domain-containing protein IPR001012,IPR012989,IPR001012,IPR012989,IPR012989,IPR001012,IPR012989	HOMCHL001885	AT4G04210 Arabidopsis thaliana CDC48-interacting UBX-domain protein (PUX4);plant UBX domain containing protein 4 IPR012989,IPR001012,IPR001012,IPR012989,IPR012989,IPR012989,IPR001012 AT4G15410 serine/threonine protein phosphatase 2A 55 kDa regulatory subunit B prime gamma (PUX5); FUNCTIONS IN: protein binding; INVOLVED IN: biological_process unknown; LOCATED IN: cellular_component unknown; EXPRES…
HOMCHL001890	CR12G07850 Between Pp2a-Specific Methylesterase Pme-1 And Pp2a Core Enzyme IPR000639,IPR000639,IPR016812,IPR000073	HOMCHL001890	AT4G10050 esterase/lipase/thioesterase family protein; FUNCTIONS IN: hydrolase activity; LOCATED IN: vacuole; EXPRESSED IN: 23 plant structures; EXPRESSED DURING: 13 growth stages; CONTAINS InterPro DOMAIN/s: Alpha/beta hydrolase fold-1 (InterPro:IPR000073), Protein phosphatase methylesterase, eukaryotic (InterPro:IPR016812); Has 30201 Blast hits to 17322 proteins in 780 species: Archae - 12; Bac…
HOMCHL001893	CR07G00420 Structure Of Trm8-Trm82, The Yeast Trna M7g Methylation Complex IPR003358,IPR003358,IPR003358	HOMCHL001893	AT5G17660 tRNA (guanine-N-7) methyltransferase; FUNCTIONS IN: tRNA (guanine-N7-)-methyltransferase activity; INVOLVED IN: tRNA modification; LOCATED IN: chloroplast; EXPRESSED IN: 21 plant structures; EXPRESSED DURING: 13 growth stages; CONTAINS InterPro DOMAIN/s: tRNA (guanine-N-7) methyltransferase (InterPro:IPR003358); BEST Arabidopsis thaliana protein match is: tRNA (guanine-N-7) methyltransf…
HOMCHL001895	CR04G00710 putative thiol methyltransferase 2 IPR008854	HOMCHL001895	AT2G43910 HARMLESS TO OZONE LAYER 1 (HOL1); FUNCTIONS IN: methyltransferase activity, thiopurine S-methyltransferase activity; INVOLVED IN: metabolic process; LOCATED IN: plasma membrane; EXPRESSED IN: guard cell, cultured cell, leaf; CONTAINS InterPro DOMAIN/s: Thiopurine S-methyltransferase (InterPro:IPR008854); BEST Arabidopsis thaliana protein match is: S-adenosyl-L-methionine-dependent methy…
HOMCHL001896	CR17G05440 component of oligomeric golgi complex 5 IPR019465	HOMCHL001896	AT1G67930 Golgi transport complex protein-related; LOCATED IN: chloroplast; EXPRESSED IN: 23 plant structures; EXPRESSED DURING: 13 growth stages; CONTAINS InterPro DOMAIN/s: Conserved oligomeric Golgi complex, subunit 5 (InterPro:IPR019465); Has 4471 Blast hits to 590 proteins in 146 species: Archae - 0; Bacteria - 79; Metazoa - 393; Fungi - 221; Plants - 65; Viruses - 7; Other Eukaryotes - 3706…
HOMCHL001897	CR08G03040 E-4-hydroxy-3-methyl-but-2-enyl pyrophosphate reductase IPR003451,IPR003451	HOMCHL001897	AT4G34350 Arabidopsis ISPH is involved in the plastid nonmevalonate pathway of isoprenoid biosynthesis. It was shown to complement the lethal phenotype of E. coli ispH mutant and is therefore most likely encodes a protein with 4-hydroxy-3-methylbut-2-en-1-yl diphosphate reductase activity involved in the last step of mevalonate-independent isopentenyl biosynthesis. Mutant has Albino seedling.;4-h…
HOMCHL001899	CR06G00450 hlre2_kg.scaffold_3000452;pid=142479;prot=eq;tid=142479;transcript=eq IPR016151,IPR000432,IPR000432,IPR000432,IPR000432	HOMCHL001899	AT3G24320 Promotes re-arrangements of mitochondrial genome. Mutations affects mitochondrial gene expression, and impairs mitochondrial function. Dual targeting of the protein to mitochondria and chloroplasts caused by alternative translation initiation.;MUTL protein homolog 1 IPR016151,IPR000432,IPR000432,IPR009003,IPR000305,IPR000432,IPR000432,IPR007695,IPR000305,IPR016151
HOMCHL001905	CR03G04310 Malignant T Cell-Amplified Sequence 1 IPR002478,IPR015947	HOMCHL001905	AT5G22830 Transmembrane magnesium transporter. One of nine family members.;magnesium (Mg) transporter 10 IPR002523
HOMCHL001907	CR12G01520 (E)-4-hydroxy-3-methyl-but-2-enyl diphosphate synthase IPR004588,IPR017178,IPR004588,IPR004174,IPR011005	HOMCHL001907	AT5G60600 Encodes a chloroplast-localized hydroxy-2-methyl-2-(E)-butenyl 4-diphosphate (HMBPP) synthase (HDS), catalyzes the formation of HMBPP from 2-C-methyl-D-erythrytol 2,4-cyclodiphosphate (MEcPP). The HDS enzyme controls the penultimate steps of the biosynthesis of IPP and dimethylallyl diphosphate (DMAPP) via the MEP pathway and may serve as a metabolic control point for SA-mediated diseas…
HOMCHL001909	CR06G11290 wing morphogenesis defect, isoform A IPR017986,IPR011046,IPR001680,IPR001680,IPR001680,IPR001680,IPR001680,IPR001680,IPR001680,IPR015943,IPR019782,IPR019782,IPR019775,IPR019781,IPR019781,IPR019781,IPR019781	HOMCHL001909	AT1G15470 Transducin/WD40 repeat-like superfamily protein; CONTAINS InterPro DOMAIN/s: WD40 repeat 2 (InterPro:IPR019782), WD40 repeat-like-containing domain (InterPro:IPR011046), WD40 repeat, conserved site (InterPro:IPR019775), WD40-repeat-containing domain (InterPro:IPR017986), WD40/YVTN repeat-like-containing domain (InterPro:IPR015943), WD40 repeat (InterPro:IPR001680), WD40 repeat, subgroup…
HOMCHL001912	CR02G05110 proteasome Regulatory Particle, Non-ATPase-like family member (rpn-6) IPR000717,IPR013143,IPR000717,IPR011991	HOMCHL001912	AT1G29150 specifically interacts with FUS6/COP11 via the C-terminal domain of FUS6/COP11 and associates with an ATPase subunit of the 19S proteasome regulatory complex, AtS6A.;non-ATPase subunit 9 IPR000717,IPR013143,IPR000717,IPR011991
HOMCHL001914	CR03G05650 envelope membrane protein OEP75 precursor-garden pea gb|AAA5 IPR000184	HOMCHL001914	AT3G46740 Component of the translocon outer membrane (TOC) complex. Forms the outer envelope translocation channel (beta-barrel). Plays a role in preprotein conductance. Imported into chloroplast. Expressed in young dividing photosynthetic tissues. Knockout mutants are embryo lethal with arrested development at the two-cell stage. Knockout mutants have abnormal etioplasts.;translocon at the outer…
HOMCHL001915	CR23G00600 Peptidase, cysteine peptidase active site	HOMCHL001915	AT1G54680 unknown protein; FUNCTIONS IN: molecular_function unknown; INVOLVED IN: biological_process unknown; LOCATED IN: endomembrane system; EXPRESSED IN: 22 plant structures; EXPRESSED DURING: 13 growth stages; BEST Arabidopsis thaliana protein match is: unknown protein (TAIR:AT5G27290.1); Has 200 Blast hits to 200 proteins in 57 species: Archae - 0; Bacteria - 59; Metazoa - 0; Fungi - 0; Plan…
HOMCHL001917	CR06G06220 hydroxyacid dehydrogenases IPR016040,IPR016040,IPR003099,IPR012070,IPR003099	HOMCHL001917	AT1G15710 prephenate dehydrogenase family protein; FUNCTIONS IN: prephenate dehydrogenase (NADP+) activity; INVOLVED IN: tyrosine biosynthetic process; LOCATED IN: chloroplast; EXPRESSED IN: 24 plant structures; EXPRESSED DURING: 13 growth stages; CONTAINS InterPro DOMAIN/s: Prephenate dehydrogenase (InterPro:IPR003099), Arogenate/prephenate dehydrogenase (InterPro:IPR012070); BEST Arabidopsis th…
HOMCHL001946	CR22G00580 u.g9837_t1;pid=291917;prot=eq;tid=291924;transcript=eq IPR007594,IPR007594,IPR007594,IPR007594	HOMCHL001946	AT5G07630 lipid transporters; FUNCTIONS IN: lipid transporter activity; INVOLVED IN: nuclear division, lipid transport; LOCATED IN: membrane; EXPRESSED IN: 23 plant structures; EXPRESSED DURING: 13 growth stages; CONTAINS InterPro DOMAIN/s: RFT1 (InterPro:IPR007594); Has 367 Blast hits to 362 proteins in 190 species: Archae - 2; Bacteria - 15; Metazoa - 110; Fungi - 135; Plants - 51; Viruses - 0;…
HOMCHL001948	CR12G04880 conserved protein, COG SSU ribosomal protein S8E	HOMCHL001948	AT5G06360 Ribosomal protein S8e family protein; CONTAINS InterPro DOMAIN/s: Ribosomal protein S8e/ribosomal biogenesis NSA2= (InterPro:IPR022309); Has 1807 Blast hits to 1807 proteins in 277 species: Archae - 0; Bacteria - 0; Metazoa - 736; Fungi - 347; Plants - 385; Viruses - 0; Other Eukaryotes - 339 (source: NCBI BLink).;Ribosomal protein S8e family protein
HOMCHL001955	CR07G02760 Isopropylmalate dehydrogenase, splicing variant a IPR001804,IPR004429,IPR004429,IPR019818,IPR001804,IPR001804	HOMCHL001955	AT1G80560 The AtIMD2 is one out of 3 genes encoding the enzyme 3-isopropylmalate dehydrogenase involved in leucine biosynthesis in Arabidopsis. Its subcellular location has been targeted to plastids.;isopropylmalate dehydrogenase 2 IPR001804,IPR004429,IPR004429,IPR019818,IPR001804,IPR001804
HOMCHL001956	CR17G04000 Disulfide bond chaperones of the HSP33 family IPR000397,IPR000397,IPR016153,IPR016153,IPR016154
HOMCHL001959	CR12G04260 Protein involved in iron metabolism in mitochondria IPR014824,IPR001075,IPR017065,IPR014824,IPR014824,IPR001075	HOMCHL001959	AT1G64990 Encodes a GPCR-type G protein receptor with nine predicted transmembrane domains. The protein binds abscisic acid (ABA) and is predicted to function as an ABA receptor. It has GTP-binding and GTPase activity and binds to ABA more effectively in the presence of GDP. GTG1 binds to GPA1, the alpha subunit of the heterotrimeric G protein. GPA1 (in its GTP-bound state) affects the GTP bindin…
HOMCHL001965	CR01G13630 G protein-coupled receptor 89 (predicted), isoform CRA IPR015672	HOMCHL001965	AT1G12880 nudix hydrolase homolog 12 (NUDT12); FUNCTIONS IN: hydrolase activity; INVOLVED IN: biological_process unknown; EXPRESSED IN: 23 plant structures; EXPRESSED DURING: 15 growth stages; CONTAINS InterPro DOMAIN/s: NUDIX hydrolase domain-like (InterPro:IPR015797), NUDIX hydrolase, conserved site (InterPro:IPR020084), NUDIX hydrolase domain (InterPro:IPR000086); BEST Arabidopsis thaliana pro…
HOMCHL001972	CR12G13380 serine hydroxymethyltransferase SLA/LP (autoimmune hepatitis marker in humans) IPR019872,IPR015424,IPR008829,IPR008829,IPR019872
HOMCHL001981	CR02G07050 diphosphoinositol polyphosphate phosphohydrolase, putative IPR020084,IPR015797,IPR000086,IPR000086	HOMCHL001981	AT5G04110 DNA GYRASE B3 (GYRB3); FUNCTIONS IN: DNA topoisomerase activity, DNA topoisomerase (ATP-hydrolyzing) activity, DNA binding, ATP binding; INVOLVED IN: DNA topological change, DNA metabolic process; LOCATED IN: chromosome; EXPRESSED IN: 24 plant structures; EXPRESSED DURING: 13 growth stages; CONTAINS InterPro DOMAIN/s: SANT, DNA-binding (InterPro:IPR001005), Ribosomal protein S5 domain 2…
HOMCHL001985	CR10G04980 DNA gyrase subunit B, chloroplastic/mitochondrial IPR020568,IPR018522,IPR000565,IPR000565,IPR000565,IPR000565,IPR000565,IPR000565,IPR000565,IPR000565,IPR000565,IPR003594,IPR001241,IPR003594,IPR001241,IPR001241,IPR001241,IPR001241,IPR001241,IPR001241,IPR001241,IPR001241,IPR001241,IPR014721,IPR003594,IPR013506,IPR003594,IPR013760,IPR013759,IPR002288	HOMCHL001985	AT1G13870 Encodes a homolog of the yeast TOT4/KTI12 protein. Yeast TOT4/KTI12 associates with Elongator, a multisubunit complex that binds the RNA polymerase II transcription elongation complex. Ds insertion mutant has enlarged shoot apical region, 4 to 6 long slender leaves followed by spike-like structures, short roots.;calmodulin binding;purine nucleotide binding
HOMCHL001988	CR17G03170 chromatin associated	HOMCHL001988	AT1G12840 Encodes subunit C of the vacuolar H(+)-ATPase (V-ATPase). Bound and phosphorylated by AtWNK8.;vacuolar ATP synthase subunit C (VATC) / V-ATPase C subunit / vacuolar proton pump C subunit (DET3) IPR004907,IPR004907
HOMCHL001995	CR06G00310 translocating f-type, v-type and A-type ATPase superfamily IPR004907,IPR011162,IPR004907	HOMCHL001995	AT4G26770 Phosphatidate cytidylyltransferase family protein; FUNCTIONS IN: phosphatidate cytidylyltransferase activity; INVOLVED IN: phospholipid biosynthetic process; LOCATED IN: membrane; EXPRESSED IN: petal, leaf whorl, flower, pollen tube; EXPRESSED DURING: 4 anthesis, petal differentiation and expansion stage; CONTAINS InterPro DOMAIN/s: Phosphatidate cytidylyltransferase (InterPro:IPR000374…
HOMCHL002007	CR03G07860 Phosphatidate cytidylyltransferase, photoreceptor-specific IPR000374,IPR000374,IPR016720	HOMCHL002007	AT1G30630 Coatomer epsilon subunit; FUNCTIONS IN: protein transporter activity, structural molecule activity, binding; INVOLVED IN: retrograde vesicle-mediated transport, Golgi to ER; LOCATED IN: plasma membrane; EXPRESSED IN: 24 plant structures; EXPRESSED DURING: 13 growth stages; CONTAINS InterPro DOMAIN/s: Tetratricopeptide-like helical (InterPro:IPR011990), Coatomer, epsilon subunit (InterPr…
HOMCHL002011	CR13G06290 Vesicle coat complex COPI, epsilon subunit IPR011990,IPR006822,IPR006822,IPR006822	HOMCHL002011	AT5G27620 core cell cycle genes;cyclin H;1 IPR011028,IPR011028,IPR015432,IPR006671,IPR013763,IPR015429,IPR006670
HOMCHL002021	CR75G00040 stExt_fgenesh1_pm.C_750002;pid=382151;prot=eq;tid=382158;transcript=eq IPR011028,IPR015432,IPR015429,IPR013763	HOMCHL002021	AT2G41490 UDP-GlcNAc:dolichol phosphate N-acetylglucosamine-1-phosphate transferase;UDP-glcnac-adolichol phosphate glcnac-1-p-transferase IPR018481 AT3G57220 Glycosyl transferase family 4 protein; FUNCTIONS IN: UDP-N-acetylglucosamine-dolichyl-phosphate N-acetylglucosaminephosphotransferase activity; INVOLVED IN: polysaccharide biosynthetic process; LOCATED IN: endoplasmic reticulum, plasma membr…
HOMCHL002024	CR16G03180 Dolichyl-phosphate (UDP-N-acetylglucosamine) N-acetylglucosaminephosphotransferase 1 IPR018481	HOMCHL002024	AT1G36280 L-Aspartase-like family protein; FUNCTIONS IN: N6-(1,2-dicarboxyethyl)AMP AMP-lyase (fumarate-forming) activity, catalytic activity; INVOLVED IN: purine ribonucleotide biosynthetic process, purine base biosynthetic process, IMP biosynthetic process; LOCATED IN: chloroplast; CONTAINS InterPro DOMAIN/s: Adenylosuccinate lyase C-terminal/plant (InterPro:IPR013539), L-Aspartase-like (InterP…
HOMCHL002025	CR13G00740 Chain A, Crystal Structure Of Escherichia Coli Adenylosuccinate Lyase Mutant IPR000362,IPR013539,IPR000362,IPR000362,IPR000362,IPR000362,IPR008948,IPR004769	HOMCHL002025	AT2G37670 Transducin/WD40 repeat-like superfamily protein; CONTAINS InterPro DOMAIN/s: WD40 repeat 2 (InterPro:IPR019782), WD40 repeat, conserved site (InterPro:IPR019775), WD40 repeat (InterPro:IPR001680), G-protein beta WD-40 repeat, region (InterPro:IPR020472), WD40 repeat-like-containing domain (InterPro:IPR011046), WD40-repeat-containing domain (InterPro:IPR017986), WD40/YVTN repeat-like-con…
HOMCHL002033	CR06G05760 WD repeat containing protein 44 IPR011046,IPR019782,IPR019782,IPR017986,IPR017986,IPR019781,IPR019781,IPR019781,IPR015943,IPR001680,IPR001680,IPR001680,IPR001680,IPR001680,IPR001680	HOMCHL002033	AT2G42670 Protein of unknown function (DUF1637); FUNCTIONS IN: cysteamine dioxygenase activity; INVOLVED IN: oxidation reduction; LOCATED IN: cellular_component unknown; EXPRESSED IN: 24 plant structures; EXPRESSED DURING: 15 growth stages; CONTAINS InterPro DOMAIN/s: Protein of unknown function DUF1637 (InterPro:IPR012864); BEST Arabidopsis thaliana protein match is: Protein of unknown function …
HOMCHL002040	CR02G03970 Cupin, RmlC-type IPR012864,IPR012864,IPR012864	HOMCHL002040	AT2G15620 Involved in the second step of nitrate assimilation. Its expression is induced by nitrate.;nitrite reductase 1 IPR005117,IPR005117,IPR006066,IPR006066,IPR006067,IPR006067,IPR006066,IPR005117,IPR005117
HOMCHL002041	CR09G05120 hemoprotein beta-component, ferrodoxin-like:Nitrite and sulphite reductase 4Fe IPR005117,IPR005117,IPR006066,IPR006066,IPR006067,IPR006067,IPR006066,IPR005117,IPR005117	HOMCHL002041	AT5G57040 Lactoylglutathione lyase / glyoxalase I family protein; FUNCTIONS IN: catalytic activity; INVOLVED IN: metabolic process; LOCATED IN: chloroplast; EXPRESSED IN: 23 plant structures; EXPRESSED DURING: 15 growth stages; CONTAINS InterPro DOMAIN/s: Glyoxalase/bleomycin resistance protein/dioxygenase (InterPro:IPR004360); BEST Arabidopsis thaliana protein match is: Lactoylglutathione lyase …
HOMCHL002048	CR10G10490 lactoylglutathione lyase family protein / glyoxalase I family protein IPR004360	HOMCHL002048	AT2G45730 eukaryotic initiation factor 3 gamma subunit family protein; FUNCTIONS IN: translation initiation factor activity; INVOLVED IN: translational initiation, regulation of translational initiation; LOCATED IN: cellular_component unknown; EXPRESSED IN: 24 plant structures; EXPRESSED DURING: 13 growth stages; CONTAINS InterPro DOMAIN/s: Eukaryotic initiation factor 3, gamma subunit (InterPro:…
HOMCHL002051	CR12G12400 tRNA (adenine-N(1)-)-methyltransferase non-catalytic subunit TRM6, putative IPR007316,IPR007316	HOMCHL002051	AT5G66540 FUNCTIONS IN: molecular_function unknown; INVOLVED IN: rRNA processing; LOCATED IN: cytosol, nucleolus, nucleus; EXPRESSED IN: 22 plant structures; EXPRESSED DURING: 12 growth stages; CONTAINS InterPro DOMAIN/s: U3 small nucleolar ribonucleoprotein complex, subunit Mpp10p (InterPro:IPR012173), Mpp10 protein (InterPro:IPR007151); Has 30201 Blast hits to 17322 proteins in 780 species: Arc…
HOMCHL002053	CR08G02600 U3 small nucleolar ribonucleoprotein protein MPP10 IPR007151,IPR007151,IPR007151	HOMCHL002053	AT5G08420 RNA-binding KH domain-containing protein; FUNCTIONS IN: RNA binding; INVOLVED IN: biological_process unknown; LOCATED IN: cellular_component unknown; EXPRESSED IN: 22 plant structures; EXPRESSED DURING: 13 growth stages; CONTAINS InterPro DOMAIN/s: K Homology (InterPro:IPR004087); Has 2263 Blast hits to 1799 proteins in 332 species: Archae - 149; Bacteria - 48; Metazoa - 634; Fungi - 30…
HOMCHL002062	CR12G05050 Ribosomal RNA assembly protein mis3, putative IPR004087	HOMCHL002062	AT5G09570 Cox19-like CHCH family protein; FUNCTIONS IN: molecular_function unknown; INVOLVED IN: biological_process unknown; LOCATED IN: chloroplast; EXPRESSED IN: 23 plant structures; EXPRESSED DURING: 14 growth stages; CONTAINS InterPro DOMAIN/s: CHCH (InterPro:IPR010625); BEST Arabidopsis thaliana protein match is: unknown protein (TAIR:AT5G64400.1); Has 185 Blast hits to 185 proteins in 73 sp…
HOMCHL002074	CR02G15830 stExt_fgenesh1_pm.C_chromosome_20823;pid=377458;prot=eq;tid=377465;transcript=eq	HOMCHL002074	AT3G55360 Enoyl-CoA reductase is involved in all very long chain fatty acids (VLCFA) elongation reactions that are required for cuticular wax, storage lipid and sphingolipid metabolism. The protein is located in the ER, but in contrast to its yeast homolog TSC13 is not particularly enriched in the nuclear envelope-vacuole junction. Mutants in this gene show abnormal organ morphology and stem glos…
HOMCHL002097	CR14G01450 potential steroid 5-alpha-reductase IPR019955,IPR001104,IPR001104,IPR000626	HOMCHL002097	AT5G24690 INVOLVED IN: biological_process unknown; LOCATED IN: mitochondrion, chloroplast, plastid, chloroplast inner membrane, chloroplast envelope; EXPRESSED IN: 23 plant structures; EXPRESSED DURING: 13 growth stages; CONTAINS InterPro DOMAIN/s: Protein of unknown function DUF3411 (InterPro:IPR021825); BEST Arabidopsis thaliana protein match is: reticulata-related 1 (TAIR:AT5G22790.1); Has 302…
HOMCHL002099	CR09G00180 expressed protein IPR021825	HOMCHL002099	AT2G31955 COFACTOR OF NITRATE REDUCTASE AND XANTHINE DEHYDROGENASE 2. Encodes a protein involved in molybdenum cofactor biosynthesis. Homologous to E.coli moaA. Expression is abundant in all tissues examined, particularly in roots. Appears to have targeting signals for chloroplast or mitochondria.;cofactor of nitrate reductase and xanthine dehydrogenase 2 IPR007197,IPR006638,IPR000385,IPR013785,I…
HOMCHL002103	CR13G08320 hypothetical molybdopterin biosynthesis protein, MoaA family IPR007197,IPR006638,IPR013785,IPR010505	HOMCHL002103	AT1G18340 basal transcription factor complex subunit-related; FUNCTIONS IN: general RNA polymerase II transcription factor activity; INVOLVED IN: DNA repair, regulation of transcription, DNA-dependent; LOCATED IN: core TFIIH complex; EXPRESSED IN: 17 plant structures; EXPRESSED DURING: 9 growth stages; CONTAINS InterPro DOMAIN/s: Transcription factor Tfb4 (InterPro:IPR004600); Has 359 Blast hits …
HOMCHL002112	CR03G04970 transcription factor TFIIH subunit Tfb4, putative IPR004600,IPR004600	HOMCHL002112	AT4G31115 Protein of unknown function (DUF1997); CONTAINS InterPro DOMAIN/s: Protein of unknown function DUF1997 (InterPro:IPR018971); BEST Arabidopsis thaliana protein match is: Protein of unknown function (DUF1997) (TAIR:AT5G04440.1); Has 30201 Blast hits to 17322 proteins in 780 species: Archae - 12; Bacteria - 1396; Metazoa - 17338; Fungi - 3422; Plants - 5037; Viruses - 0; Other Eukaryotes -…
HOMCHL002113	CR06G03290 hlre2_kg.scaffold_3000198;pid=142225;prot=eq;tid=142225;transcript=eq IPR018971	HOMCHL002113	AT1G16720 Encodes HCF173, a protein with weak similarities to the superfamily of the short-chain dehydrogenases/reductases. HCF173 is involved in the initiation of translation of the psbA mRNA. Mutants shows a high chlorophyll fluorescence phenotype (hcf) and are severely affected in the accumulation of PSII subunits. The protein HCF173 is localized in the chloroplast, where it is mainly associat…
HOMCHL002115	CR13G03540 high chlorophyll fluorescence phenotype 173 protein IPR016040,IPR016040,IPR016040,IPR016040,IPR013857	HOMCHL002115	AT3G20780 Encodes putative eukaryotic homolog of archaebacterial topoisomerase VI subunit B, TOP6B. Is essential for endoreduplication and is involved in cell expansion and cell proliferation.;topoisomerase 6 subunit B IPR020568,IPR003594,IPR003594,IPR014721,IPR015320,IPR003594,IPR015320,IPR003594
HOMCHL002129	CR01G04210 topoisomerase VI subunit B-like protein Topoisomerase 6 subunit B IPR003594,IPR014721,IPR020568,IPR003594,IPR010979,IPR015320,IPR015320,IPR003594	HOMCHL002129	AT1G65660 Encodes a CCHC zinc finger protein that may function as a step II splicing factor. In an epigenetic allele of SMP1 (in which SMP1 and SMP2 mRNA is reduced) organs are smaller and contain fewer cells.;Pre-mRNA splicing Prp18-interacting factor IPR001878,IPR021715 AT3G45950 Pre-mRNA splicing Prp18-interacting factor; FUNCTIONS IN: zinc ion binding, nucleic acid binding; INVOLVED IN: biolo…
HOMCHL002131	CR03G09390 segment, Chr 11, ERATO Doi 730, expressed, isoform CRA_b IPR021715	HOMCHL002131	AT1G26160 Metal-dependent phosphohydrolase; FUNCTIONS IN: catalytic activity; INVOLVED IN: biological_process unknown; LOCATED IN: chloroplast; EXPRESSED IN: 22 plant structures; EXPRESSED DURING: 13 growth stages; CONTAINS InterPro DOMAIN/s: Metal-dependent phosphohydrolase, HD subdomain (InterPro:IPR006674), Metal-dependent phosphohydrolase, HD domain (InterPro:IPR003607); BEST Arabidopsis thal…
HOMCHL002132	CR06G03550 HD family hydrolase, putative IPR003607	HOMCHL002132	AT2G45150 cytidinediphosphate diacylglycerol synthase 4 (CDS4); CONTAINS InterPro DOMAIN/s: Phosphatidate cytidylyltransferase (InterPro:IPR000374); BEST Arabidopsis thaliana protein match is: cytidinediphosphate diacylglycerol synthase 5 (TAIR:AT3G60620.1); Has 7499 Blast hits to 7494 proteins in 2620 species: Archae - 2; Bacteria - 5196; Metazoa - 180; Fungi - 137; Plants - 143; Viruses - 0; Ot…
HOMCHL002134	CR12G01260 phosphatidate cytidylyltransferase family protein (ISS) IPR000374	HOMCHL002134	AT2G47640 Small nuclear ribonucleoprotein family protein; FUNCTIONS IN: molecular_function unknown; LOCATED IN: nucleolus, nucleus, small nucleolar ribonucleoprotein complex; EXPRESSED IN: 23 plant structures; EXPRESSED DURING: 13 growth stages; CONTAINS InterPro DOMAIN/s: Like-Sm ribonucleoprotein (LSM) domain (InterPro:IPR001163), Like-Sm ribonucleoprotein (LSM) domain, eukaryotic/archaea-type …
HOMCHL002148	CR10G07790 small nuclear ribonucleoprotein D2 polypeptide 16.5kDa IPR010920,IPR001163,IPR006649	HOMCHL002148	AT1G79940 J domain protein localized in ER membrane. Mutants have defective pollen germination.;DnaJ / Sec63 Brl domains-containing protein IPR015609,IPR018127,IPR004179,IPR001623,IPR001623,IPR003095,IPR003095,IPR001623,IPR001623,IPR001623
HOMCHL002150	CR16G02090 DNaJ domain (prokaryotic heat shock protein) family member (dnj-29) IPR001623,IPR018127,IPR001623,IPR001623,IPR003095,IPR003095,IPR001623,IPR015609,IPR004179,IPR001623	HOMCHL002150	AT1G26530 PIN domain-like family protein; CONTAINS InterPro DOMAIN/s: Protein of unknown function DUF652 (InterPro:IPR006984); BEST Arabidopsis thaliana protein match is: PIN domain-like family protein (TAIR:AT2G46230.1); Has 517 Blast hits to 517 proteins in 211 species: Archae - 4; Bacteria - 0; Metazoa - 206; Fungi - 155; Plants - 64; Viruses - 0; Other Eukaryotes - 88 (source: NCBI BLink).;PI…
HOMCHL002174	CR16G06590 FCF1 small subunit (SSU) processome component homolog IPR006984,IPR006596,IPR006984	HOMCHL002174	AT5G25754 RNA polymerase I-associated factor PAF67; FUNCTIONS IN: molecular_function unknown; INVOLVED IN: biological_process unknown; LOCATED IN: plasma membrane, membrane; EXPRESSED IN: leaf; CONTAINS InterPro DOMAIN/s: RNA polymerase I-associated factor PAF67 (InterPro:IPR019382); BEST Arabidopsis thaliana protein match is: RNA polymerase I-associated factor PAF67 (TAIR:AT5G25757.1); Has 30201…
HOMCHL002176	CR17G00320 67 kDa polymerase-associated factor PAF67 IPR019382	HOMCHL002176	AT4G15520 tRNA/rRNA methyltransferase (SpoU) family protein; FUNCTIONS IN: RNA binding, RNA methyltransferase activity; INVOLVED IN: RNA processing; LOCATED IN: cellular_component unknown; EXPRESSED IN: 23 plant structures; EXPRESSED DURING: 13 growth stages; CONTAINS InterPro DOMAIN/s: tRNA/rRNA methyltransferase, SpoU (InterPro:IPR001537); Has 7549 Blast hits to 7548 proteins in 2062 species: A…
HOMCHL002181	CR05G01870 rRNA methylase, putative IPR001537	HOMCHL002181	AT5G11980 conserved oligomeric Golgi complex component-related / COG complex component-related; CONTAINS InterPro DOMAIN/s: Conserved oligomeric Golgi complex, subunit 8 (InterPro:IPR016632), Dor1-like protein (InterPro:IPR007255); Has 30201 Blast hits to 17322 proteins in 780 species: Archae - 12; Bacteria - 1396; Metazoa - 17338; Fungi - 3422; Plants - 5037; Viruses - 0; Other Eukaryotes - 2996…
HOMCHL002186	CR10G04740 conserved oligomeric Golgi complex component-related protein IPR007255,IPR007255	HOMCHL002186	AT4G21110 G10 family protein; INVOLVED IN: biological_process unknown; LOCATED IN: nucleus; EXPRESSED IN: 24 plant structures; EXPRESSED DURING: 15 growth stages; CONTAINS InterPro DOMAIN/s: G10 protein (InterPro:IPR001748), BUD31/G10-related, conserved site (InterPro:IPR018230); Has 466 Blast hits to 466 proteins in 208 species: Archae - 0; Bacteria - 0; Metazoa - 189; Fungi - 126; Plants - 80; …
HOMCHL002189	CR10G05310 G10 protein/predicted nuclear transcription regulator (ISS) IPR001748,IPR001748,IPR001748,IPR001748,IPR001748,IPR001748,IPR001748	HOMCHL002189	AT5G60340 P-loop containing nucleoside triphosphate hydrolases superfamily protein; FUNCTIONS IN: oxidoreductase activity, ATP binding; INVOLVED IN: metabolic process; LOCATED IN: mitochondrion; EXPRESSED IN: 7 plant structures; EXPRESSED DURING: LP.04 four leaves visible, C globular stage, petal differentiation and expansion stage, D bilateral stage; CONTAINS InterPro DOMAIN/s: ATPase, AAA-type,…
HOMCHL002190	CR02G01830 coilin-interacting nulcear ATPase protein, putative IPR003959,IPR000623,IPR000623,IPR000623	HOMCHL002190	AT5G57850 D-aminoacid aminotransferase-like PLP-dependent enzymes superfamily protein; FUNCTIONS IN: 4-amino-4-deoxychorismate lyase activity, catalytic activity; INVOLVED IN: tetrahydrofolate biosynthetic process; LOCATED IN: chloroplast; EXPRESSED IN: 24 plant structures; EXPRESSED DURING: 15 growth stages; CONTAINS InterPro DOMAIN/s: Aminotransferase, class IV (InterPro:IPR001544); BEST Arabid…
HOMCHL002193	CR13G03130 D-alanine aminotransferase, putative IPR001544,IPR001544,IPR001544	HOMCHL002193	AT5G08740 NAD(P)H dehydrogenase C1 (NDC1); FUNCTIONS IN: NADH dehydrogenase activity, oxidoreductase activity, FAD binding; INVOLVED IN: oxidation reduction; LOCATED IN: intrinsic to mitochondrial inner membrane, cell wall, chloroplast, plastoglobule; EXPRESSED IN: 24 plant structures; EXPRESSED DURING: 13 growth stages; CONTAINS InterPro DOMAIN/s: FAD-dependent pyridine nucleotide-disulphide oxi…
HOMCHL002195	CR16G04750 Probable NADH dehydrogenase, chloroplastic/mitochondrial IPR013027,IPR013027,IPR013027,IPR013027,IPR001327	HOMCHL002195	AT5G10920 L-Aspartase-like family protein; FUNCTIONS IN: argininosuccinate lyase activity, catalytic activity; INVOLVED IN: arginine biosynthetic process via ornithine, arginine biosynthetic process; LOCATED IN: chloroplast, chloroplast stroma; EXPRESSED IN: 23 plant structures; EXPRESSED DURING: 13 growth stages; CONTAINS InterPro DOMAIN/s: Argininosuccinate lyase (InterPro:IPR009049), L-Asparta…
HOMCHL002199	CR01G04580 Inactive Mutant H162n Of Delta 2 Crystallin With Bound Argininosuccinate IPR008948,IPR009049,IPR003031,IPR003031,IPR000362,IPR000362,IPR000362	HOMCHL002199	AT1G69370 Encodes chorismate mutase 3 (CM3).;chorismate mutase 3 IPR008238,IPR008238,IPR020822,IPR008238,IPR008238,IPR020822,IPR008238
HOMCHL002200	CR03G01600 Chorismate mutase, chloroplast precursor, putative IPR008238,IPR008238,IPR020822,IPR008238,IPR008238,IPR020822,IPR008238	HOMCHL002200	AT5G50375 Converts pentacyclic cyclopropyl sterols to conventional tetracyclic sterols. CPI1 function during and just after division and support gravitropism by establishing polar PIN2 localization. Required for endocytosis of PIN2;cyclopropyl isomerase IPR020532
HOMCHL002201	CR16G02010 Cycloeucalenol cycloisomerase IPR020532	HOMCHL002201	AT4G15770 RNA binding; FUNCTIONS IN: RNA binding; INVOLVED IN: ribosome assembly, ribosome biogenesis; LOCATED IN: nucleus; EXPRESSED IN: 22 plant structures; EXPRESSED DURING: 13 growth stages; CONTAINS InterPro DOMAIN/s: Pseudouridine synthase/archaeosine transglycosylase-like (InterPro:IPR015947), Ribosome biogenesis factor NIP7-like (InterPro:IPR005155), Pseudouridine synthase/archaeosine tra…
HOMCHL002204	CR12G09490 60S ribosome subunit biogenesis protein NIP7 homolog isoform 1 IPR002478,IPR002478,IPR005155,IPR016686,IPR015947	HOMCHL002204	AT2G19560 encodes a protein with a PAM domain involved in ethylene signaling. eer5 mutants show ethylene hypersensitivity in relation to hypocotyl elongation. EER5 interacts with EIN2 and with COP9 in Y2H assays. EIN3 protein levels are the same in WT and eer5-1 mutants. EER5 may be involved in promoting a dampening of the ethylene response.;proteasome family protein IPR013143,IPR000717
HOMCHL002217	CR02G07900 adaptation to pheromone during conjugation with cellular fusion-related protein IPR013143,IPR000717	HOMCHL002217	AT5G38890 Nucleic acid-binding, OB-fold-like protein; FUNCTIONS IN: RNA binding; INVOLVED IN: biological_process unknown; LOCATED IN: cellular_component unknown; EXPRESSED IN: 22 plant structures; EXPRESSED DURING: 13 growth stages; CONTAINS InterPro DOMAIN/s: Ribosomal protein S1, RNA-binding domain (InterPro:IPR003029), Exosome complex, component CSL4 (InterPro:IPR019495); Has 35333 Blast hits …
HOMCHL002226	CR07G00130 exosomal 3'-5' exoribonuclease complex subunit ski4 IPR019495,IPR003029	HOMCHL002226	AT2G45200 Encodes a member of the GOS1 (Golgi SNARE) gene family.;golgi snare 12
HOMCHL002228	CR06G06790 Golgi SNAP receptor complex member 1	HOMCHL002228	AT5G62790 1-Deoxy-d-xylulose 5-phosphate reductoisomerase (DXR) catalyzes the first committed step of the 2-C-methyl-d-erythritol 4-phosphate pathway for isoprenoid biosynthesis. In Arabidopsis, DXR is encoded by a single-copy gene. Arabidopsis DXR is targeted to plastids and localizes into chloroplasts of leaf cells. DXR knockout or strongly silenced lines have a seedling lethal, albino phenotyp…
HOMCHL002232	CR12G13040 xylulose 5-phosphate reductoisomerase, chloroplast precursor (DXP reductoisomerase) IPR016040,IPR013512,IPR013644,IPR003821,IPR003821,IPR003821	HOMCHL002232	AT5G23320 Encodes a prenylcysteine alpha-carboxyl methyltransferase involved in methylation of isoprenylated proteins. This protein appears to have lower catalytic activity and a lower transcript expression level than the other ICMT present in Arabidopsis (At5g08335). Analysis of ICMT RNAi lines suggests that this protein may be involved in flower and stem development.;homolog of yeast STE14 A IP…
HOMCHL002236	CR01G03860 prenyl cysteine carboxyl methyltransferase Ste14 IPR007269	HOMCHL002236	AT3G16810 Encodes a member of the Arabidopsis Pumilio (APUM) proteins containing PUF domain (eight repeats of approximately 36 amino acids each). PUF proteins regulate both mRNA stability and translation through sequence-specific binding to the 3' UTR of target mRNA transcripts.;pumilio 24 IPR016024,IPR001313,IPR001313,IPR001313,IPR001313,IPR001313,IPR011989,IPR001313,IPR001313,IPR001313,IPR00131…
HOMCHL002237	CR13G00380 multidrug resistance pump, putative IPR016039,IPR002528,IPR021869	HOMCHL002240	AT1G33230 TMPIT-like protein; FUNCTIONS IN: molecular_function unknown; INVOLVED IN: biological_process unknown; LOCATED IN: integral to membrane; EXPRESSED IN: 22 plant structures; EXPRESSED DURING: 13 growth stages; CONTAINS InterPro DOMAIN/s: TMPIT-like (InterPro:IPR012926); BEST Arabidopsis thaliana protein match is: TMPIT-like protein (TAIR:AT4G10430.3); Has 250 Blast hits to 250 proteins in…
HOMCHL002240	CR12G09500 segment, Chr 19, Brigham & Women's Genetics 1357 expressed, isoform IPR001313,IPR001313,IPR001313,IPR001313,IPR001313,IPR001313,IPR011989,IPR016024,IPR001313,IPR001313,IPR001313,IPR001313
HOMCHL002248	CR02G11320 Predicted membrane protein (ISS) IPR012926,IPR012926	HOMCHL002248	AT2G25610 ATPase, F0/V0 complex, subunit C protein; FUNCTIONS IN: ATPase activity; INVOLVED IN: ATP synthesis coupled proton transport; LOCATED IN: vacuole; EXPRESSED IN: 24 plant structures; EXPRESSED DURING: 15 growth stages; CONTAINS InterPro DOMAIN/s: ATPase, F0/V0 complex, subunit C (InterPro:IPR002379), ATPase, V0 complex, proteolipid subunit C (InterPro:IPR000245); BEST Arabidopsis thalian…
HOMCHL002254	CR12G09530 translocating f-type, v-type and A-type ATPase superfamily IPR002379,IPR002379,IPR000245,IPR000245,IPR000245,IPR002379,IPR002379	HOMCHL002254	AT4G06599 ubiquitin family protein; FUNCTIONS IN: phosphoprotein phosphatase activity; LOCATED IN: nucleus; CONTAINS InterPro DOMAIN/s: Ubiquitin (InterPro:IPR000626), Ubiquitin supergroup (InterPro:IPR019955), HAD-superfamily hydrolase, subfamily IIID (InterPro:IPR011943), NLI interacting factor (InterPro:IPR004274); Has 390 Blast hits to 384 proteins in 126 species: Archae - 0; Bacteria - 8; Me…
HOMCHL002257	CR04G03680 Ubiquitin-like domain-containing CTD phosphatase 1 IPR000626,IPR004274,IPR011943,IPR004274,IPR000626,IPR019955	HOMCHL002257	AT5G63890 Encodes histidinol dehydrogenase. Up-regulated in response to UV-B.;histidinol dehydrogenase IPR012131,IPR012131,IPR012131,IPR012131,IPR012131,IPR012131,IPR012131,IPR012131,IPR012131,IPR016161,IPR012131,IPR012131,IPR012131
HOMCHL002260	CR02G00900 bifunctional histidinal dehydrogenase/ histidinol dehydrogenase IPR012131,IPR012131,IPR012131,IPR012131,IPR012131,IPR012131,IPR012131,IPR012131,IPR012131,IPR016161,IPR012131,IPR001692	HOMCHL002260	AT5G15750 Alpha-L RNA-binding motif/Ribosomal protein S4 family protein; FUNCTIONS IN: RNA binding, rRNA binding; LOCATED IN: cytosolic small ribosomal subunit; EXPRESSED IN: 22 plant structures; EXPRESSED DURING: 13 growth stages; CONTAINS InterPro DOMAIN/s: Ribosomal protein S4 (InterPro:IPR001912), RNA-binding S4 (InterPro:IPR002942); Has 30201 Blast hits to 17322 proteins in 780 species: Arch…
HOMCHL002261	CR03G04720 U3 small nucleolar ribonucleoprotein subunit (Imp3), putative IPR002942,IPR001912,IPR002942,IPR001912,IPR002942	HOMCHL002261	AT4G33030 involved in sulfolipid biosynthesis;sulfoquinovosyldiacylglycerol 1 IPR016040,IPR016040,IPR001509
HOMCHL002263	CR16G01820 The Wild-Type Protein Sqd1, With Nad And Udp-Glucose IPR016040,IPR016040,IPR001509	HOMCHL002263	AT1G31410 putrescine-binding periplasmic protein-related; FUNCTIONS IN: transporter activity; INVOLVED IN: transport; LOCATED IN: chloroplast; EXPRESSED IN: 20 plant structures; EXPRESSED DURING: 13 growth stages; CONTAINS InterPro DOMAIN/s: Bacterial periplasmic spermidine/putrescine-binding protein (InterPro:IPR001188), Bacterial extracellular solute-binding, family 1 (InterPro:IPR006059); Has …
HOMCHL002264	CR06G09100 ABC(binding protein) family transporter: polyamine IPR001188,IPR001188,IPR001188,IPR001188	HOMCHL002264	AT2G18240 Rer1 family protein; FUNCTIONS IN: molecular_function unknown; INVOLVED IN: biological_process unknown; LOCATED IN: integral to membrane; EXPRESSED IN: 23 plant structures; EXPRESSED DURING: 13 growth stages; CONTAINS InterPro DOMAIN/s: Retrieval of early ER protein Rer1 (InterPro:IPR004932); BEST Arabidopsis thaliana protein match is: endoplasmatic reticulum retrieval protein 1B (TAIR:…
HOMCHL002267	CR12G14940 retention in endoplasmic reticulum 1 like protein IPR004932,IPR004932,IPR004932	HOMCHL002267	AT4G05440 embryo sac development arrest 35 (EDA35); FUNCTIONS IN: molecular_function unknown; INVOLVED IN: polar nucleus fusion; LOCATED IN: cellular_component unknown; EXPRESSED IN: 25 plant structures; EXPRESSED DURING: 15 growth stages; CONTAINS InterPro DOMAIN/s: Cell division cycle, Cdc123 (InterPro:IPR016525), D123 (InterPro:IPR009772); Has 393 Blast hits to 382 proteins in 184 species: Arc…
HOMCHL002271	CR07G00020 temperature sensing protein-like protein IPR009772,IPR009772,IPR009772	HOMCHL002271	AT2G25950 CONTAINS InterPro DOMAIN/s: Proteasome-interacting thioredoxin-like domain, C-terminal (InterPro:IPR010400); BEST Arabidopsis thaliana protein match is: Protein of unknown function (DUF1000) (TAIR:AT3G04780.1); Has 551 Blast hits to 551 proteins in 191 species: Archae - 0; Bacteria - 0; Metazoa - 233; Fungi - 139; Plants - 82; Viruses - 0; Other Eukaryotes - 97 (source: NCBI BLink).;Pro…
HOMCHL002272	CR17G07170 thiol-disulfide exchange intermediate IPR010400	HOMCHL002272	AT5G63420 embryo defective 2746 (emb2746); FUNCTIONS IN: hydrolase activity, DNA binding, catalytic activity; INVOLVED IN: metabolic process, embryo development ending in seed dormancy; LOCATED IN: chloroplast; EXPRESSED IN: 22 plant structures; EXPRESSED DURING: 13 growth stages; CONTAINS InterPro DOMAIN/s: SANT, DNA-binding (InterPro:IPR001005), RNA-metabolising metallo-beta-lactamase (InterPro…
HOMCHL002277	CR16G07430 Zn-dependent hydrolase, RNA-metabolising, CPSF 73 kDa analog IPR001279,IPR011108	HOMCHL002277	AT2G47210 myb-like transcription factor family protein; FUNCTIONS IN: DNA binding, sequence-specific DNA binding transcription factor activity; INVOLVED IN: N-terminal protein myristoylation, negative regulation of transcription, regulation of transcription, DNA-dependent; LOCATED IN: nucleus; CONTAINS InterPro DOMAIN/s: SANT, DNA-binding (InterPro:IPR001005), Homeodomain-like (InterPro:IPR009057…
HOMCHL002278	CR07G02340 stExt_fgenesh1_pg.C_chromosome_70150;pid=344667;prot=eq;tid=344674;transcript=eq IPR021467
HOMCHL002280	CR01G11970 Enhancer of Ksr-1 Lethality family member (ekl-4) IPR009057	HOMCHL002280	AT3G58730 vacuolar ATP synthase subunit D (VATD) / V-ATPase D subunit / vacuolar proton pump D subunit (VATPD); FUNCTIONS IN: ATPase activity, coupled to transmembrane movement of substances, proton-transporting ATPase activity, rotational mechanism; INVOLVED IN: ATP synthesis coupled proton transport; LOCATED IN: vacuolar membrane, plasma membrane, vacuole, membrane, plant-type vacuole; EXPRESSE…
HOMCHL002286	CR09G04040 lysosomal H+-transporting ATPase 34kDa, V1 subunit D IPR002699,IPR002699,IPR002699	HOMCHL002286	AT2G32600 hydroxyproline-rich glycoprotein family protein; FUNCTIONS IN: zinc ion binding, nucleic acid binding; INVOLVED IN: biological_process unknown; LOCATED IN: nucleus, intracellular, spliceosomal complex; EXPRESSED IN: 22 plant structures; EXPRESSED DURING: 13 growth stages; CONTAINS InterPro DOMAIN/s: Zinc finger, C2H2-like (InterPro:IPR015880), Zinc finger, U1-type (InterPro:IPR003604), …
HOMCHL002288	CR06G00840 splicing factor 3A subunit 2, putative IPR000690,IPR003604,IPR015880	HOMCHL002288	AT3G02690 nodulin MtN21 /EamA-like transporter family protein; LOCATED IN: chloroplast, membrane; EXPRESSED IN: 22 plant structures; EXPRESSED DURING: 13 growth stages; CONTAINS InterPro DOMAIN/s: Protein of unknown function DUF6, transmembrane (InterPro:IPR000620); Has 18949 Blast hits to 18894 proteins in 2006 species: Archae - 336; Bacteria - 13590; Metazoa - 17; Fungi - 4; Plants - 207; Virus…
HOMCHL002293	CR12G05000 nodulin MtN21 /EamA-like transporter protein IPR000620,IPR000620	HOMCHL002293	AT3G08010 Encodes a chloroplast-localized protein ATAB2. ATAB2 is involved in the biogenesis of Photosystem I and II. ATAB2 has A/U-rich RNA-binding activity and presumably functions as an activator of translation with targets at PS I and PS II.;RNA binding IPR009472
HOMCHL002303	CR17G01330 PsaB RNA binding protein IPR009472	HOMCHL002303	AT5G13570 Encodes DCP2 with mRNA decapping activity. DCP2 forms a mRNA decapping complex with DCP1 (At1g08370) and VCS (VARICOSE) (At3g13300). Recombinant DCP2 is enzymatically active in vitro, generating from capped mRNAs m7GDP, and 5??-phosphorylated mRNAs. DCP1, DCP2 and VCS colocalize in cytoplasmic loci, which are putative Arabidopsis mRNA processing bodies. Null mutants of DCP1, DCP2, and V…
HOMCHL002305	CR07G06820 decapping enzyme complex catalytic component IPR020084,IPR015797,IPR007722,IPR000086,IPR020476,IPR020476,IPR000086	HOMCHL002305	AT5G11500 unknown protein; CONTAINS InterPro DOMAIN/s: Protein of unknown function DUF814 (InterPro:IPR008532); Has 1807 Blast hits to 1807 proteins in 277 species: Archae - 0; Bacteria - 0; Metazoa - 736; Fungi - 347; Plants - 385; Viruses - 0; Other Eukaryotes - 339 (source: NCBI BLink). IPR008532
HOMCHL002306	CR06G05570 Coiled-coil domain-containing protein 25 IPR008532	HOMCHL002306	AT1G51730 Ubiquitin-conjugating enzyme family protein; CONTAINS InterPro DOMAIN/s: Ubiquitin-conjugating enzyme/RWD-like (InterPro:IPR016135), RWD (InterPro:IPR006575); Has 930 Blast hits to 928 proteins in 205 species: Archae - 0; Bacteria - 2; Metazoa - 543; Fungi - 220; Plants - 66; Viruses - 0; Other Eukaryotes - 99 (source: NCBI BLink).;Ubiquitin-conjugating enzyme family protein IPR006575,I…
HOMCHL002310	CR19G00220 RWD domain-containing protein, putative IPR006575,IPR006575,IPR016135,IPR006575,IPR016135	HOMCHL002310	AT4G27890 HSP20-like chaperones superfamily protein; CONTAINS InterPro DOMAIN/s: CS-like domain (InterPro:IPR007052), HSP20-like chaperone (InterPro:IPR008978), CS domain (InterPro:IPR017447); BEST Arabidopsis thaliana protein match is: HSP20-like chaperones superfamily protein (TAIR:AT5G53400.1); Has 1077 Blast hits to 1040 proteins in 209 species: Archae - 0; Bacteria - 27; Metazoa - 492; Fungi…
HOMCHL002313	CR17G03310 Nuclear Migration Protein Nudc IPR017447,IPR008978,IPR007052	HOMCHL002313	AT5G65860 ankyrin repeat family protein; FUNCTIONS IN: methyltransferase activity; INVOLVED IN: metabolic process; LOCATED IN: endomembrane system; EXPRESSED IN: 21 plant structures; EXPRESSED DURING: 13 growth stages; CONTAINS InterPro DOMAIN/s: Ankyrin repeat-containing domain (InterPro:IPR020683), Arginine N-methyltransferase 2 (InterPro:IPR017408), Methyltransferase type 11 (InterPro:IPR01321…
HOMCHL002317	CR01G10380 arginine N-methyltransferase (Rmt2), putative IPR020683,IPR002110,IPR020683,IPR020683,IPR002110	HOMCHL002317	AT1G27310 Encodes an ortholog of yeast NTF2, a nuclear envelop transport protein that functions as the nuclear import receptor for RanGDP, an essential player in nucleocytoplasmic transport.;nuclear transport factor 2A IPR002075,IPR018222
HOMCHL002324	CR07G00700 nuclear transport factor NTF-2, putative IPR002075,IPR018222	HOMCHL002324	AT2G42650 Ribosomal protein L1p/L10e family; FUNCTIONS IN: RNA binding; INVOLVED IN: RNA processing; CONTAINS InterPro DOMAIN/s: Ribosomal protein L1 (InterPro:IPR002143); BEST Arabidopsis thaliana protein match is: Ribosomal protein L1p/L10e family (TAIR:AT3G58660.1); Has 1164 Blast hits to 1162 proteins in 304 species: Archae - 34; Bacteria - 0; Metazoa - 441; Fungi - 309; Plants - 224; Viruses…
HOMCHL002327	CR07G00340 Ribosomal protein .1/L10e family IPR002143,IPR002143	HOMCHL002327	AT1G63680 Encodes AtMurE, a homolog of the bacterial MurE that catalyze the ATP-dependent formation of UDP-N-acetylmuramic acid-tripeptide in bacterial peptidoglycan biosynthesis. Localized to plastids. AtMurE is involved in chloroplast biogenesis.;acid-amino acid ligases;ligases;ATP binding;ATP binding;ligases IPR005761,IPR005761,IPR013221,IPR004101,IPR013221,IPR004101,IPR000713,IPR013221,IPR004…
HOMCHL002338	CR12G07550 UDP-N-acetylmuramoylananine-D-glutamate-2,6-diaminopimelate IPR013221,IPR004101,IPR005761,IPR013221,IPR004101,IPR013221,IPR004101	HOMCHL002338	AT4G31530 NAD(P)-binding Rossmann-fold superfamily protein; FUNCTIONS IN: 3-beta-hydroxy-delta5-steroid dehydrogenase activity, binding, catalytic activity; INVOLVED IN: steroid biosynthetic process, metabolic process; EXPRESSED IN: 22 plant structures; EXPRESSED DURING: 13 growth stages; CONTAINS InterPro DOMAIN/s: 3-beta hydroxysteroid dehydrogenase/isomerase (InterPro:IPR002225), NAD(P)-bindin…
HOMCHL002340	CR03G06820 Rossmann-fold NAD(P)-binding domain-containing protein IPR016040,IPR016040	HOMCHL002340	AT2G01350 At2g01350 encodes quinolinate phosphoribosyl transferase involved in NAD biosynthesis as shown by heterologous expression in E. coli.;quinolinate phoshoribosyltransferase IPR004393,IPR002638,IPR002638,IPR013785
HOMCHL002347	CR12G15460 Predicted molecular chaperone (DnaJ superfamily) (ISS) IPR003095,IPR003095,IPR003095,IPR001623,IPR001623,IPR001623,IPR001623,IPR001623
HOMCHL002361	CR07G06650 UPF0553 protein C9orf64-like protein IPR019438
HOMCHL002363	CR02G14570 nicotinate-nucleotide pyrophosphorylase (quinolinate phosphoribosyltransferase) IPR004393,IPR002638,IPR002638,IPR013785	HOMCHL002363	AT5G19460 nudix hydrolase homolog 20 (NUDT20); FUNCTIONS IN: hydrolase activity; INVOLVED IN: biological_process unknown; LOCATED IN: chloroplast; CONTAINS InterPro DOMAIN/s: NUDIX hydrolase domain-like (InterPro:IPR015797), NUDIX hydrolase domain (InterPro:IPR000086); BEST Arabidopsis thaliana protein match is: nudix hydrolase homolog 24 (TAIR:AT5G19470.1); Has 30201 Blast hits to 17322 proteins…
HOMCHL002365	CR13G04210 NUD24_ARATH Nudix hydrolase 24, chloroplast precursor (ISS) IPR015797	HOMCHL002365	AT3G10670 Plastidic SufC-like ATP-binding cassette/ATPase essential for Arabidopsis embryogenesis. Involved in the biogenesis and/or repair of oxidatively damaged Fe??S clusters. Expressed in embryos and meristems.;non-intrinsic ABC protein 7 IPR003439,IPR017871,IPR010230,IPR003593,IPR010230
HOMCHL002366	CR07G05760 iron-sulfur cluster formation ABC transporter ATP-binding subunit IPR003439,IPR017871,IPR010230,IPR003593,IPR010230,IPR003439	HOMCHL002366	AT5G21990 Tetratricopeptide repeat (TPR)-like superfamily protein; FUNCTIONS IN: binding; INVOLVED IN: protein folding; LOCATED IN: cellular_component unknown; EXPRESSED IN: cultured cell; CONTAINS InterPro DOMAIN/s: Tetratricopeptide TPR-1 (InterPro:IPR001440), Tetratricopeptide-like helical (InterPro:IPR011990), Tetratricopeptide repeat-containing (InterPro:IPR013026), Tetratricopeptide repeat …
HOMCHL002380	CR02G04020 predicted chloroplast-targeted protein IPR019734,IPR019734,IPR019734,IPR006636,IPR006636,IPR001179,IPR013026,IPR011990	HOMCHL002380	AT4G12590 FUNCTIONS IN: molecular_function unknown; INVOLVED IN: biological_process unknown; LOCATED IN: mitochondrion, endoplasmic reticulum; EXPRESSED IN: 25 plant structures; EXPRESSED DURING: 13 growth stages; CONTAINS InterPro DOMAIN/s: Protein of unknown function DUF106, transmembrane (InterPro:IPR002809), Uncharacterised conserved protein UCP010045, transmembrane eukaryotic (InterPro:IPR00…
HOMCHL002381	CR09G02970 Transmembrane protein 111 IPR002809,IPR008568	HOMCHL002381	AT2G04660 a highly conserved ubiquitin-protein ligase involved in cell cycle regulation;anaphase-promoting complex/cyclosome 2 IPR016158,IPR016158,IPR001373,IPR014786
HOMCHL002387	CR10G09260 cullin-related protein IPR014786	HOMCHL002387	AT1G13820 alpha/beta-Hydrolases superfamily protein; FUNCTIONS IN: hydrolase activity, catalytic activity; CONTAINS InterPro DOMAIN/s: Epoxide hydrolase-like (InterPro:IPR000639), Alpha/beta hydrolase fold-1 (InterPro:IPR000073); BEST Arabidopsis thaliana protein match is: alpha/beta-Hydrolases superfamily protein (TAIR:AT5G39220.1); Has 7432 Blast hits to 7419 proteins in 1219 species: Archae - …
HOMCHL002400	CR03G01110 2-hydroxy-6-oxohepta-24-dienoate hydrolase IPR000073	HOMCHL002400	AT3G57180 BRASSINAZOLE(BRZ) INSENSITIVE PALE GREEN 2 (BPG2); FUNCTIONS IN: GTP binding; INVOLVED IN: brassinosteroid mediated signaling pathway, developmental process; LOCATED IN: chloroplast; EXPRESSED IN: 17 plant structures; EXPRESSED DURING: 13 growth stages; CONTAINS InterPro DOMAIN/s: GTP-binding protein, HSR1-related (InterPro:IPR002917); BEST Arabidopsis thaliana protein match is: P-loop …
HOMCHL002401	CR07G00590 NO synthase-like protein	HOMCHL002401	AT2G04400 Aldolase-type TIM barrel family protein; FUNCTIONS IN: indole-3-glycerol-phosphate synthase activity, copper ion binding; INVOLVED IN: tryptophan biosynthetic process; LOCATED IN: chloroplast; EXPRESSED IN: 24 plant structures; EXPRESSED DURING: 15 growth stages; CONTAINS InterPro DOMAIN/s: Aldolase-type TIM barrel (InterPro:IPR013785), Ribulose-phosphate binding barrel (InterPro:IPR011…
HOMCHL002412	CR12G11550 hlre2_kg.scaffold_18000011;pid=147086;prot=eq;tid=147086;transcript=eq IPR011685
HOMCHL002414	CR13G08210 Anthranilate synthase component II (ISS) IPR011060,IPR013785,IPR013798	HOMCHL002414	AT1G22800 S-adenosyl-L-methionine-dependent methyltransferases superfamily protein; FUNCTIONS IN: methyltransferase activity; INVOLVED IN: metabolic process; LOCATED IN: cellular_component unknown; EXPRESSED IN: 23 plant structures; EXPRESSED DURING: 16 growth stages; CONTAINS InterPro DOMAIN/s: Methyltransferase type 11 (InterPro:IPR013216); Has 2362 Blast hits to 2362 proteins in 955 species: A…
HOMCHL002417	CR13G04760 probable methyltransferase C20orf7 homolog, mitochondrial precursor IPR013216	HOMCHL002417	AT3G05280 Integral membrane Yip1 family protein; FUNCTIONS IN: molecular_function unknown; INVOLVED IN: biological_process unknown; LOCATED IN: membrane; EXPRESSED IN: 25 plant structures; EXPRESSED DURING: 13 growth stages; CONTAINS InterPro DOMAIN/s: Yip1 domain (InterPro:IPR006977); BEST Arabidopsis thaliana protein match is: Integral membrane Yip1 family protein (TAIR:AT5G27490.1); Has 519 Bl…
HOMCHL002424	CR17G05610 Yip1 integral membrane domain-containing protein	HOMCHL002424	AT5G40530 S-adenosyl-L-methionine-dependent methyltransferases superfamily protein; CONTAINS InterPro DOMAIN/s: Methyltransferase-related (InterPro:IPR007823); Has 35333 Blast hits to 34131 proteins in 2444 species: Archae - 798; Bacteria - 22429; Metazoa - 974; Fungi - 991; Plants - 531; Viruses - 0; Other Eukaryotes - 9610 (source: NCBI BLink).;S-adenosyl-L-methionine-dependent methyltransferas…
HOMCHL002425	CR07G02310 Predicted RNA methylase involved in rRNA processing (ISS) IPR007823,IPR007823	HOMCHL002425	AT1G09150 pseudouridine synthase and archaeosine transglycosylase (PUA) domain-containing protein; FUNCTIONS IN: RNA binding; INVOLVED IN: biological_process unknown; LOCATED IN: cellular_component unknown; EXPRESSED IN: 24 plant structures; EXPRESSED DURING: 14 growth stages; CONTAINS InterPro DOMAIN/s: Pseudouridine synthase/archaeosine transglycosylase-like (InterPro:IPR015947), Pseudouridine …
		HOMCHL002428
HOMCHL002432	CR16G03510 c oxidase assembly protein IPR002994,IPR002994	HOMCHL002432	AT1G63970 Encodes a protein with 2C-methyl-D-erythritol 2,4-cyclodiphosphate synthase activity. The protein's activity was confirmed by heterologous expression of phenotypic complementation of the E. coli ispF mutant. Plants defective in this gene display an albino lethal phenotype.Homolog of E. coli IspF;isoprenoid F IPR003526,IPR003526,IPR003526,IPR003526,IPR003526
HOMCHL002433	CR12G04140 2-C-methyl-D-erythritol 2,4-cyclodiphosphate synthase, chloroplast IPR003526,IPR003526,IPR003526,IPR003526,IPR020555	HOMCHL002433	AT3G04830 Protein prenylyltransferase superfamily protein; FUNCTIONS IN: binding; INVOLVED IN: biological_process unknown; LOCATED IN: cellular_component unknown; EXPRESSED IN: 23 plant structures; EXPRESSED DURING: 13 growth stages; CONTAINS InterPro DOMAIN/s: Tetratricopeptide-like helical (InterPro:IPR011990), Tetratricopeptide repeat-containing (InterPro:IPR013026); BEST Arabidopsis thaliana …
HOMCHL002436	CR13G03810 Tetratricopeptide repeat protein 35 IPR011990,IPR019734,IPR019734,IPR013026	HOMCHL002436	AT4G05410 Encodes a nucleolar protein with seven WD40-repeats that plays a role in embryo sac development and is critical for the correct positioning of the division plane of zygote and the apical cell lineage in Arabidopsis. YAO may act by modulating nucleolar function, such as rRNA biogenesis, during early embryogenesis and gametogenesis.;Transducin/WD40 repeat-like superfamily protein IPR01798…
HOMCHL002441	CR13G07230 U3 snornp-associated-like WD40 repeat-containing protein IPR001680,IPR001680,IPR001680,IPR019782,IPR017986,IPR019781,IPR019781,IPR019781,IPR015943,IPR011046	HOMCHL002441	AT3G13440 S-adenosyl-L-methionine-dependent methyltransferases superfamily protein; FUNCTIONS IN: methyltransferase activity, nucleic acid binding; INVOLVED IN: methylation, acetate biosynthetic process from carbon monoxide, methanol oxidation; LOCATED IN: cellular_component unknown; EXPRESSED IN: 24 plant structures; EXPRESSED DURING: 15 growth stages; CONTAINS InterPro DOMAIN/s: Methyltransfera…
HOMCHL002471	CR01G07570 binding motif Methyltransferase small Tetratricopeptide-like helical IPR004557,IPR007848,IPR002052	HOMCHL002471	AT2G34570 maternal effect embryo arrest 21 (MEE21); CONTAINS InterPro DOMAIN/s: Protein of unknown function DUF652 (InterPro:IPR006984); Has 718 Blast hits to 716 proteins in 214 species: Archae - 0; Bacteria - 0; Metazoa - 246; Fungi - 251; Plants - 108; Viruses - 0; Other Eukaryotes - 113 (source: NCBI BLink).;PIN domain-like family protein IPR006984,IPR006984
HOMCHL002482	CR11G02870 rRNA-processing protein UTP23 homolog IPR006984,IPR006984,IPR006984	HOMCHL002482	AT1G55480 Encodes a member of a novel plant protein family containing a PDZ, a K-box, and a TPR motif. mRNA but not protein levels decrease after wounding. ZKT is phosphorylated at Thr and Ser residues after wounding.;protein containing PDZ domain, a K-box domain, and a TPR region IPR013026,IPR011990,IPR001478,IPR019734,IPR001478
HOMCHL002488	CR01G06450 putative SHOOT1 protein (ISS) IPR011990,IPR001478,IPR001478,IPR001478	HOMCHL002488	AT4G35250 NAD(P)-binding Rossmann-fold superfamily protein; FUNCTIONS IN: binding, catalytic activity; INVOLVED IN: metabolic process; LOCATED IN: chloroplast; EXPRESSED IN: 21 plant structures; EXPRESSED DURING: 13 growth stages; CONTAINS InterPro DOMAIN/s: NAD(P)-binding domain (InterPro:IPR016040), NmrA-like (InterPro:IPR008030); BEST Arabidopsis thaliana protein match is: NAD(P)-binding Rossm…
HOMCHL002489	CR15G02560 putative chaperon-like protein for quinone binding in photosystem II IPR016040,IPR016040	HOMCHL002489	AT5G50210 Encodes an Fe-S binding protein with quinolinate synthase (QS) activity and cysteine desulfurase activator activity. The QS activity was demonstrated by functional complementation of corresponding E. coli mutants and complementation of embryo-lethal phenotypes of the QS homozygous null allele in Arabidopsis. The SufE domain of the protein also stimulates the cysteine desulfurase activit…
HOMCHL002492	CR06G00570 quinolinate synthetase A IPR003473	HOMCHL002492	AT1G04850 ubiquitin-associated (UBA)/TS-N domain-containing protein; FUNCTIONS IN: zinc ion binding; INVOLVED IN: biological_process unknown; LOCATED IN: intracellular; EXPRESSED IN: 24 plant structures; EXPRESSED DURING: 13 growth stages; CONTAINS InterPro DOMAIN/s: Zinc finger, C2H2-like (InterPro:IPR015880), Ubiquitin-associated/translation elongation factor EF1B, N-terminal (InterPro:IPR00044…
HOMCHL002493	CR12G16230 possible L-asparaginase II IPR007197
HOMCHL002496	CR01G06330 ubiquitin-associated uba/ubx domain-containing protein, putative IPR006567,IPR009060,IPR018997,IPR015940	HOMCHL002496	AT5G10070 RNase L inhibitor protein-related; FUNCTIONS IN: molecular_function unknown; INVOLVED IN: biological_process unknown; LOCATED IN: cytosol, nucleus; EXPRESSED IN: 24 plant structures; EXPRESSED DURING: 13 growth stages; CONTAINS InterPro DOMAIN/s: Protein of unknown function DUF367 (InterPro:IPR007177), RNase L inhibitor RLI, possible metal-binding domain (InterPro:IPR007209); Has 35333 …
HOMCHL002497	CR17G00600 Possible metal-binding domain in RNase L inhibitor, RLI family IPR007177,IPR007209,IPR007177	HOMCHL002497	AT2G04630 One of two highly similar proteins that can serve as a non-catalytic subunit of nuclear DNA-dependent RNA polymerases II and V; homologous to budding yeast RPB6 and the E. coli RNA polymerase omega subunit. Probably redundant with At5g51940.;RNA polymerase Rpb6 IPR006110,IPR006111,IPR012293,IPR020708,IPR006110
HOMCHL002498	CR01G00350 polymerases I, II, and III 14.4 kDa polypeptide IPR006110,IPR006111,IPR012293,IPR020708,IPR006110	HOMCHL002498	AT5G52970 thylakoid lumen 15.0 kDa protein; FUNCTIONS IN: molecular_function unknown; INVOLVED IN: biological_process unknown; LOCATED IN: thylakoid, thylakoid lumen, chloroplast thylakoid lumen, chloroplast; EXPRESSED IN: 20 plant structures; EXPRESSED DURING: 13 growth stages; Has 30201 Blast hits to 17322 proteins in 780 species: Archae - 12; Bacteria - 1396; Metazoa - 17338; Fungi - 3422; Pla…
HOMCHL002512	CR15G00350 thylakoid lumen 15.0 kDa protein	HOMCHL002512	AT4G39120 Encodes a chloroplast-localized member of the myo-inositol monophosphatase family, IMPL2 (myo-Inositol monophosphatase like 2) that seems to have multiple enzymatic activities. It contributes to histidine biosynthesis based on it histidinol-phosphate phosphatase activity. In addition, the protein can act as an inositol monophosphatase and an L-galactose-1-phosphate phosphatase in vitro.…
HOMCHL002517	CR17G05810 inositol mono-phosphatase (SuhB-like) IPR011809,IPR000760,IPR020583,IPR000760,IPR000760,IPR000760,IPR000760,IPR000760,IPR000760	HOMCHL002517	AT5G14600 S-adenosyl-L-methionine-dependent methyltransferases superfamily protein; FUNCTIONS IN: tRNA (adenine-N1-)-methyltransferase activity; INVOLVED IN: tRNA methylation; LOCATED IN: cellular_component unknown; EXPRESSED IN: 21 plant structures; EXPRESSED DURING: 11 growth stages; CONTAINS InterPro DOMAIN/s: tRNA methyltransferase complex GCD14 subunit (InterPro:IPR014816); Has 30201 Blast h…
HOMCHL002521	CR05G02840 tRNA(1-methyladenosine) methyltransferase, subunit GCD14 (ISS) IPR014816	HOMCHL002521	AT1G54390 ING2 encodes a member of the Inhibitor of Growth family of nuclear-localized PhD domain containing homeodomain proteins. Binds to H3K4 di or trimethylated DNA.;PHD finger protein-related
HOMCHL002522	CR16G04200 Chain A, Solution Structure Of Phd Domain In Ing1-Like IPR019787,IPR011011,IPR019787,IPR001965	HOMCHL002522	AT3G28700 Protein of unknown function (DUF185); CONTAINS InterPro DOMAIN/s: Protein of unknown function DUF185 (InterPro:IPR003788); Has 3455 Blast hits to 3441 proteins in 877 species: Archae - 0; Bacteria - 1411; Metazoa - 158; Fungi - 104; Plants - 44; Viruses - 0; Other Eukaryotes - 1738 (source: NCBI BLink).;Protein of unknown function (DUF185) IPR003788
HOMCHL002527	CR02G04870 DUF185 domain-containing protein IPR003788	HOMCHL002527	AT1G16880 uridylyltransferase-related; INVOLVED IN: response to cold; LOCATED IN: chloroplast thylakoid membrane, stromule, chloroplast stroma, chloroplast, chloroplast envelope; EXPRESSED IN: 22 plant structures; EXPRESSED DURING: 13 growth stages; BEST Arabidopsis thaliana protein match is: ACT domain-containing protein (TAIR:AT5G04740.1); Has 499 Blast hits to 450 proteins in 72 species: Archa…
HOMCHL002528	CR23G00330 ACT domain containing protein IPR002912	HOMCHL002528	AT4G25550 Cleavage/polyadenylation specificity factor, 25kDa subunit; CONTAINS InterPro DOMAIN/s: Cleavage/polyadenylation specificity factor, 25kDa subunit (InterPro:IPR016706); BEST Arabidopsis thaliana protein match is: homolog of CFIM-25 (TAIR:AT4G29820.1); Has 397 Blast hits to 397 proteins in 170 species: Archae - 0; Bacteria - 0; Metazoa - 171; Fungi - 88; Plants - 70; Viruses - 0; Other E…
HOMCHL002532	CR10G09730 Structure Of Human Cleavage And Polyadenylation Specificity Factor 5 IPR016706,IPR015797,IPR015797	HOMCHL002532	AT2G25110 Encodes an endoplasmic reticulum protein SDF2 (stromal-derived factor-2). Forms a complex SDF2-ERdj3B-BiP that is required for the proper accumulation of the surface-exposed leucine-rich repeat receptor kinases EFR. EFR is involved in PAMP (pathogen associated molecular patterns) triggered immunity.;stromal cell-derived factor 2-like protein precursor IPR016093,IPR016093,IPR016093,IPR00…
HOMCHL002536	CR13G02030 probable ER retained protein IPR016093,IPR016093,IPR016093,IPR016093,IPR016093,IPR016093,IPR003608,IPR003608	HOMCHL002536	AT1G32500 Encodes a member of a heterogenous group of non-intrinsic ATP-binding cassette (ABC) proteins. Members of this group bear no close resemblance to each other nor to representatives of specific ABC protein subfamilies from other organisms. This grouping is arbitrary and will likely change upon acquisition of further data.;non-intrinsic ABC protein 6 IPR000825
HOMCHL002546	CR12G06310 ABC(membrane) family transporter (Fe-S assembly/SufBCD system) IPR000825,IPR011542	HOMCHL002546	AT3G07080 EamA-like transporter family; FUNCTIONS IN: molecular_function unknown; INVOLVED IN: biological_process unknown; LOCATED IN: endomembrane system, membrane; EXPRESSED IN: 24 plant structures; EXPRESSED DURING: 13 growth stages; BEST Arabidopsis thaliana protein match is: EamA-like transporter family (TAIR:AT4G32140.1); Has 3286 Blast hits to 3282 proteins in 690 species: Archae - 51; Bac…
HOMCHL002547	CR07G08640 g.chromosome_7_#_559;pid=328049;prot=eq;tid=328056;transcript=eq	HOMCHL002547	AT2G14870 RNA-binding (RRM/RBD/RNP motifs) family protein; FUNCTIONS IN: RNA binding, nucleotide binding, nucleic acid binding; INVOLVED IN: biological_process unknown; LOCATED IN: cellular_component unknown; CONTAINS InterPro DOMAIN/s: RNA recognition motif, RNP-1 (InterPro:IPR000504), Nucleotide-binding, alpha-beta plait (InterPro:IPR012677); BEST Arabidopsis thaliana protein match is: RNA-bind…
HOMCHL002548	CR03G02410 Pre-mRNA branch site protein p14, putative IPR012677,IPR000504,IPR000504,IPR000504	HOMCHL002548	AT3G46940 DUTP-PYROPHOSPHATASE-LIKE 1 (DUT1); FUNCTIONS IN: hydrolase activity, dUTP diphosphatase activity; INVOLVED IN: DNA repair, 2'-deoxyribonucleotide metabolic process; LOCATED IN: cellular_component unknown; EXPRESSED IN: 22 plant structures; EXPRESSED DURING: 13 growth stages; CONTAINS InterPro DOMAIN/s: DeoxyUTP pyrophosphatase domain, subfamily 1, (InterPro:IPR008181), DeoxyUTP pyropho…
HOMCHL002552	CR16G04120 Chain A, High Resolution Crystal Structures Of Vaccinia Virus Dutpase IPR008181,IPR008180	HOMCHL002552	AT2G38560 Encodes RNA polymerase II transcript elongation factor TFIIS. Complements yeast TFIIS mutation. Mutant plants display essentially normal development, but they flower slightly earlier than the wild type and show clearly reduced seed dormancy.;transcript elongation factor IIS IPR003617,IPR017923,IPR006289,IPR001222,IPR010990,IPR003618,IPR017923,IPR001222,IPR003618,IPR003618,IPR001222,IPR0…
HOMCHL002553	CR09G00050 General transcription elongation factor TFIIS IPR003618,IPR017923,IPR003618,IPR006289,IPR001222,IPR001222,IPR010990,IPR003618,IPR017923,IPR001222,IPR001222,IPR016492	HOMCHL002553	AT3G09580 FAD/NAD(P)-binding oxidoreductase family protein; LOCATED IN: chloroplast, chloroplast envelope; EXPRESSED IN: 21 plant structures; EXPRESSED DURING: 13 growth stages; CONTAINS InterPro DOMAIN/s: Amine oxidase (InterPro:IPR002937); BEST Arabidopsis thaliana protein match is: Flavin containing amine oxidoreductase family (TAIR:AT5G14220.1); Has 2908 Blast hits to 2906 proteins in 704 spe…
HOMCHL002554	CR12G16100 putative oxidoreductase (ISS) IPR001613,IPR001613,IPR002937	HOMCHL002554	AT3G24200 FAD/NAD(P)-binding oxidoreductase family protein; FUNCTIONS IN: FAD binding, monooxygenase activity, oxidoreductase activity, acting on paired donors, with incorporation or reduction of molecular oxygen, NADH or NADPH as one donor, and incorporation of one atom of oxygen; INVOLVED IN: oxidation reduction, ubiquinone biosynthetic process; EXPRESSED IN: 24 plant structures; EXPRESSED DURI…
HOMCHL002563	CR02G08510 Putative flavin-dependent monooxygenase, involved in ubiquinone (Coenzyme Q) biosynthesis IPR010971,IPR002938	HOMCHL002563	AT1G67440 embryo defective 1688 (emb1688); FUNCTIONS IN: GTP binding, GTPase activity; INVOLVED IN: embryo development ending in seed dormancy; EXPRESSED IN: 22 plant structures; EXPRESSED DURING: 13 growth stages; CONTAINS InterPro DOMAIN/s: Nucleic acid-binding, OB-fold-like (InterPro:IPR016027), EngC GTPase (InterPro:IPR010914), GTPase EngC (InterPro:IPR004881); BEST Arabidopsis thaliana prote…
HOMCHL002567	CR10G04070 ribosome small subunit-dependent GTPase A, putative IPR004881,IPR004881,IPR010914,IPR016027	HOMCHL002567	AT1G37010 BEST Arabidopsis thaliana protein match is: spindle pole body component 98 (TAIR:AT5G06680.1); Has 15 Blast hits to 15 proteins in 5 species: Archae - 0; Bacteria - 0; Metazoa - 0; Fungi - 0; Plants - 15; Viruses - 0; Other Eukaryotes - 0 (source: NCBI BLink). AT3G43610 Spc97 / Spc98 family of spindle pole body (SBP) component; FUNCTIONS IN: tubulin binding; INVOLVED IN: microtubule cyt…
HOMCHL002570	CR07G02370 Chain A, Structure Of Aminoadipate-Semialdehyde Dehydrogenase- Phosphopantetheinyl Transferase IPR008278,IPR008278,IPR008278
HOMCHL002574	CR22G00410 gamma tubulin ring complex protein 3 IPR015697,IPR007259,IPR007259,IPR007259	HOMCHL002574	AT2G25830 YebC-related; LOCATED IN: chloroplast; EXPRESSED IN: 23 plant structures; EXPRESSED DURING: 13 growth stages; CONTAINS InterPro DOMAIN/s: Protein of unknown function DUF28 (InterPro:IPR002876), Integrase, N-terminal zinc-binding domain-like (InterPro:IPR017856); Has 8692 Blast hits to 8692 proteins in 2830 species: Archae - 0; Bacteria - 6166; Metazoa - 76; Fungi - 120; Plants - 47; Vir…
HOMCHL002584	CR02G05090 binding regulatory protein, YebC/PmpR family IPR017856,IPR002876,IPR002876,IPR002876,IPR002876	HOMCHL002584	AT1G01350 Zinc finger (CCCH-type/C3HC4-type RING finger) family protein; FUNCTIONS IN: zinc ion binding, nucleic acid binding; CONTAINS InterPro DOMAIN/s: Zinc finger, CCCH-type (InterPro:IPR000571), Zinc finger, RING-type, conserved site (InterPro:IPR017907), Zinc finger, RING-type (InterPro:IPR001841); BEST Arabidopsis thaliana protein match is: Zinc finger (CCCH-type/C3HC4-type RING finger) fa…
HOMCHL002595	CR06G01320 CCCH and RING finger protein (Znf183), putative IPR000571,IPR001841,IPR001841,IPR000571,IPR000571	HOMCHL002595	AT3G53760 Encodes GCP4 (gamma-Tubulin Complex Protein 4), required for microtubule organization.;GAMMA-TUBULIN COMPLEX PROTEIN 4 IPR007259,IPR007259
HOMCHL002602	CR10G10610 hlre2_kg.scaffold_4000390;pid=143267;prot=eq;tid=143267;transcript=eq IPR012981
HOMCHL002606	CR01G04090 gamma tubulin ring complex protein 4 IPR007259,IPR007259	HOMCHL002606	AT3G53580 diaminopimelate epimerase family protein; FUNCTIONS IN: diaminopimelate epimerase activity; INVOLVED IN: lysine biosynthetic process via diaminopimelate; LOCATED IN: chloroplast; EXPRESSED IN: 24 plant structures; EXPRESSED DURING: 15 growth stages; CONTAINS InterPro DOMAIN/s: Diaminopimelate epimerase, active site (InterPro:IPR018510), Diaminopimelate epimerase (InterPro:IPR001653); Ha…
HOMCHL002613	CR05G01490 Diaminopimelate Epimerase IPR001653,IPR001653,IPR018510,IPR001653	HOMCHL002613	AT5G63010 Transducin/WD40 repeat-like superfamily protein; CONTAINS InterPro DOMAIN/s: WD40 repeat 2 (InterPro:IPR019782), WD40 repeat-like-containing domain (InterPro:IPR011046), WD40 repeat, conserved site (InterPro:IPR019775), WD40-repeat-containing domain (InterPro:IPR017986), WD40/YVTN repeat-like-containing domain (InterPro:IPR015943), WD40 repeat (InterPro:IPR001680), WD40 repeat, subgroup…
HOMCHL002615	CR10G03600 WD repeat-containing protein 85 IPR019781,IPR019781,IPR015943,IPR011046,IPR001680	HOMCHL002615	AT1G56090 Tetratricopeptide repeat (TPR)-like superfamily protein; FUNCTIONS IN: binding; INVOLVED IN: biological_process unknown; LOCATED IN: cellular_component unknown; EXPRESSED IN: 21 plant structures; EXPRESSED DURING: 13 growth stages; CONTAINS InterPro DOMAIN/s: Tetratricopeptide TPR-1 (InterPro:IPR001440), Tetratricopeptide-like helical (InterPro:IPR011990), Tetratricopeptide repeat-conta…
HOMCHL002622	CR02G00440 Mitochondrial Protein Translocase (MPT) Family IPR019734,IPR019734,IPR019734,IPR019734,IPR019734,IPR019734,IPR013026,IPR011990	HOMCHL002622	AT1G67960 CONTAINS InterPro DOMAIN/s: Membrane protein,Tapt1/CMV receptor (InterPro:IPR008010); Has 447 Blast hits to 428 proteins in 176 species: Archae - 0; Bacteria - 0; Metazoa - 190; Fungi - 133; Plants - 49; Viruses - 0; Other Eukaryotes - 75 (source: NCBI BLink). IPR008010,IPR008010
		HOMCHL002623	AT1G03140 splicing factor Prp18 family protein; INVOLVED IN: RNA splicing; LOCATED IN: spliceosomal complex; EXPRESSED IN: male gametophyte, cultured cell, pollen tube; EXPRESSED DURING: L mature pollen stage, M germinated pollen stage; CONTAINS InterPro DOMAIN/s: Pre-mRNA processing factor 4 (PRP4) like (InterPro:IPR014906), Splicing factor motif (InterPro:IPR003648), Prp18 (InterPro:IPR004098);…
HOMCHL002627	CR13G01210 PRP18 pre-mRNA processing factor 18 homolog (yeast), isoform CRA IPR004098,IPR004098,IPR004098	HOMCHL002627	AT5G17990 Encodes the tryptophan biosynthetic enzyme phosphoribosylanthranilate transferase (PAT1, called trpD in bacteria). Converts anthranilate and phosphoribosylpyrophosphate into phosphoribosylanthranilate and inorganic pyrophosphate.;tryptophan biosynthesis 1 IPR000312,IPR000312,IPR005940,IPR000312,IPR017459,IPR017459
HOMCHL002630	CR10G02500 Anthranilate phosphoribosyltransferase IPR005940,IPR005940,IPR000312,IPR017459,IPR000312,IPR000312,IPR017459	HOMCHL002630	AT1G52530 CONTAINS InterPro DOMAIN/s: Hus1-like protein (InterPro:IPR007150); Has 129 Blast hits to 128 proteins in 49 species: Archae - 0; Bacteria - 0; Metazoa - 57; Fungi - 10; Plants - 47; Viruses - 0; Other Eukaryotes - 15 (source: NCBI BLink). IPR007150,IPR007150
HOMCHL002639	CR12G08530 DNA damage checkpoint protein IPR007150	HOMCHL002639	AT1G33520 Has single homolog in Arabidopsis, also homologs in human, mouse and C. elegans; contains one G-patch domain (known to mediate RNA-protein interactions) and two KOW domains (may bind RNA and/or protein); localized to the nucleus; mutant suppresses high SA levels and constitutive disease resistance in snc1 npr1 background; required for basal resistance against Pseudomonas syringae maculi…
HOMCHL002641	CR06G11470 G patch domain and KOW motifs-containing protein IPR000467,IPR000467,IPR005824,IPR005824,IPR000467	HOMCHL002641	AT2G39080 NAD(P)-binding Rossmann-fold superfamily protein; LOCATED IN: chloroplast stroma, chloroplast; EXPRESSED IN: 23 plant structures; EXPRESSED DURING: 13 growth stages; Has 818 Blast hits to 811 proteins in 372 species: Archae - 18; Bacteria - 637; Metazoa - 0; Fungi - 0; Plants - 59; Viruses - 0; Other Eukaryotes - 104 (source: NCBI BLink).;NAD(P)-binding Rossmann-fold superfamily protein…
HOMCHL002642	CR13G09370 stExt_fgenesh2_pg.C_440099;pid=193550;prot=eq;tid=193550;transcript=eq IPR016040	HOMCHL002642	AT1G55670 Encodes subunit G of photosystem I, an 11-kDa membrane protein that plays an important role in electron transport between plastocyanin and PSI and is involved in the stability of the PSI complex. PSI-G subunit is bound to PSI-B and is in contact with Lhca1. The protein inserts into thylakoids by a direct or 'spontaneous' pathway that does not involve the activities of any known chloropl…
HOMCHL002650	CR12G16110 Photosystem I reaction center subunit V, chloroplast precursor IPR017494,IPR000549	HOMCHL002650	AT3G22425 Encodes imidazoleglycerolphosphate dehydratase.;imidazoleglycerol-phosphate dehydratase IPR000807,IPR000807,IPR020568,IPR020568
HOMCHL002651	CR02G06490 imidazoleglycerol-phosphate dehydratase domain protein IPR020565,IPR020568,IPR020568,IPR000807,IPR020565	HOMCHL002651	AT3G07270 GTP cyclohydrolase I; CONTAINS InterPro DOMAIN/s: GTP cyclohydrolase I/Nitrile oxidoreductase (InterPro:IPR020602); Has 13749 Blast hits to 7133 proteins in 2143 species: Archae - 132; Bacteria - 8697; Metazoa - 425; Fungi - 313; Plants - 76; Viruses - 16; Other Eukaryotes - 4090 (source: NCBI BLink).;GTP cyclohydrolase I IPR020602,IPR020602
HOMCHL002653	CR02G12230 GTP cyclohydrolase I IPR020602,IPR001474	HOMCHL002653	AT4G02620 vacuolar ATPase subunit F family protein; FUNCTIONS IN: hydrogen ion transporting ATP synthase activity, rotational mechanism, proton-transporting ATPase activity, rotational mechanism; INVOLVED IN: ATP synthesis coupled proton transport; LOCATED IN: plasma membrane, vacuole; EXPRESSED IN: 25 plant structures; EXPRESSED DURING: 15 growth stages; CONTAINS InterPro DOMAIN/s: ATPase, V1 co…
HOMCHL002656	CR10G06340 translocating f-type, v-type and A-type ATPase superfamily IPR008218,IPR005772,IPR005772,IPR005772	HOMCHL002656	AT5G15770 Encodes a putative glucose-6-phosphate acetyltransferase involved in UDP-N-acetylglucosamine biosynthesis.;glucose-6-phosphate acetyltransferase 1 IPR000182,IPR016181,IPR016181,IPR000182
HOMCHL002657	CR12G15930 putative glucosamine-phosphate N-acetyltransferas (Eurofung) IPR000182,IPR016181,IPR016181,IPR000182	HOMCHL002657	AT1G61620 phosphoinositide binding; CONTAINS InterPro DOMAIN/s: Zinc finger, RING-type, conserved site (InterPro:IPR017907), Nitric oxide synthase-interacting (InterPro:IPR016818), Zinc finger, RING-type (InterPro:IPR001841); Has 510 Blast hits to 510 proteins in 182 species: Archae - 0; Bacteria - 0; Metazoa - 167; Fungi - 129; Plants - 138; Viruses - 0; Other Eukaryotes - 76 (source: NCBI BLink…
HOMCHL002670	CR15G02580 oxide synthase interacting protein, isoform CRA	HOMCHL002670	AT4G32260 ATPase, F0 complex, subunit B/B', bacterial/chloroplast; FUNCTIONS IN: hydrogen ion transmembrane transporter activity; INVOLVED IN: defense response to bacterium; LOCATED IN: thylakoid, chloroplast thylakoid membrane, chloroplast, membrane, chloroplast envelope; EXPRESSED IN: 23 plant structures; EXPRESSED DURING: 14 growth stages; CONTAINS InterPro DOMAIN/s: ATPase, F0 complex, subuni…
HOMCHL002671	CR11G03010 translocating f-type, v-type and A-type ATPase superfamily IPR002146	HOMCHL002671	AT1G15020 Encodes a protein disulfide isomerase-like (PDIL) protein, a member of a multigene family within the thioredoxin (TRX) superfamily. This protein also belongs to the quiescin-sulfhydryl oxidase (QSOX) family, which possess an Erv1-like domain at the COOH terminus in addition to a TRX domain.;quiescin-sulfhydryl oxidase 1 IPR017936,IPR012336,IPR017905,IPR006863,IPR013766,IPR001841,IPR0068…
HOMCHL002675	CR32G00240 quiescin Q6-like 1, isoform CRA IPR012335,IPR006863,IPR017905,IPR017936,IPR006863,IPR012336,IPR006863,IPR013766	HOMCHL002675	AT1G19800 Encodes a permease-like protein involved in lipid transfer from the ER to the chloroplast, more specifically, transfer of phosphatidate across the chloroplast inner membrane. Mutant leaves accumulate trigalactosyldiacylglycerol, triacylglycerol and phosphatidate. Chloroplast lipids are altered in their fatty acid composition and as a consequence the development of chloroplasts in the mu…
HOMCHL002678	CR06G04030 cassette transporter, subfamily I, member 14, ABC component protein PpABCI14 IPR003453,IPR003453	HOMCHL002678	AT5G49510 prefoldin 3 (PFD3); FUNCTIONS IN: unfolded protein binding; INVOLVED IN: protein folding; LOCATED IN: prefoldin complex; EXPRESSED IN: 23 plant structures; EXPRESSED DURING: 13 growth stages; CONTAINS InterPro DOMAIN/s: Prefoldin alpha-like (InterPro:IPR004127), Prefoldin (InterPro:IPR009053), Prefoldin, subunit 3 (InterPro:IPR016655); Has 1807 Blast hits to 1807 proteins in 277 species…
HOMCHL002685	CR06G02730 Molecular chaperone Prefoldin, subunit 3 IPR004127,IPR009053	HOMCHL002685	AT3G21060 Transducin/WD40 repeat-like superfamily protein; CONTAINS InterPro DOMAIN/s: WD40 repeat-like-containing domain (InterPro:IPR011046), WD40 repeat 2 (InterPro:IPR019782), WD40 repeat, conserved site (InterPro:IPR019775), WD40-repeat-containing domain (InterPro:IPR017986), WD40 repeat (InterPro:IPR001680), WD40/YVTN repeat-like-containing domain (InterPro:IPR015943), WD40 repeat, subgroup…
HOMCHL002690	CR03G09830 transducin/WD-40 repeat family-like protein IPR001680,IPR001680,IPR001680,IPR019781,IPR019781,IPR011046,IPR019782,IPR017986,IPR015943	HOMCHL002690	AT1G51610 Cation efflux family protein; FUNCTIONS IN: cation transmembrane transporter activity, efflux transmembrane transporter activity; INVOLVED IN: cation transport, transmembrane transport; LOCATED IN: membrane; EXPRESSED IN: 22 plant structures; EXPRESSED DURING: 13 growth stages; CONTAINS InterPro DOMAIN/s: Cation efflux protein (InterPro:IPR002524); Has 3094 Blast hits to 3092 proteins i…
HOMCHL002692	CR06G08530 to human chromosome 4 open reading frame 1 IPR002524	HOMCHL002692	AT1G06730 pfkB-like carbohydrate kinase family protein; FUNCTIONS IN: kinase activity; INVOLVED IN: D-ribose catabolic process; LOCATED IN: nucleus, cytoplasm; EXPRESSED IN: 22 plant structures; EXPRESSED DURING: 13 growth stages; CONTAINS InterPro DOMAIN/s: Carbohydrate/purine kinase (InterPro:IPR011611); BEST Arabidopsis thaliana protein match is: pfkB-like carbohydrate kinase family protein (T…
HOMCHL002708	CR09G00190 sugar/carbohydrate kinase IPR011611	HOMCHL002708	AT1G24793 UDP-3-O-acyl N-acetylglycosamine deacetylase family protein; FUNCTIONS IN: UDP-3-O-[3-hydroxymyristoyl] N-acetylglucosamine deacetylase activity; INVOLVED IN: lipid A biosynthetic process; EXPRESSED IN: male gametophyte, pollen tube; EXPRESSED DURING: L mature pollen stage, M germinated pollen stage; CONTAINS InterPro DOMAIN/s: UDP-3-O-acyl N-acetylglucosamine deacetylase, N-terminal (I…
HOMCHL002719	CR16G01260 DDX20_HUMAN Probable ATP-dependent RNA helicase DDX20 (ISS) IPR020568,IPR020568,IPR020568,IPR004463,IPR004463,IPR004463,IPR015870,IPR015870,IPR011334	HOMCHL002719	AT1G75330 ornithine carbamoyltransferase (OTC); FUNCTIONS IN: amino acid binding, ornithine carbamoyltransferase activity, carboxyl- or carbamoyltransferase activity; INVOLVED IN: cellular amino acid metabolic process; LOCATED IN: chloroplast, chloroplast stroma; EXPRESSED IN: 23 plant structures; EXPRESSED DURING: 13 growth stages; CONTAINS InterPro DOMAIN/s: Aspartate/ornithine carbamoyltransfe…
HOMCHL002732	CR12G01370 Ornithine carbamoyltransferase (OTCase) IPR002292,IPR002292,IPR002292,IPR002292,IPR002292,IPR006130,IPR006130,IPR006132,IPR006131,IPR002292,IPR006130,IPR006130,IPR006130,IPR006130	HOMCHL002732	AT3G02200 Proteasome component (PCI) domain protein; CONTAINS InterPro DOMAIN/s: Proteasome component (PCI) domain (InterPro:IPR000717); BEST Arabidopsis thaliana protein match is: Proteasome component (PCI) domain protein (TAIR:AT5G15610.2); Has 657 Blast hits to 657 proteins in 209 species: Archae - 0; Bacteria - 2; Metazoa - 271; Fungi - 161; Plants - 136; Viruses - 0; Other Eukaryotes - 87 (s…
HOMCHL002734	CR09G06530 Proteasome component (PCI) domain protein IPR000717	HOMCHL002734	AT3G26710 cofactor assembly of complex C (CCB1); FUNCTIONS IN: molecular_function unknown; INVOLVED IN: cytochrome b6f complex assembly; LOCATED IN: chloroplast; EXPRESSED IN: 23 plant structures; EXPRESSED DURING: 13 growth stages; CONTAINS InterPro DOMAIN/s: Protein of unknown function DUF3529 (InterPro:IPR021919); Has 212 Blast hits to 212 proteins in 63 species: Archae - 0; Bacteria - 77; Met…
HOMCHL002735	CR16G02990 CPLD51 protein required for cyt b6 assembly IPR021919	HOMCHL002735	AT3G47120 RNA recognition motif (RRM)-containing protein; FUNCTIONS IN: RNA binding, nucleotide binding, zinc ion binding, nucleic acid binding; INVOLVED IN: biological_process unknown; LOCATED IN: cellular_component unknown; EXPRESSED IN: 24 plant structures; EXPRESSED DURING: 14 growth stages; CONTAINS InterPro DOMAIN/s: Zinc finger, CCCH-type (InterPro:IPR000571), RNA recognition motif, RNP-1 …
HOMCHL002737	CR06G06710 Cyclophilin-type peptidyl-prolyl cis-trans isomerase (ISS) IPR000504,IPR012677,IPR000504,IPR000504	HOMCHL002737	AT3G51620 PAP/OAS1 substrate-binding domain superfamily; BEST Arabidopsis thaliana protein match is: nucleotidyltransferases (TAIR:AT3G61690.1); Has 386 Blast hits to 356 proteins in 104 species: Archae - 0; Bacteria - 4; Metazoa - 102; Fungi - 40; Plants - 181; Viruses - 0; Other Eukaryotes - 59 (source: NCBI BLink).;PAP/OAS1 substrate-binding domain superfamily AT3G61690 nucleotidyltransferases…
HOMCHL002741	CR12G14380 Nucleotidyltransferase domain containing protein, expressed	HOMCHL002741	AT5G10910 mraW methylase family protein; FUNCTIONS IN: methyltransferase activity; EXPRESSED IN: 22 plant structures; EXPRESSED DURING: 13 growth stages; CONTAINS InterPro DOMAIN/s: S-adenosyl-L-methionine-dependent methyltransferase, MraW (InterPro:IPR002903); Has 1807 Blast hits to 1807 proteins in 277 species: Archae - 0; Bacteria - 0; Metazoa - 736; Fungi - 347; Plants - 385; Viruses - 0; Oth…
HOMCHL002742	CR13G01310 S-adenosyl-dependent methyltransferase IPR002903,IPR002903	HOMCHL002742	AT3G01890 SWIB/MDM2 domain superfamily protein; CONTAINS InterPro DOMAIN/s: SWIB/MDM2 domain (InterPro:IPR003121); BEST Arabidopsis thaliana protein match is: SWIB/MDM2 domain superfamily protein (TAIR:AT5G14170.1); Has 893 Blast hits to 865 proteins in 236 species: Archae - 0; Bacteria - 105; Metazoa - 289; Fungi - 279; Plants - 159; Viruses - 0; Other Eukaryotes - 61 (source: NCBI BLink).;SWIB/…
HOMCHL002744	CR10G06810 SWI/SNF chromatin remodeling complex protein IPR003121,IPR003121,IPR019835,IPR003121	HOMCHL002744	AT1G62850 Class I peptide chain release factor; FUNCTIONS IN: translation release factor activity; INVOLVED IN: translational termination; EXPRESSED IN: 23 plant structures; EXPRESSED DURING: 13 growth stages; CONTAINS InterPro DOMAIN/s: Class I peptide chain release factor (InterPro:IPR000352); Has 2349 Blast hits to 2349 proteins in 1057 species: Archae - 0; Bacteria - 1715; Metazoa - 148; Fung…
HOMCHL002749	CR02G05990 Immature colon carcinoma transcript 1 protein precursor IPR000352	HOMCHL002749	AT4G32060 calcium-binding EF hand family protein; FUNCTIONS IN: calcium ion binding; EXPRESSED IN: 24 plant structures; EXPRESSED DURING: 15 growth stages; CONTAINS InterPro DOMAIN/s: EF-Hand 1, calcium-binding site (InterPro:IPR018247), EF-HAND 2 (InterPro:IPR018249), EF-hand-like domain (InterPro:IPR011992), Calcium-binding EF-hand (InterPro:IPR002048), EF-hand (InterPro:IPR018248); Has 1138 Bl…
HOMCHL002750	CR12G03290 calcium uptake protein 1, mitochondrial isoform IPR011992,IPR018249,IPR018249,IPR018249,IPR018248,IPR002048,IPR002048	HOMCHL002750	AT3G63540 Conceptual translation of this open reading frame gave the sequence of a 229-residue hypothetical protein that contains the same sequence as the mature A. thaliana chloroplast luminal 19-kDa protein linked to a putative signal sequence.;Mog1/PsbP/DUF1795-like photosystem II reaction center PsbP family protein IPR016124,IPR016123,IPR002683
HOMCHL002753	CR03G10470 thylakoid lumen protein IPR002683,IPR016124	HOMCHL002753	AT4G15510 Photosystem II reaction center PsbP family protein; FUNCTIONS IN: calcium ion binding; INVOLVED IN: photosynthesis; LOCATED IN: in 9 components; EXPRESSED IN: 21 plant structures; EXPRESSED DURING: 14 growth stages; CONTAINS InterPro DOMAIN/s: Photosystem II oxygen evolving complex protein PsbP (InterPro:IPR002683), Mog1/PsbP/DUF1795, alpha/beta/alpha sandwich (InterPro:IPR016124), Mog1…
HOMCHL002755	CR08G01050 Thylakoid lumenal 21.5 kDa protein, chloroplast precursor IPR002683,IPR016124,IPR016123	HOMCHL002755	AT2G37160 Transducin/WD40 repeat-like superfamily protein; CONTAINS InterPro DOMAIN/s: WD40 repeat 2 (InterPro:IPR019782), WD40 repeat-like-containing domain (InterPro:IPR011046), WD40-repeat-containing domain (InterPro:IPR017986), WD40/YVTN repeat-like-containing domain (InterPro:IPR015943), WD40 repeat (InterPro:IPR001680), WD40 repeat, subgroup (InterPro:IPR019781); BEST Arabidopsis thaliana p…
HOMCHL002759	CR03G05000 catabolite repressor protein (CreC), putative IPR001680,IPR001680,IPR001680,IPR001680,IPR011046,IPR019781,IPR019781,IPR019781,IPR015943,IPR017986	HOMCHL002759	AT1G62190 Kua-ubiquitin conjugating enzyme hybrid localisation domain; LOCATED IN: chloroplast; CONTAINS InterPro DOMAIN/s: Kua-ubiquitin conjugating enzyme hybrid, localisation (InterPro:IPR019547); BEST Arabidopsis thaliana protein match is: fatty acid desaturase A (TAIR:AT4G27030.1); Has 230 Blast hits to 230 proteins in 95 species: Archae - 0; Bacteria - 21; Metazoa - 121; Fungi - 0; Plants -…
HOMCHL002760	CR16G05120 Kua-ubiquitin conjugating enzyme hybrid localisation domain-containing protein IPR019547	HOMCHL002760	AT2G38130 Encodes the Arabidopsis homolog of the yeast protein MAK3, a component of the N-terminal acetyltransferase complex C. In mutant plants, synthesis of plastome-encoded photosystem II core proteins D1 and CP47 is affected resulting in fewer thylakoid multiprotein complexes.;Acyl-CoA N-acyltransferases (NAT) superfamily protein IPR000182,IPR016181,IPR016181,IPR000182
HOMCHL002762	CR07G00510 DNA-directed RNA polymerases iii 39 Kd polypeptide, putative IPR007832,IPR016049,IPR007832
HOMCHL002771	CR14G03210 L-A virus GAG protein N-acetyltransferase IPR000182,IPR016181,IPR016181,IPR000182	HOMCHL002771	AT3G60370 Encodes an immunophilin, FKBP20-2, that belongs to the FK-506 binding protein (FKBP) subfamily functioning as peptidyl-prolyl isomerases (PPIases) in protein folding. FKBP20-2 has a unique pair of cysteines at the C terminus and was found to be reduced by thioredoxin (Trx) (itself reduced by NADPH by means of NADP-Trx reductase). The FKBP20-2 protein, which contains only two of the five…
HOMCHL002773	CR13G03410 FKBP-type peptidyl-prolyl cis-trans isomerase family protein IPR001179,IPR001179,IPR001179	HOMCHL002773	AT5G23550 Got1/Sft2-like vescicle transport protein family; FUNCTIONS IN: molecular_function unknown; INVOLVED IN: vesicle-mediated transport; LOCATED IN: cellular_component unknown; EXPRESSED IN: 22 plant structures; EXPRESSED DURING: 13 growth stages; CONTAINS InterPro DOMAIN/s: Vesicle transport protein, Got1/SFT2-like (InterPro:IPR007305), Vesicle transport protein, SFT2-like (InterPro:IPR011…
HOMCHL002778	CR12G13850 tetraspanning membrane protein, SFT2-like protein IPR011691	HOMCHL002778	AT1G25682 Family of unknown function (DUF572) ; FUNCTIONS IN: molecular_function unknown; INVOLVED IN: biological_process unknown; LOCATED IN: cellular_component unknown; EXPRESSED IN: cotyledon; CONTAINS InterPro DOMAIN/s: Protein of unknown function DUF572 (InterPro:IPR007590); BEST Arabidopsis thaliana protein match is: Family of unknown function (DUF572) (TAIR:AT1G25988.1); Has 717 Blast hits…
HOMCHL002779	CR02G01950 coiled-coil domain containing 130 IPR007590,IPR007590	HOMCHL002779	AT1G16690 Enhancer of polycomb-like transcription factor protein; CONTAINS InterPro DOMAIN/s: Enhancer of polycomb-like (InterPro:IPR019542); BEST Arabidopsis thaliana protein match is: Enhancer of polycomb-like transcription factor protein (TAIR:AT1G79020.1); Has 400 Blast hits to 400 proteins in 158 species: Archae - 0; Bacteria - 0; Metazoa - 185; Fungi - 95; Plants - 75; Viruses - 0; Other Eu…
HOMCHL002784	CR03G09950 enhancer of polycomb-like protein IPR019542	HOMCHL002784	AT1G49980 DNA/RNA polymerases superfamily protein; FUNCTIONS IN: damaged DNA binding, DNA-directed DNA polymerase activity; INVOLVED IN: DNA repair; LOCATED IN: membrane; EXPRESSED IN: 22 plant structures; EXPRESSED DURING: 13 growth stages; CONTAINS InterPro DOMAIN/s: DNA polymerase, Y-family, little finger domain (InterPro:IPR017961), DNA-repair protein, UmuC-like (InterPro:IPR001126), DNA-repa…
HOMCHL002800	CR02G01480 sapiens gb|AF194973 and contains an IMS PF|00817 domain IPR017963,IPR001126,IPR001126,IPR017961	HOMCHL002800	AT4G34270 TIP41-like family protein; CONTAINS InterPro DOMAIN/s: TIP41-like protein (InterPro:IPR007303); Has 348 Blast hits to 346 proteins in 176 species: Archae - 0; Bacteria - 0; Metazoa - 123; Fungi - 127; Plants - 55; Viruses - 0; Other Eukaryotes - 43 (source: NCBI BLink).;TIP41-like family protein IPR007303
HOMCHL002802	CR17G08020 Type 2A phosphatase activator TIP41 IPR007303,IPR007303	HOMCHL002802	AT1G02410 cytochrome c oxidase assembly protein CtaG / Cox11 family; FUNCTIONS IN: copper ion binding; INVOLVED IN: biological_process unknown; EXPRESSED IN: 24 plant structures; EXPRESSED DURING: 15 growth stages; CONTAINS InterPro DOMAIN/s: Cytochrome c oxidase assembly protein CtaG/Cox11 (InterPro:IPR007533); Has 2749 Blast hits to 2749 proteins in 659 species: Archae - 0; Bacteria - 997; Meta…
HOMCHL002809	CR01G11470 COX11 homolog, cytochrome c oxidase assembly protein (yeast) IPR007533,IPR007533,IPR007533,IPR007533	HOMCHL002809	AT1G03030 P-loop containing nucleoside triphosphate hydrolases superfamily protein; FUNCTIONS IN: phosphotransferase activity, alcohol group as acceptor, kinase activity, ATP binding; INVOLVED IN: biosynthetic process, metabolic process; LOCATED IN: chloroplast; EXPRESSED IN: 22 plant structures; EXPRESSED DURING: 13 growth stages; CONTAINS InterPro DOMAIN/s: Phosphoribulokinase/uridine kinase (I…
HOMCHL002816	CR02G05830 similar to phosphoribulokinase/uridine kinase family protein	HOMCHL002816	AT5G23080 Interacts with TATA-box binding protein 2. Contains domains with strong similarity to G-patch and SWAP domains, characteristic of RNA binding and processing proteins. Colocalizes with the splicing regulator SRp34 to subnuclear particles. Role in RNA binding or processing. Mutants display developmental defects, including reduced plant height, polycotyly, and reduced vascularization. Stro…
HOMCHL002819	CR13G01400 putative G-patch-containing protein IPR011666	HOMCHL002819	AT3G56510 RNA-binding (RRM/RBD/RNP motifs) family protein; FUNCTIONS IN: TATA-binding protein binding, nucleic acid binding; INVOLVED IN: biological_process unknown; LOCATED IN: cellular_component unknown; EXPRESSED IN: 22 plant structures; EXPRESSED DURING: 13 growth stages; CONTAINS InterPro DOMAIN/s: RNA recognition motif, RNP-1 (InterPro:IPR000504); Has 528 Blast hits to 522 proteins in 214 s…
HOMCHL002824	CR06G03280 Ynr054cp, basal transcriptional activator hABT1, RRM domain containing protein IPR000504,IPR000504	HOMCHL002824	AT1G34630 BEST Arabidopsis thaliana protein match is: Mitochondrial import inner membrane translocase subunit Tim17/Tim22/Tim23 family protein (TAIR:AT5G51150.1); Has 323 Blast hits to 315 proteins in 124 species: Archae - 0; Bacteria - 0; Metazoa - 95; Fungi - 110; Plants - 73; Viruses - 0; Other Eukaryotes - 45 (source: NCBI BLink). AT5G51150 Mitochondrial import inner membrane translocase subu…
HOMCHL002831	CR08G04380 uncharacterized protein	HOMCHL002831	AT3G57560 encodes a N-acetylglutamate kinase, involved in arginine biosynthesis;N-acetyl-l-glutamate kinase IPR004662,IPR001048,IPR001048,IPR001048,IPR001057,IPR001057,IPR001057,IPR011148
HOMCHL002834	CR01G03180 The Regulation Of N-Acetylglutamate Kinase By Pii In Arabidopsis IPR004662,IPR001048,IPR001048,IPR001048,IPR001057,IPR001057,IPR001057,IPR011148	HOMCHL002834	AT3G10030 aspartate/glutamate/uridylate kinase family protein; FUNCTIONS IN: DNA binding; INVOLVED IN: cellular amino acid biosynthetic process; LOCATED IN: cytoplasm; EXPRESSED IN: 24 plant structures; EXPRESSED DURING: 15 growth stages; CONTAINS InterPro DOMAIN/s: SANT, DNA-binding (InterPro:IPR001005), Aspartate/glutamate/uridylate kinase (InterPro:IPR001048), MADF domain (InterPro:IPR006578);…
HOMCHL002835	CR02G04310 Uridylate kinase IPR015963,IPR001048,IPR001048,IPR001048	HOMCHL002835	AT5G63060 Sec14p-like phosphatidylinositol transfer family protein; FUNCTIONS IN: transporter activity; INVOLVED IN: transport; LOCATED IN: chloroplast; EXPRESSED IN: 22 plant structures; EXPRESSED DURING: 13 growth stages; CONTAINS InterPro DOMAIN/s: Cellular retinaldehyde-binding/triple function, C-terminal (InterPro:IPR001251), Phosphatidylinositol transfer protein-like, N-terminal (InterPro:I…
HOMCHL002836	CR10G06690 Sec14p-like phosphatidylinositol transfer family protein IPR001251,IPR001251,IPR011074,IPR001251,IPR001251,IPR001251	HOMCHL002836	AT1G62640 3-ketoacyl-acyl carrier protein synthase III (KAS III);3-ketoacyl-acyl carrier protein synthase III IPR013747,IPR016039,IPR004655,IPR013751
HOMCHL002838	CR04G01080 putative chalcone and stilbene synthase, C-terminal domain protein IPR013747,IPR013751,IPR016038,IPR016038,IPR016039,IPR004655,IPR004655	HOMCHL002838	AT3G09310 unknown protein; CONTAINS InterPro DOMAIN/s: Protein of unknown function DUF37 (InterPro:IPR002696); Has 5781 Blast hits to 5781 proteins in 1903 species: Archae - 0; Bacteria - 3956; Metazoa - 2; Fungi - 0; Plants - 42; Viruses - 3; Other Eukaryotes - 1778 (source: NCBI BLink). IPR002696,IPR002696,IPR002696
HOMCHL002840	CR17G05080 YidD family protein IPR002696,IPR002696,IPR002696	HOMCHL002840	AT3G60360 EMBRYO SAC DEVELOPMENT ARREST 14 (EDA14); FUNCTIONS IN: molecular_function unknown; INVOLVED IN: megagametogenesis; LOCATED IN: small-subunit processome; EXPRESSED IN: 21 plant structures; EXPRESSED DURING: 13 growth stages; CONTAINS InterPro DOMAIN/s: Small-subunit processome, Utp11 (InterPro:IPR007144); Has 434 Blast hits to 428 proteins in 209 species: Archae - 4; Bacteria - 1; Metaz…
HOMCHL002848	CR13G02320 Probable U3 small nucleolar RNA-associated protein 11 IPR007144,IPR007144,IPR007144	HOMCHL002848	AT1G07170 PHF5-like protein; CONTAINS InterPro DOMAIN/s: PHF5-like (InterPro:IPR005345); BEST Arabidopsis thaliana protein match is: PHF5-like protein (TAIR:AT2G30000.1); Has 420 Blast hits to 420 proteins in 206 species: Archae - 0; Bacteria - 0; Metazoa - 129; Fungi - 128; Plants - 86; Viruses - 0; Other Eukaryotes - 77 (source: NCBI BLink).;PHF5-like protein IPR005345,IPR005345,IPR005345 AT2G3…
HOMCHL002849	CR24G00200 component of splicing factor SF3B IPR005345,IPR005345,IPR005345	HOMCHL002849	AT1G08680 A member of ARF GAP domain (AGD), A thaliana has 15 members, grouped into four classes. AGD14 belongs to the class 4, together with AGD15.;ARF GAP-like zinc finger-containing protein ZIGA4 IPR001164,IPR001164,IPR001164,IPR001164,IPR001164,IPR001164,IPR001164
HOMCHL002861	CR06G11310 ArfGap/RecO-like zinc finger domain-containing protein IPR001164,IPR001164,IPR001164,IPR001164	HOMCHL002861	AT2G29210 splicing factor PWI domain-containing protein; INVOLVED IN: RNA splicing; EXPRESSED IN: 23 plant structures; EXPRESSED DURING: 13 growth stages; CONTAINS InterPro DOMAIN/s: Splicing factor PWI (InterPro:IPR002483); BEST Arabidopsis thaliana protein match is: Polynucleotidyl transferase, ribonuclease H-like superfamily protein (TAIR:AT3G12440.1); Has 159601 Blast hits to 84623 proteins i…
HOMCHL002870	CR16G06250 serine/arginine repetitive matrix 1, isoform CRA_c IPR002483,IPR002483,IPR002483	HOMCHL002870	AT1G45110 Tetrapyrrole (Corrin/Porphyrin) Methylases; FUNCTIONS IN: methyltransferase activity; INVOLVED IN: metabolic process; EXPRESSED IN: 18 plant structures; EXPRESSED DURING: 11 growth stages; CONTAINS InterPro DOMAIN/s: Uncharacterised protein family UPF0011, conserved site (InterPro:IPR018063), Tetrapyrrole methylase (InterPro:IPR000878), Tetrapyrrole methylase, subdomain 1 (InterPro:IPR0…
HOMCHL002873	CR13G02090 rRNA small subunit methyltransferase I IPR014777,IPR000878,IPR000878,IPR008189	HOMCHL002873	AT5G05590 Encodes phosphoribosylanthranilate isomerase which catalyzes the third step in the tryptophan biosynthetic pathway.;phosphoribosylanthranilate isomerase 2 IPR001240,IPR013785,IPR011060
HOMCHL002876	CR12G07390 phosphoribosylanthranilate isomerase (ISS) IPR001240,IPR013785,IPR011060	HOMCHL002876	AT1G53120 RNA-binding S4 domain-containing protein; FUNCTIONS IN: RNA binding; INVOLVED IN: biological_process unknown; LOCATED IN: chloroplast; EXPRESSED IN: 22 plant structures; EXPRESSED DURING: 13 growth stages; CONTAINS InterPro DOMAIN/s: RNA-binding S4 (InterPro:IPR002942), Photosystem II S4 domain protein (InterPro:IPR017506); Has 1630 Blast hits to 1630 proteins in 768 species: Archae - 0…
HOMCHL002877	CR12G04010 photosystem II S4 domain IPR002942,IPR017506,IPR002942,IPR002942	HOMCHL002877	AT2G05990 Encodes enoyl-ACP reductase a component of the fatty acid synthase complex. A reduced function mutation in this gene, mod1, was found in a screen for premature cell death mutants. Mutant plants have reduced lipid level and pleiotropic morphological defects, including chlorotic and abnormally shaped leaves.;NAD(P)-binding Rossmann-fold superfamily protein IPR014358,IPR016040,IPR016040,IP…
HOMCHL002878	CR06G09650 Enoyl Acp ReductaseNAD BINARY COMPLEX AT PH 8.0 And IPR002347,IPR002347,IPR002347,IPR002347,IPR002347,IPR016040,IPR016040,IPR014358,IPR002198	HOMCHL002878	AT2G36300 Integral membrane Yip1 family protein; FUNCTIONS IN: molecular_function unknown; INVOLVED IN: biological_process unknown; LOCATED IN: chloroplast, membrane; EXPRESSED IN: 24 plant structures; EXPRESSED DURING: 15 growth stages; CONTAINS InterPro DOMAIN/s: Yip1 domain (InterPro:IPR006977); BEST Arabidopsis thaliana protein match is: Integral membrane Yip1 family protein (TAIR:AT3G52760.1…
HOMCHL002883	CR09G03500 membrane Yip1-family protein	HOMCHL002883	AT5G19370 rhodanese-like domain-containing protein / PPIC-type PPIASE domain-containing protein; FUNCTIONS IN: isomerase activity; INVOLVED IN: biological_process unknown; LOCATED IN: chloroplast; EXPRESSED IN: 24 plant structures; EXPRESSED DURING: 13 growth stages; CONTAINS InterPro DOMAIN/s: Rhodanese-like (InterPro:IPR001763), Peptidyl-prolyl cis-trans isomerase, PpiC-type (InterPro:IPR000297…
HOMCHL002886	CR07G07870 rhodanese and PPIC-type PPIASE domain-containing protein IPR000297,IPR000297,IPR001763,IPR001763,IPR001763,IPR001763,IPR000297,IPR001763	HOMCHL002886	AT3G25920 encodes a plastid ribosomal protein CL15, a constituent of the large subunit of the ribosomal complex;ribosomal protein L15 IPR001196,IPR005749,IPR021131,IPR005749,IPR021131 AT5G64670 Ribosomal protein L18e/L15 superfamily protein; FUNCTIONS IN: structural constituent of ribosome; INVOLVED IN: translation, ribosome biogenesis; LOCATED IN: ribosome, large ribosomal subunit; EXPRESSED IN:…
HOMCHL002890	CR14G00910 Model For The Spinach Chloroplast 50s Subunit Fitted To 9 IPR001196,IPR005749,IPR021131,IPR005749,IPR021131	HOMCHL002890	AT1G16210 unknown protein; CONTAINS InterPro DOMAIN/s: Protein of unknown function DUF1014 (InterPro:IPR010422); Has 16107 Blast hits to 8386 proteins in 1107 species: Archae - 26; Bacteria - 3370; Metazoa - 4013; Fungi - 1516; Plants - 526; Viruses - 120; Other Eukaryotes - 6536 (source: NCBI BLink). IPR010422,IPR010422
HOMCHL002892	CR14G04400 hlre2_kg.scaffold_17000100;pid=147728;prot=eq;tid=147728;transcript=eq IPR010422,IPR010422	HOMCHL002892	AT1G44790 ChaC-like family protein; CONTAINS InterPro DOMAIN/s: ChaC-like protein (InterPro:IPR006840); BEST Arabidopsis thaliana protein match is: ChaC-like family protein (TAIR:AT4G31290.1); Has 1621 Blast hits to 1621 proteins in 610 species: Archae - 0; Bacteria - 916; Metazoa - 235; Fungi - 131; Plants - 128; Viruses - 0; Other Eukaryotes - 211 (source: NCBI BLink).;ChaC-like family protein …
HOMCHL002894	CR10G07500 ChaC, cation transport regulator homolog 2 (E. coli) IPR006840,IPR006840	HOMCHL002894	AT1G22700 Encodes a TPR protein with homology to Ycf37 from Synechocystis that is localized to the thylakoid membrane and is involved in photosystem I biogenesis.;Tetratricopeptide repeat (TPR)-like superfamily protein IPR001440,IPR011990,IPR019734,IPR019734,IPR019734,IPR013026
HOMCHL002895	CR12G08520 ycf37 gene product gb|1001425 from Synechocystis sp. genome gb IPR019734,IPR019734,IPR019734,IPR013026,IPR001440,IPR001440,IPR011990,IPR019734,IPR019734,IPR019734	HOMCHL002895	AT1G20410 Pseudouridine synthase family protein; FUNCTIONS IN: pseudouridine synthase activity, RNA binding; INVOLVED IN: pseudouridine synthesis, RNA modification; LOCATED IN: cellular_component unknown; EXPRESSED IN: 22 plant structures; EXPRESSED DURING: 13 growth stages; CONTAINS InterPro DOMAIN/s: Pseudouridine synthase, catalytic domain (InterPro:IPR020103); Has 545 Blast hits to 513 protei…
HOMCHL002897	CR12G04760 putative tRNA pseudouridine synthase Pus10	HOMCHL002897	AT4G00030 Plastid-lipid associated protein PAP / fibrillin family protein; FUNCTIONS IN: structural molecule activity; INVOLVED IN: biological_process unknown; LOCATED IN: chloroplast; EXPRESSED IN: 17 plant structures; EXPRESSED DURING: 9 growth stages; CONTAINS InterPro DOMAIN/s: Plastid lipid-associated protein/fibrillin (InterPro:IPR006843); Has 184 Blast hits to 184 proteins in 36 species: A…
HOMCHL002910	CR14G02090 plastid lipid associated protein	HOMCHL002910	AT1G54780 Encodes a thylakoid lumen protein regulating photosystem II repair cycle.;thylakoid lumen 18.3 kDa protein IPR007621
HOMCHL002919	CR03G06990 thylakoid lumen 18.3 kDa protein IPR007621	HOMCHL002919	AT5G47890 NADH-ubiquinone oxidoreductase B8 subunit, putative; CONTAINS InterPro DOMAIN/s: Ribosomal protein/NADH dehydrogenase domain (InterPro:IPR007741), NADH dehydrogenase [ubiquinone] (complex I), alpha subcomplex, subunit 2 (InterPro:IPR016464); Has 1807 Blast hits to 1807 proteins in 277 species: Archae - 0; Bacteria - 0; Metazoa - 736; Fungi - 347; Plants - 385; Viruses - 0; Other Eukaryo…
HOMCHL002926	CR16G06600 putative NADH dehydrogenase 1 alpha subcomplex 2 variant 1 IPR007741,IPR016464	HOMCHL002926	AT2G18000 TBP-associated factor 14 (TAF14); INVOLVED IN: regulation of transcription, DNA-dependent; LOCATED IN: nucleus; CONTAINS InterPro DOMAIN/s: YEATS (InterPro:IPR005033); BEST Arabidopsis thaliana protein match is: YEATS family protein (TAIR:AT5G45600.2).;TBP-associated factor 14 IPR005033,IPR005033,IPR005033 AT5G45600 The GSA41 human homolog is expressed in nuclei and binds NuMA, a compon…
HOMCHL002936	CR06G07440 both the NuA4 histone H4 acetyltransferase complex and the SWR1 IPR005033,IPR005033,IPR005033	HOMCHL002936	AT3G03420 Ku70-binding family protein; CONTAINS InterPro DOMAIN/s: Peptidase M76, ATP23 (InterPro:IPR019165); Has 337 Blast hits to 337 proteins in 174 species: Archae - 0; Bacteria - 0; Metazoa - 95; Fungi - 144; Plants - 46; Viruses - 0; Other Eukaryotes - 52 (source: NCBI BLink).;Ku70-binding family protein IPR019165
HOMCHL002942	CR17G00410 Metalloprotease ATP23 IPR019165	HOMCHL002942	AT4G24880 unknown protein; Has 30201 Blast hits to 17322 proteins in 780 species: Archae - 12; Bacteria - 1396; Metazoa - 17338; Fungi - 3422; Plants - 5037; Viruses - 0; Other Eukaryotes - 2996 (source: NCBI BLink).
HOMCHL002950	CR16G03790 Nes-Crm1-Rangtp Nuclear Export Complex	HOMCHL002950	AT5G50340 ATP-dependent peptidases;nucleotide binding;serine-type endopeptidases;DNA helicases;ATP binding;damaged DNA binding;nucleoside-triphosphatases; FUNCTIONS IN: in 7 functions; INVOLVED IN: DNA repair, proteolysis, DNA replication; LOCATED IN: cellular_component unknown; EXPRESSED IN: 22 plant structures; EXPRESSED DURING: 13 growth stages; CONTAINS InterPro DOMAIN/s: Peptidase S16, Lon C…
HOMCHL002955	CR07G01140 repair protein RadA IPR020568	HOMCHL002955	AT1G30890 Integral membrane HRF1 family protein; CONTAINS InterPro DOMAIN/s: Hrf1 (InterPro:IPR005578); BEST Arabidopsis thaliana protein match is: Integral membrane HRF1 family protein (TAIR:AT3G59500.1); Has 474 Blast hits to 474 proteins in 183 species: Archae - 0; Bacteria - 0; Metazoa - 204; Fungi - 142; Plants - 75; Viruses - 0; Other Eukaryotes - 53 (source: NCBI BLink).;Integral membrane …
HOMCHL002959	CR17G01780 Protein YIF1A (YIP1-interacting factor homolog A) IPR005578,IPR005578	HOMCHL002959	AT1G44318 hemb2; FUNCTIONS IN: porphobilinogen synthase activity, catalytic activity, metal ion binding; INVOLVED IN: porphyrin biosynthetic process; EXPRESSED IN: root; CONTAINS InterPro DOMAIN/s: Aldolase-type TIM barrel (InterPro:IPR013785), Tetrapyrrole biosynthesis, porphobilinogen synthase (InterPro:IPR001731); BEST Arabidopsis thaliana protein match is: Aldolase superfamily protein (TAIR:A…
HOMCHL002961	CR02G03740 delta-aminolevulinic acid dehydratase chloroplast precursor IPR001731,IPR001731,IPR001731,IPR001731,IPR001731,IPR001731,IPR001731,IPR001731,IPR001731,IPR013785,IPR001731	HOMCHL002961	AT1G65280 DNAJ heat shock N-terminal domain-containing protein; FUNCTIONS IN: heat shock protein binding; INVOLVED IN: protein folding; EXPRESSED IN: 22 plant structures; EXPRESSED DURING: 13 growth stages; CONTAINS InterPro DOMAIN/s: Heat shock protein DnaJ, N-terminal (InterPro:IPR001623), Protein of unknown function DUF3752 (InterPro:IPR022226); BEST Arabidopsis thaliana protein match is: Chap…
		HOMCHL002962	AT5G58030 Transport protein particle (TRAPP) component; CONTAINS InterPro DOMAIN/s: Transport protein particle (TRAPP) component (InterPro:IPR007194), TRAPP I complex, Trs31 (InterPro:IPR016696); Has 560 Blast hits to 545 proteins in 219 species: Archae - 0; Bacteria - 0; Metazoa - 199; Fungi - 199; Plants - 63; Viruses - 0; Other Eukaryotes - 99 (source: NCBI BLink).;Transport protein particle (…
HOMCHL002964	CR01G12700 transport protein particle component Bet3 domain-containing protein IPR016696,IPR007194	HOMCHL002964	AT2G44520 cytochrome c oxidase 10 (COX10); FUNCTIONS IN: protoheme IX farnesyltransferase activity, prenyltransferase activity; INVOLVED IN: heme o biosynthetic process, heme biosynthetic process; LOCATED IN: integral to membrane, mitochondrial membrane; EXPRESSED IN: 23 plant structures; EXPRESSED DURING: 13 growth stages; CONTAINS InterPro DOMAIN/s: Protohaem IX farnesyltransferase, mitochondri…
HOMCHL002969	CR12G06870 homolog, cytochrome c oxidase assembly protein, heme A: farnesyltransferase IPR000537,IPR006369,IPR006369	HOMCHL002969	AT4G32470 Cytochrome bd ubiquinol oxidase, 14kDa subunit; FUNCTIONS IN: ubiquinol-cytochrome-c reductase activity; INVOLVED IN: mitochondrial electron transport, ubiquinol to cytochrome c; LOCATED IN: mitochondrion, plasma membrane, plastid, mitochondrial respiratory chain complex III, membrane; EXPRESSED IN: 26 plant structures; EXPRESSED DURING: 15 growth stages; CONTAINS InterPro DOMAIN/s: Cyt…
HOMCHL002996	CR06G02940 mitochondrial tRNA import complex IPR003197,IPR003197,IPR003197,IPR003197,IPR003197	HOMCHL002996	AT5G42150 Glutathione S-transferase family protein; FUNCTIONS IN: electron carrier activity, protein disulfide oxidoreductase activity; INVOLVED IN: cell redox homeostasis; LOCATED IN: mitochondrion; EXPRESSED IN: 24 plant structures; EXPRESSED DURING: 13 growth stages; CONTAINS InterPro DOMAIN/s: Thioredoxin fold (InterPro:IPR012335), Glutaredoxin (InterPro:IPR002109), Glutathione S-transferase,…
HOMCHL003003	CR07G01380 prostaglandin E synthase 2, isoform CRA_a IPR010987	HOMCHL003003	AT1G36320 unknown protein; BEST Arabidopsis thaliana protein match is: unknown protein (TAIR:AT4G37920.1); Has 93 Blast hits to 90 proteins in 22 species: Archae - 0; Bacteria - 0; Metazoa - 0; Fungi - 0; Plants - 85; Viruses - 0; Other Eukaryotes - 8 (source: NCBI BLink). AT4G37920 unknown protein; FUNCTIONS IN: molecular_function unknown; INVOLVED IN: biological_process unknown; LOCATED IN: chl…
HOMCHL003026	CR31G00070 stExt_fgenesh1_pg.C_310004;pid=348231;prot=eq;tid=348238;transcript=eq	HOMCHL003026	AT3G05410 Photosystem II reaction center PsbP family protein; FUNCTIONS IN: calcium ion binding; INVOLVED IN: photosynthesis; LOCATED IN: oxygen evolving complex, extrinsic to membrane; EXPRESSED IN: 21 plant structures; EXPRESSED DURING: 13 growth stages; CONTAINS InterPro DOMAIN/s: Photosystem II oxygen evolving complex protein PsbP (InterPro:IPR002683), Mog1/PsbP/DUF1795, alpha/beta/alpha sand…
HOMCHL003039	CR02G11100 thylakoid-anchored PsbP-like protein IPR002683,IPR016124,IPR016123	HOMCHL003039	AT3G01920 DHBP synthase RibB-like alpha/beta domain; CONTAINS InterPro DOMAIN/s: Sua5/YciO/YrdC/YwlC (InterPro:IPR004388), DHBP synthase RibB-like alpha/beta domain (InterPro:IPR017945), Sua5/YciO/YrdC, N-terminal (InterPro:IPR006070); Has 7227 Blast hits to 7227 proteins in 2277 species: Archae - 193; Bacteria - 5396; Metazoa - 127; Fungi - 76; Plants - 77; Viruses - 0; Other Eukaryotes - 1358 (…
HOMCHL003040	CR01G03430 translation factor-like (ISS) IPR017945,IPR006070,IPR006070,IPR017945,IPR004388	HOMCHL003040	AT2G36070 One of two genes in Arabidopsis that encode a putative subunit of the mitochondrial inner membrane translocase complex. TIM44 subunit is thought to provide the energy for translocation via hydrolysis of ATP.;translocase inner membrane subunit 44-2 IPR007379
HOMCHL003041	CR16G02710 mitochondrial import inner membrane translocase subunit TIM44, putative IPR007379	HOMCHL003041	AT5G16620 chloroplast protein import (Tic40);hydroxyproline-rich glycoprotein family protein IPR006773,IPR006636,IPR006636
HOMCHL003044	CR12G05010 translocon component Tic40-related protein IPR006773,IPR006636,IPR006636	HOMCHL003044	AT4G25080 Encodes a protein with methyltransferase activity responsible for the methylation of magnesium protoporphyrin IX. Mutants defective in this gene are affected in chlorophyll biosynthesis and show a reduction in the accumulation of a number of major thylakoid-associated proteins including components of PSI (LHCI), PSII (LHCII, D1, CP43) and the cytochrome b6f complex (Cytf). By contrast, …
HOMCHL003053	CR12G03110 protoporphyrin IX S-adenosyl methionine O-methyl transferase chloroplast precursor IPR010251,IPR010940	HOMCHL003053	AT5G61150 Encodes highly hydrophilic protein involved in positively regulating FLC expression. Mutants are early flowering and show a loss of FLC expression in the absence of cold.;leo1-like family protein
HOMCHL003060	CR72G00040 Another transcription unit protein	HOMCHL003060	AT2G20490 NOP10; FUNCTIONS IN: RNA binding; INVOLVED IN: polar nucleus fusion; LOCATED IN: nucleolus, Cajal body; EXPRESSED IN: 22 plant structures; EXPRESSED DURING: 13 growth stages; CONTAINS InterPro DOMAIN/s: H/ACA ribonucleoprotein complex, subunit Nop10 (InterPro:IPR007264); Has 388 Blast hits to 388 proteins in 192 species: Archae - 0; Bacteria - 0; Metazoa - 133; Fungi - 120; Plants - 61;…
HOMCHL003064	CR05G01570 nucleolar protein, structural component of H/ACA snoRNPs IPR007264,IPR007264	HOMCHL003064	AT5G08450 CONTAINS InterPro DOMAIN/s: Histone deacetylation protein Rxt3 (InterPro:IPR013951); Has 34444 Blast hits to 20801 proteins in 1175 species: Archae - 64; Bacteria - 2390; Metazoa - 15568; Fungi - 3729; Plants - 1886; Viruses - 208; Other Eukaryotes - 10599 (source: NCBI BLink). IPR013951
HOMCHL003067	CR03G07100 hlre2_kg.scaffold_82000042;pid=154342;prot=eq;tid=154342;transcript=eq IPR013951	HOMCHL003067	AT5G20600 FUNCTIONS IN: molecular_function unknown; INVOLVED IN: rRNA processing; LOCATED IN: preribosome, small subunit precursor; EXPRESSED IN: 22 plant structures; EXPRESSED DURING: 13 growth stages; CONTAINS InterPro DOMAIN/s: Nucleolar, Nop52 (InterPro:IPR010301); Has 543 Blast hits to 530 proteins in 201 species: Archae - 0; Bacteria - 10; Metazoa - 211; Fungi - 164; Plants - 46; Viruses - …
HOMCHL003068	CR04G01250 flagellar associated IPR021610
HOMCHL003070	CR01G04100 nnp-1 protein (novel nuclear protein 1) (nop52) IPR010301,IPR010301	HOMCHL003070	AT2G38780 unknown protein; FUNCTIONS IN: molecular_function unknown; INVOLVED IN: biological_process unknown; LOCATED IN: chloroplast; EXPRESSED IN: 21 plant structures; EXPRESSED DURING: 13 growth stages; Has 58 Blast hits to 58 proteins in 23 species: Archae - 0; Bacteria - 4; Metazoa - 1; Fungi - 0; Plants - 44; Viruses - 0; Other Eukaryotes - 9 (source: NCBI BLink).
HOMCHL003082	CR13G09350 hlre2_kg.scaffold_44000098;pid=152235;prot=eq;tid=152235;transcript=eq IPR019734	HOMCHL003082	AT2G36900 member of Membrin Gene Family;membrin 11
HOMCHL003088	CR12G14720 Golgi SNAP receptor complex member 2	HOMCHL003088	AT4G34840 Phosphorylase superfamily protein; CONTAINS InterPro DOMAIN/s: Nucleoside phosphorylase (InterPro:IPR000845), Nucleoside phosphorylase, family 1 (InterPro:IPR018017); BEST Arabidopsis thaliana protein match is: methylthioadenosine nucleosidase 1 (TAIR:AT4G38800.1); Has 2832 Blast hits to 2832 proteins in 1251 species: Archae - 0; Bacteria - 2704; Metazoa - 0; Fungi - 0; Plants - 81; Vir…
HOMCHL003090	CR03G03060 methylthioadenosine/S-adenosyl homocysteine nucleosidase IPR000845,IPR018017	HOMCHL003090	AT1G26940 Cyclophilin-like peptidyl-prolyl cis-trans isomerase family protein; FUNCTIONS IN: peptidyl-prolyl cis-trans isomerase activity; INVOLVED IN: protein folding; LOCATED IN: endomembrane system; EXPRESSED IN: 23 plant structures; EXPRESSED DURING: 13 growth stages; CONTAINS InterPro DOMAIN/s: Cyclophilin-like (InterPro:IPR015891), Peptidyl-prolyl cis-trans isomerase, cyclophilin-type (Inte…
HOMCHL003094	CR06G09190 putative cyclophilin type peptidyl-prolyl cis-trans isomerase (ISS) IPR002130,IPR015891,IPR002130,IPR002130	HOMCHL003094	AT5G28750 Bacterial sec-independent translocation protein mttA/Hcf106; FUNCTIONS IN: protein transporter activity; INVOLVED IN: protein secretion, protein transport; LOCATED IN: chloroplast thylakoid membrane, chloroplast envelope; EXPRESSED IN: 22 plant structures; EXPRESSED DURING: 13 growth stages; CONTAINS InterPro DOMAIN/s: Bacterial sec-independent translocation protein mttA/Hcf106 (InterPr…
HOMCHL003105	CR10G04490 TatA-like sec-independent protein translocator subunit IPR006312,IPR003998,IPR003998,IPR003998,IPR003369	HOMCHL003105	AT4G24840 FUNCTIONS IN: molecular_function unknown; INVOLVED IN: protein transport, Golgi organization; LOCATED IN: vacuole; EXPRESSED IN: 23 plant structures; EXPRESSED DURING: 13 growth stages; CONTAINS InterPro DOMAIN/s: COG complex component, COG2 (InterPro:IPR009316); Has 30201 Blast hits to 17322 proteins in 780 species: Archae - 12; Bacteria - 1396; Metazoa - 17338; Fungi - 3422; Plants - …
HOMCHL003109	CR09G03510 component of oligomeric golgi complex 2 IPR009316,IPR009316	HOMCHL003109	AT2G18770 P-loop containing nucleoside triphosphate hydrolases superfamily protein; CONTAINS InterPro DOMAIN/s: Signal recognition particle receptor, beta subunit (InterPro:IPR019009); BEST Arabidopsis thaliana protein match is: signal recognition particle binding (TAIR:AT5G05670.1); Has 1043 Blast hits to 1043 proteins in 279 species: Archae - 2; Bacteria - 132; Metazoa - 396; Fungi - 167; Plant…
HOMCHL003114	CR17G04660 beta subunit of the SRP receptor IPR019009	HOMCHL003114	AT3G57060 binding; FUNCTIONS IN: binding; INVOLVED IN: mitosis, chromosome condensation; LOCATED IN: nucleus, condensin complex; EXPRESSED IN: 15 plant structures; EXPRESSED DURING: 6 growth stages; CONTAINS InterPro DOMAIN/s: Non-SMC condensin subunit, XCAP-D2/Cnd1 (InterPro:IPR007673), Armadillo-type fold (InterPro:IPR016024); BEST Arabidopsis thaliana protein match is: binding (TAIR:AT4G15890.…
HOMCHL003116	CR10G03240 condensin complex component, non-smc subunit IPR020683,IPR016024,IPR020683,IPR002110,IPR002110,IPR002110	HOMCHL003116	AT3G05760 C2H2 and C2HC zinc fingers superfamily protein; FUNCTIONS IN: zinc ion binding, nucleic acid binding; INVOLVED IN: biological_process unknown; LOCATED IN: intracellular; EXPRESSED IN: 24 plant structures; EXPRESSED DURING: 15 growth stages; CONTAINS InterPro DOMAIN/s: Zinc finger, C2H2-like (InterPro:IPR015880), Zinc finger, U1-type (InterPro:IPR003604), Zinc finger, double-stranded RNA…
HOMCHL003119	CR07G06190 U4/U6.U5 tri-snRNP component IPR003604	HOMCHL003119	AT3G12180 Cornichon family protein; FUNCTIONS IN: molecular_function unknown; INVOLVED IN: intracellular signaling pathway; LOCATED IN: endomembrane system, membrane; EXPRESSED IN: 23 plant structures; EXPRESSED DURING: 13 growth stages; CONTAINS InterPro DOMAIN/s: Cornichon (InterPro:IPR003377); BEST Arabidopsis thaliana protein match is: Cornichon family protein (TAIR:AT1G12390.1); Has 605 Blas…
HOMCHL003135	CR01G07520 ER-derived vesicles protein ERV14 IPR003377	HOMCHL003135	AT1G28140 unknown protein; FUNCTIONS IN: molecular_function unknown; INVOLVED IN: biological_process unknown; LOCATED IN: chloroplast; EXPRESSED IN: 22 plant structures; EXPRESSED DURING: 13 growth stages; CONTAINS InterPro DOMAIN/s: Protein of unknown function DUF2301, transmembrane (InterPro:IPR019275); Has 140 Blast hits to 140 proteins in 72 species: Archae - 0; Bacteria - 86; Metazoa - 10; F…
HOMCHL003144	CR04G03570 integral membrane protein IPR019275	HOMCHL003144	AT3G62940 Cysteine proteinases superfamily protein; CONTAINS InterPro DOMAIN/s: Ovarian tumour, otubain (InterPro:IPR003323); BEST Arabidopsis thaliana protein match is: SEC-C motif-containing protein / OTU-like cysteine protease family protein (TAIR:AT5G67170.1); Has 5815 Blast hits to 4395 proteins in 552 species: Archae - 16; Bacteria - 640; Metazoa - 1732; Fungi - 585; Plants - 331; Viruses -…
HOMCHL003147	CR01G05930 OTU domain-containing protein 6B IPR003323,IPR003323	HOMCHL003147	AT5G58250 unknown protein; FUNCTIONS IN: molecular_function unknown; INVOLVED IN: biological_process unknown; LOCATED IN: thylakoid, chloroplast; EXPRESSED IN: 22 plant structures; EXPRESSED DURING: 14 growth stages; CONTAINS InterPro DOMAIN/s: Protein of unknown function DUF2488 (InterPro:IPR019616); Has 1807 Blast hits to 1807 proteins in 277 species: Archae - 0; Bacteria - 0; Metazoa - 736; Fu…
HOMCHL003148	CR12G01550 stExt_fgenesh2_kg.C_110121;pid=183100;prot=eq;tid=183100;transcript=eq IPR019616	HOMCHL003148	AT4G33110 S-adenosyl-L-methionine-dependent methyltransferases superfamily protein; FUNCTIONS IN: (S)-coclaurine-N-methyltransferase activity; INVOLVED IN: lipid biosynthetic process; LOCATED IN: plasma membrane; EXPRESSED IN: cultured cell; CONTAINS InterPro DOMAIN/s: Cyclopropane-fatty-acyl-phospholipid/mycolic acid synthase (InterPro:IPR003333); BEST Arabidopsis thaliana protein match is: S-ad…
HOMCHL003167	CR09G02670 Cyclopropane fatty acid synthase-related methyltransferase IPR003333	HOMCHL003167	AT4G29400 Protein of unknown function (DUF3531); CONTAINS InterPro DOMAIN/s: Protein of unknown function DUF3531 (InterPro:IPR021920); BEST Arabidopsis thaliana protein match is: Protein of unknown function (DUF3531) (TAIR:AT5G08400.2); Has 315 Blast hits to 315 proteins in 83 species: Archae - 0; Bacteria - 120; Metazoa - 0; Fungi - 0; Plants - 69; Viruses - 0; Other Eukaryotes - 126 (source: NC…
HOMCHL003173	CR06G00760 ER_156480;pid=196285;prot=eq;tid=196285;transcript=eq IPR021920	HOMCHL003173	AT5G11900 Translation initiation factor SUI1 family protein; FUNCTIONS IN: translation initiation factor activity; INVOLVED IN: translational initiation; LOCATED IN: cellular_component unknown; EXPRESSED IN: 23 plant structures; EXPRESSED DURING: 13 growth stages; CONTAINS InterPro DOMAIN/s: Translation initiation factor SUI1 (InterPro:IPR001950), Density-regulated protein DRP1 (InterPro:IPR00587…
HOMCHL003175	CR07G08580 Translation initiation factor SUI1 family protein IPR001950,IPR001950,IPR001950	HOMCHL003175	AT5G30490 CONTAINS InterPro DOMAIN/s: Craniofacial development protein 1/Bucentaur (InterPro:IPR011421); Has 333 Blast hits to 324 proteins in 149 species: Archae - 0; Bacteria - 18; Metazoa - 117; Fungi - 96; Plants - 49; Viruses - 0; Other Eukaryotes - 53 (source: NCBI BLink). IPR011421,IPR011421
HOMCHL003177	CR14G05020 asa_Sanger_mRNA12538;pid=394842;prot=eq;tid=402839;transcript=eq IPR011421,IPR011421	HOMCHL003177	AT1G51740 member of SYP8 Gene Family;syntaxin of plants 81 IPR019529,IPR010989
HOMCHL003180	CR17G03260 Qa-SNARE protein, Ufe1/Syntaxin 18 family IPR010989	HOMCHL003180	AT1G16445 S-adenosyl-L-methionine-dependent methyltransferases superfamily protein; INVOLVED IN: biological_process unknown; LOCATED IN: chloroplast; CONTAINS InterPro DOMAIN/s: Putative rRNA methylase (InterPro:IPR010719); Has 1208 Blast hits to 1208 proteins in 621 species: Archae - 2; Bacteria - 1139; Metazoa - 0; Fungi - 0; Plants - 33; Viruses - 0; Other Eukaryotes - 34 (source: NCBI BLink).…
HOMCHL003191	CR12G07110 Putative Rrna-Methylase IPR010719	HOMCHL003191	AT1G66070 Translation initiation factor eIF3 subunit; FUNCTIONS IN: molecular_function unknown; INVOLVED IN: biological_process unknown; LOCATED IN: membrane; EXPRESSED IN: 23 plant structures; EXPRESSED DURING: 13 growth stages; CONTAINS InterPro DOMAIN/s: Translation initiation factor eIF3 subunit (InterPro:IPR013906); BEST Arabidopsis thaliana protein match is: Translation initiation factor eI…
HOMCHL003204	CR06G12580 eukaryotic translation initiation factor 3-like protein IPR013906,IPR013906	HOMCHL003204	AT1G20065 FUNCTIONS IN: molecular_function unknown; INVOLVED IN: biological_process unknown; LOCATED IN: endomembrane system; BEST Arabidopsis thaliana protein match is: TFIIB zinc-binding protein (TAIR:AT3G25940.1). AT3G25940 TFIIB zinc-binding protein; FUNCTIONS IN: transcription regulator activity, DNA binding, sequence-specific DNA binding transcription factor activity, zinc ion binding, nucl…
HOMCHL003207	CR01G03820 DNA-directed RNA polymerase I 13.7 kDa polypeptide IPR001222,IPR001222,IPR001222	HOMCHL003207	AT1G59840 cofactor assembly of complex C (CCB4); FUNCTIONS IN: molecular_function unknown; INVOLVED IN: cytochrome b6f complex assembly; LOCATED IN: chloroplast; EXPRESSED IN: 20 plant structures; EXPRESSED DURING: 13 growth stages; CONTAINS InterPro DOMAIN/s: Protein of unknown function DUF2930 (InterPro:IPR021325); Has 391 Blast hits to 391 proteins in 82 species: Archae - 0; Bacteria - 112; Me…
HOMCHL003211	CR08G04980 CGLD23 protein required for cyt b6 assembly IPR021325	HOMCHL003211	AT4G16710 glycosyltransferase family protein 28; FUNCTIONS IN: transferase activity, transferring hexosyl groups, carbohydrate binding, transferase activity, transferring glycosyl groups; INVOLVED IN: lipid glycosylation, biosynthetic process, carbohydrate metabolic process; LOCATED IN: cellular_component unknown; EXPRESSED IN: 22 plant structures; EXPRESSED DURING: 13 growth stages; CONTAINS Int…
HOMCHL003218	CR13G04970 N-acetylglucosaminyldiphosphodolichol N-acetylglucosaminyltransferase Alg13 IPR007235	HOMCHL003218	AT2G01120 Origin Recognition Complex subunit 4. Involved in the initiation of DNA replication. Regulated transcriptionally during cell cycle, peaking at G1/S-phase. Target of E2F/DF family of transcription factors. Interacts with all ORC subunits except ORC1b.;origin recognition complex subunit 4 IPR016527,IPR003959
HOMCHL003219	CR17G06410 Origin recognition complex subunit 4 IPR003959	HOMCHL003219	AT1G16810 unknown protein; CONTAINS InterPro DOMAIN/s: Protein of unknown function DUF1754, eukaryotic (InterPro:IPR013865); Has 395 Blast hits to 394 proteins in 162 species: Archae - 0; Bacteria - 0; Metazoa - 181; Fungi - 91; Plants - 65; Viruses - 0; Other Eukaryotes - 58 (source: NCBI BLink). IPR013865,IPR013865
HOMCHL003224	CR10G02620 Uncharacterized protein C15orf41 homolog
HOMCHL003247	CR16G08140 stExt_fgenesh2_kg.C_140095;pid=183359;prot=eq;tid=183359;transcript=eq IPR013865,IPR013865	HOMCHL003247	AT1G02470 Polyketide cyclase/dehydrase and lipid transport superfamily protein; FUNCTIONS IN: molecular_function unknown; INVOLVED IN: biological_process unknown; LOCATED IN: chloroplast; EXPRESSED IN: 10 plant structures; EXPRESSED DURING: 4 anthesis, C globular stage, petal differentiation and expansion stage; CONTAINS InterPro DOMAIN/s: Streptomyces cyclase/dehydrase (InterPro:IPR005031); BEST…
HOMCHL003252	CR14G01660 Streptomyces cyclase/dehydrase IPR005031	HOMCHL003252	AT5G48870 SAD1 encodes a polypeptide similar to multifunctional Sm-like snRNP proteins that are required for mRNA splicing, export, and degradation. Mutation in this gene increases plant sensitivity to drought stress and ABA in seed germination, root growth, and the expression of some stress-responsive genes.;Small nuclear ribonucleoprotein family protein IPR010920,IPR001163,IPR006649
HOMCHL003258	CR01G12820 U6 snRNA associated SM-like protein LSM5 IPR010920,IPR001163,IPR006649	HOMCHL003258	AT3G59400 GUN, genomes uncoupled, is necessary for coupling the expression of some nuclear genes to the functional state of the chloroplast. Binds to the magnesium chelatase complex and promotes formation of the substrate,a tetrapyrrole signaling molecule. Porphyrin-binding protein that enhances the activity of Mg-chelatase. Although required for chlorophyll accumulation under normal growth condi…
HOMCHL003269	CR06G10820 COG0702: Predicted nucleoside-diphosphate-sugar epimerases (ISS) IPR016040,IPR016040,IPR001509
HOMCHL003270	CR05G03380 GUN4-like family protein IPR008629	HOMCHL003270	AT1G76450 Photosystem II reaction center PsbP family protein; FUNCTIONS IN: calcium ion binding; INVOLVED IN: photosynthesis; LOCATED IN: thylakoid, thylakoid lumen, chloroplast thylakoid membrane, chloroplast thylakoid lumen, chloroplast; EXPRESSED IN: 23 plant structures; EXPRESSED DURING: 14 growth stages; CONTAINS InterPro DOMAIN/s: Photosystem II oxygen evolving complex protein PsbP (InterPr…
HOMCHL003271	CR11G02070 component of dynein regulatory complex
HOMCHL003272	CR10G06290 KA_fgenesh2_pg.C_scaffold_4000024;pid=205923;prot=eq;tid=205928;transcript=eq IPR002683,IPR016124	HOMCHL003272	AT1G48160 signal recognition particle 19 kDa protein, putative / SRP19, putative; FUNCTIONS IN: 7S RNA binding; INVOLVED IN: protein targeting, SRP-dependent cotranslational protein targeting to membrane; LOCATED IN: signal recognition particle, signal recognition particle, endoplasmic reticulum targeting; EXPRESSED IN: 24 plant structures; EXPRESSED DURING: 15 growth stages; CONTAINS InterPro DO…
HOMCHL003276	CR11G00830 recognition particle 19 kD protein, putative IPR002778,IPR002778,IPR002778	HOMCHL003276	AT1G04950 Encodes one of two Arabidopsis proteins with significant similarity to the histone fold TBP-associated factor TAF6. Mutants are embryo lethal and transmission of the mutant allele through the male gametophyte is significantly reduced. This is due to reduced pollen tube growth of the mutant.;TATA BOX ASSOCIATED FACTOR II 59 IPR009072,IPR011442,IPR004823,IPR009072,IPR004823
HOMCHL003277	CR07G07800 transcription initiation factor TFIID complex 60 kDa subunit IPR004823,IPR004823,IPR009072,IPR009072	HOMCHL003277	AT5G53920 ribosomal protein L11 methyltransferase-related; FUNCTIONS IN: protein methyltransferase activity; INVOLVED IN: protein amino acid methylation; LOCATED IN: cytoplasm; CONTAINS InterPro DOMAIN/s: Ribosomal protein L11 methyltransferase (InterPro:IPR004498), Ribosomal L11 methyltransferase, PrmA (InterPro:IPR010456); Has 1807 Blast hits to 1807 proteins in 277 species: Archae - 0; Bacteri…
HOMCHL003306	CR02G13000 methylase for 50S ribosomal subunit protein L11 IPR004498,IPR010456	HOMCHL003306	AT1G72320 Encodes a member of the Arabidopsis Pumilio (APUM) proteins containing PUF domain (eight repeats of approximately 36 amino acids each). PUF proteins regulate both mRNA stability and translation through sequence-specific binding to the 3' UTR of target mRNA transcripts.;pumilio 23 IPR016024,IPR016024,IPR001313,IPR001313,IPR001313,IPR001313,IPR001313,IPR001313,IPR011989,IPR011989,IPR00131…
HOMCHL003307	CR16G00470 puf protein IPR016024,IPR016024,IPR001313,IPR001313,IPR001313,IPR001313,IPR011989,IPR001313	HOMCHL003307	AT5G10605 methyltransferases; FUNCTIONS IN: methyltransferase activity; INVOLVED IN: rRNA processing; LOCATED IN: cytoplasm; CONTAINS InterPro DOMAIN/s: SPOUT methyltransferase, predicted (InterPro:IPR003742); BEST Arabidopsis thaliana protein match is: methyltransferases (TAIR:AT5G10620.1).;methyltransferases IPR003742 AT5G10620 methyltransferases; FUNCTIONS IN: methyltransferase activity; INVOL…
HOMCHL003327	CR06G03100 finger and BTB domain containing 8 opposite strand IPR002804,IPR002804,IPR002804,IPR002804
HOMCHL003329	CR16G06740 putative rRNA large subunit m3Psi methyltransferase RlmH IPR003742,IPR003742	HOMCHL003329	AT3G61870 unknown protein; FUNCTIONS IN: molecular_function unknown; INVOLVED IN: biological_process unknown; LOCATED IN: chloroplast, chloroplast inner membrane, chloroplast envelope; EXPRESSED IN: 23 plant structures; EXPRESSED DURING: 14 growth stages; Has 200 Blast hits to 200 proteins in 73 species: Archae - 0; Bacteria - 112; Metazoa - 0; Fungi - 0; Plants - 53; Viruses - 0; Other Eukaryote…
HOMCHL003344	CR07G05730 solute carrier family 33 (acetyl-CoA transporter), member 1 IPR016196
HOMCHL003351	CR09G00740 with FAD/NAD(P)-binding domain exported protein IPR004792,IPR016040,IPR004792,IPR004792,IPR004792
HOMCHL003352	CR12G07440 uncharacterized protein	HOMCHL003352	AT3G25470 bacterial hemolysin-related; FUNCTIONS IN: methyltransferase activity, RNA binding, nucleic acid binding; INVOLVED IN: methylation, hemolysis by symbiont of host erythrocytes; LOCATED IN: mitochondrion; EXPRESSED IN: 23 plant structures; EXPRESSED DURING: 15 growth stages; CONTAINS InterPro DOMAIN/s: RNA-binding S4 (InterPro:IPR002942), Ribosomal RNA methyltransferase RrmJ/FtsJ (InterPr…
HOMCHL003364	CR10G02430 putative methyltransferase with RNA binding domain IPR002942,IPR004538,IPR002942,IPR002942,IPR002877	HOMCHL003364	AT4G12770 Chaperone DnaJ-domain superfamily protein; FUNCTIONS IN: heat shock protein binding; INVOLVED IN: biological_process unknown; LOCATED IN: cytosol, plasma membrane; EXPRESSED IN: male gametophyte, guard cell, cultured cell, pollen tube; EXPRESSED DURING: M germinated pollen stage; CONTAINS InterPro DOMAIN/s: Heat shock protein DnaJ, N-terminal (InterPro:IPR001623); BEST Arabidopsis thali…
		HOMCHL003368	AT2G18250 At2g18250 encodes pantetheine-phosphate adenylyltransferase catalyzing the formation of dephospho-CoA from pantetheine 4'-phosphate. The enzyme is involved in coenzyme A biosynthesis.;4-phosphopantetheine adenylyltransferase IPR014729,IPR004821,IPR004820
HOMCHL003388	CR13G05920 bifunctional coenzyme A synthase isoform IPR004821	HOMCHL003388	AT1G04457 Pseudogene of AT2G33450; 50S ribosomal protein L28, chloroplast (CL28);pseudogene AT2G33450 Ribosomal L28 family; FUNCTIONS IN: structural constituent of ribosome; INVOLVED IN: translation; LOCATED IN: ribosome, chloroplast, membrane; EXPRESSED IN: 22 plant structures; EXPRESSED DURING: 13 growth stages; CONTAINS InterPro DOMAIN/s: Ribosomal protein L28 (InterPro:IPR001383); Has 3594 Bl…
HOMCHL003391	CR06G03530 plastid/chloroplast ribosomal protein L28 IPR001383,IPR001383	HOMCHL003391	AT4G04870 Encodes a protein with cardiolipin synthase activity that is localized to the mitochondiria.;cardiolipin synthase IPR000462,IPR000462
HOMCHL003395	CR13G08640 CDP-diacylglycerol-phosphatidylglycerol phosphatidyltransferase IPR000462,IPR000462	HOMCHL003395	AT2G48070 Encodes a chloroplast protein RPH1 (resistance to Phytophthora 1). Involved in immune response to Phytophthora brassicae. rph1 mutant plants (in Ws background) are susceptible to P. brassicae.;resistance to phytophthora 1
HOMCHL003428	CR01G12090 resistance to phytophthora 1 protein	HOMCHL003428	AT2G44510 CDK inhibitor P21 binding protein; FUNCTIONS IN: molecular_function unknown; INVOLVED IN: biological_process unknown; LOCATED IN: nucleolus; EXPRESSED IN: 22 plant structures; EXPRESSED DURING: 12 growth stages; BEST Arabidopsis thaliana protein match is: CDK inhibitor P21 binding protein (TAIR:AT5G03830.1); Has 392 Blast hits to 392 proteins in 191 species: Archae - 0; Bacteria - 0; Me…
HOMCHL003435	CR19G00180 Protein bcp1	HOMCHL003435	AT1G50900 Ankyrin repeat family protein; FUNCTIONS IN: molecular_function unknown; INVOLVED IN: response to karrikin; LOCATED IN: chloroplast, chloroplast stroma; EXPRESSED IN: 22 plant structures; EXPRESSED DURING: 13 growth stages; CONTAINS InterPro DOMAIN/s: Ankyrin repeat-containing domain (InterPro:IPR020683), Ankyrin repeat (InterPro:IPR002110); Has 55 Blast hits to 55 proteins in 21 specie…
HOMCHL003440	CR12G14230 stExt_fgenesh2_pg.C_200221;pid=190875;prot=eq;tid=190875;transcript=eq IPR020683,IPR020683	HOMCHL003440	AT5G64670 Ribosomal protein L18e/L15 superfamily protein; FUNCTIONS IN: structural constituent of ribosome; INVOLVED IN: translation, ribosome biogenesis; LOCATED IN: ribosome, large ribosomal subunit; EXPRESSED IN: 20 plant structures; EXPRESSED DURING: 12 growth stages; CONTAINS InterPro DOMAIN/s: Ribosomal protein L18e/L15 (InterPro:IPR021131), Ribosomal protein L15, bacterial-type (InterPro:I…
HOMCHL003445	CR11G02060 ribosomal protein L15/L10 IPR005749,IPR021131	HOMCHL003445	AT3G26990 ENTH/VHS family protein; FUNCTIONS IN: molecular_function unknown; INVOLVED IN: biological_process unknown; LOCATED IN: endomembrane system; EXPRESSED IN: 24 plant structures; EXPRESSED DURING: 13 growth stages; CONTAINS InterPro DOMAIN/s: Protein of unknown function DUF618 (InterPro:IPR006903), RNA polymerase II, large subunit, CTD (InterPro:IPR006569), ENTH/VHS (InterPro:IPR008942); B…
HOMCHL003470	CR11G03080 ENTH/VHS family protein IPR006569,IPR006903,IPR006569	HOMCHL003470	AT5G41020 myb family transcription factor; FUNCTIONS IN: DNA binding, sequence-specific DNA binding transcription factor activity; CONTAINS InterPro DOMAIN/s: SANT, DNA-binding (InterPro:IPR001005), Homeodomain-like (InterPro:IPR009057), Myb, DNA-binding (InterPro:IPR014778), MYB-like (InterPro:IPR017877), Myb transcription factor (InterPro:IPR015495); Has 1807 Blast hits to 1807 proteins in 277 …
HOMCHL003480	CR14G04940 g.chromosome_14_#_313;pid=331848;prot=eq;tid=331855;transcript=eq IPR001005,IPR009057,IPR017877,IPR017877,IPR015495	HOMCHL003480	AT4G02405 S-adenosyl-L-methionine-dependent methyltransferases superfamily protein; FUNCTIONS IN: methyltransferase activity; INVOLVED IN: biological_process unknown; LOCATED IN: chloroplast; CONTAINS InterPro DOMAIN/s: Leucine carboxyl methyltransferase (InterPro:IPR007213); Has 35333 Blast hits to 34131 proteins in 2444 species: Archae - 798; Bacteria - 22429; Metazoa - 974; Fungi - 991; Plants…
HOMCHL003481	CR02G10460 hlre2_kg.scaffold_24000151;pid=148752;prot=eq;tid=148752;transcript=eq IPR007213	HOMCHL003481	AT3G48540 Cytidine/deoxycytidylate deaminase family protein; FUNCTIONS IN: hydrolase activity, zinc ion binding, catalytic activity; INVOLVED IN: biological_process unknown; LOCATED IN: endomembrane system; CONTAINS InterPro DOMAIN/s: APOBEC/CMP deaminase, zinc-binding (InterPro:IPR016192), CMP/dCMP deaminase, zinc-binding (InterPro:IPR002125), Cytidine deaminase-like (InterPro:IPR016193), Cytidi…
HOMCHL003482	CR01G08310 DnaJ-like protein IPR001623,IPR001623,IPR002935,IPR021883,IPR002935,IPR001623,IPR001623,IPR001623,IPR022226
HOMCHL003494	CR33G00060 deoxycytidylate deaminase isoform IPR016193,IPR002125,IPR015517	HOMCHL003494	AT3G48710 DEK domain-containing chromatin associated protein; CONTAINS InterPro DOMAIN/s: DEK, C-terminal (InterPro:IPR014876); BEST Arabidopsis thaliana protein match is: DEK domain-containing chromatin associated protein (TAIR:AT5G63550.2); Has 53243 Blast hits to 30328 proteins in 1615 species: Archae - 67; Bacteria - 9231; Metazoa - 21090; Fungi - 5394; Plants - 2191; Viruses - 327; Other Euk…
HOMCHL003501	CR12G06140 DEK_C domain protein IPR014876	HOMCHL003501	AT5G45040 Cytochrome c; FUNCTIONS IN: electron carrier activity, iron ion binding, heme binding; EXPRESSED IN: 21 plant structures; EXPRESSED DURING: 13 growth stages; CONTAINS InterPro DOMAIN/s: Cytochrome c, class I (InterPro:IPR003088), Cytochrome c domain (InterPro:IPR009056); Has 30201 Blast hits to 17322 proteins in 780 species: Archae - 12; Bacteria - 1396; Metazoa - 17338; Fungi - 3422; P…
HOMCHL003503	CR16G04740 cytochrome c553, chloroplast precursor IPR009056,IPR003088,IPR009056,IPR008168,IPR008168,IPR009056	HOMCHL003503	AT1G04630 maternal effect embryo arrest 4 (MEE4); CONTAINS InterPro DOMAIN/s: GRIM-19 (InterPro:IPR009346); BEST Arabidopsis thaliana protein match is: GRIM-19 protein (TAIR:AT2G33220.1); Has 332 Blast hits to 332 proteins in 145 species: Archae - 0; Bacteria - 0; Metazoa - 162; Fungi - 83; Plants - 65; Viruses - 0; Other Eukaryotes - 22 (source: NCBI BLink).;GRIM-19 protein IPR009346,IPR009346 A…
HOMCHL003509	CR16G03490 NADH dehydrogenase 1 alpha subcomplex subunit 13 IPR009346,IPR009346	HOMCHL003509	AT2G20830 transferases;folic acid binding; FUNCTIONS IN: folic acid binding, transferase activity; INVOLVED IN: metabolic process; EXPRESSED IN: 24 plant structures; EXPRESSED DURING: 15 growth stages; CONTAINS InterPro DOMAIN/s: Formiminotransferase, N-terminal subdomain (InterPro:IPR012886), Essential protein Yae1, N-terminal (InterPro:IPR019191), Formiminotransferas, N- and C-terminal subdomai…
HOMCHL003540	CR06G03780 folic acid binding / transferase IPR012886,IPR012886,IPR012886,IPR012886	HOMCHL003540	AT2G19870 tRNA/rRNA methyltransferase (SpoU) family protein; FUNCTIONS IN: methyltransferase activity, RNA binding, RNA methyltransferase activity; INVOLVED IN: RNA processing; LOCATED IN: chloroplast; CONTAINS InterPro DOMAIN/s: tRNA/rRNA methyltransferase, SpoU (InterPro:IPR001537), RNA methyltransferase TrmH, group 3 (InterPro:IPR004441), RNA 2-O ribose methyltransferase, substrate binding (In…
HOMCHL003549	CR13G00890 to vertebrate mitochondrial rRNA methyltransferase 1 homolog (S. cerevisiae) IPR001537,IPR013123,IPR004441	HOMCHL003549	AT4G00026 FUNCTIONS IN: molecular_function unknown; INVOLVED IN: biological_process unknown; LOCATED IN: chloroplast; EXPRESSED IN: cultured cell; CONTAINS InterPro DOMAIN/s: Mitochondrial inner membrane translocase complex, subunit Tim21 (InterPro:IPR013261); Has 35333 Blast hits to 34131 proteins in 2444 species: Archae - 798; Bacteria - 22429; Metazoa - 974; Fungi - 991; Plants - 531; Viruses …
HOMCHL003559	CR09G04170 mitochondrial inner membrane translocase IPR013261	HOMCHL003559	AT1G09450 Protein kinase superfamily protein; FUNCTIONS IN: protein kinase activity, ATP binding; INVOLVED IN: protein amino acid phosphorylation, N-terminal protein myristoylation; LOCATED IN: cellular_component unknown; EXPRESSED IN: 17 plant structures; EXPRESSED DURING: 11 growth stages; CONTAINS InterPro DOMAIN/s: Protein kinase, catalytic domain (InterPro:IPR000719); Has 302 Blast hits to 3…
HOMCHL003561	CR02G07390 haploid germ cell-specific IPR011009,IPR017441	HOMCHL003561	AT1G34350 unknown protein; FUNCTIONS IN: molecular_function unknown; INVOLVED IN: biological_process unknown; LOCATED IN: cellular_component unknown; EXPRESSED IN: 23 plant structures; EXPRESSED DURING: 13 growth stages.
HOMCHL003570	CR02G14780 stExt_fgenesh1_pm.C_chromosome_20763;pid=377408;prot=eq;tid=377415;transcript=eq	HOMCHL003570	AT2G18850 SET domain-containing protein; CONTAINS InterPro DOMAIN/s: SET domain (InterPro:IPR001214); BEST Arabidopsis thaliana protein match is: Rubisco methyltransferase family protein (TAIR:AT3G07670.1); Has 858 Blast hits to 854 proteins in 169 species: Archae - 0; Bacteria - 0; Metazoa - 224; Fungi - 205; Plants - 298; Viruses - 0; Other Eukaryotes - 131 (source: NCBI BLink).;SET domain-cont…
HOMCHL003579	CR13G02310 transcription factor, E2F and DP-related IPR003316,IPR014889,IPR001214,IPR011991	HOMCHL003579	AT1G08120 BEST Arabidopsis thaliana protein match is: Protein kinase superfamily protein (TAIR:AT5G26110.1); Has 235 Blast hits to 235 proteins in 96 species: Archae - 21; Bacteria - 0; Metazoa - 117; Fungi - 8; Plants - 47; Viruses - 0; Other Eukaryotes - 42 (source: NCBI BLink). AT5G26110 Protein kinase superfamily protein; FUNCTIONS IN: protein kinase activity, ATP binding; INVOLVED IN: protei…
HOMCHL003585	CR06G12160 hlre2_kg.scaffold_12000085;pid=144891;prot=eq;tid=144891;transcript=eq IPR011009	HOMCHL003585	AT3G22480 prefoldin 2 (PDF2); FUNCTIONS IN: unfolded protein binding; INVOLVED IN: protein folding; LOCATED IN: prefoldin complex; EXPRESSED IN: 22 plant structures; EXPRESSED DURING: 13 growth stages; CONTAINS InterPro DOMAIN/s: Prefoldin beta-like (InterPro:IPR002777), Prefoldin (InterPro:IPR009053); Has 423 Blast hits to 423 proteins in 206 species: Archae - 15; Bacteria - 0; Metazoa - 139; Fu…
HOMCHL003602	CR07G06300 Molecular chaperone Prefoldin, subunit 2 IPR002777,IPR009053	HOMCHL003602	AT1G54500 Rubredoxin-like superfamily protein; FUNCTIONS IN: electron carrier activity, metal ion binding; LOCATED IN: chloroplast thylakoid membrane, chloroplast; EXPRESSED IN: 21 plant structures; EXPRESSED DURING: 13 growth stages; CONTAINS InterPro DOMAIN/s: Rubredoxin, iron-binding site (InterPro:IPR018527), Rubredoxin-type Fe(Cys)4 protein (InterPro:IPR004039); Has 3108 Blast hits to 3080 p…
HOMCHL003613	CR07G00540 Crystal Structure Of The Rubredoxin Mutant From Pyrococcus Furiosus IPR004039,IPR004039,IPR004039,IPR001052,IPR001052	HOMCHL003613	AT1G80040 FUNCTIONS IN: molecular_function unknown; INVOLVED IN: biological_process unknown; LOCATED IN: chloroplast; EXPRESSED IN: 24 plant structures; EXPRESSED DURING: 15 growth stages; BEST Arabidopsis thaliana protein match is: Ubiquitin system component Cue protein (TAIR:AT5G32440.1). AT5G32440 Ubiquitin system component Cue protein; LOCATED IN: chloroplast; EXPRESSED IN: 24 plant structure…
HOMCHL003631	CR11G02720 u.g2677_t1;pid=284238;prot=eq;tid=284245;transcript=eq IPR003892,IPR003892	HOMCHL003631	AT2G47980 Essential to the monopolar orientation of the kinetochores during meiosis.;sister-chromatid cohesion protein 3 IPR016024,IPR020839,IPR013721
HOMCHL003633	CR17G08480 cohesin complex subunit IPR020839,IPR013721	HOMCHL003633	AT1G17330 Metal-dependent phosphohydrolase; FUNCTIONS IN: catalytic activity; INVOLVED IN: biological_process unknown; LOCATED IN: cellular_component unknown; EXPRESSED IN: 21 plant structures; EXPRESSED DURING: 13 growth stages; CONTAINS InterPro DOMAIN/s: Metal-dependent phosphohydrolase, HD subdomain (InterPro:IPR006674), Metal-dependent phosphohydrolase, HD domain (InterPro:IPR003607); Has 16…
HOMCHL003634	CR24G00210 Hydrolase, HD IPR003607	HOMCHL003634	AT1G18320 Mitochondrial import inner membrane translocase subunit Tim17/Tim22/Tim23 family protein; FUNCTIONS IN: protein transporter activity, P-P-bond-hydrolysis-driven protein transmembrane transporter activity; INVOLVED IN: protein transport; LOCATED IN: mitochondrial inner membrane, mitochondrial inner membrane presequence translocase complex; CONTAINS InterPro DOMAIN/s: Mitochondrial inner …
HOMCHL003647	CR01G04530 Mitochondrial import inner membrane translocase subunit tim-22 IPR003397	HOMCHL003647	AT2G03870 Small nuclear ribonucleoprotein family protein; CONTAINS InterPro DOMAIN/s: U6 snRNA-associated Sm-like protein LSm7 (InterPro:IPR017132), Like-Sm ribonucleoprotein (LSM) domain (InterPro:IPR001163), Like-Sm ribonucleoprotein (LSM) domain, eukaryotic/archaea-type (InterPro:IPR006649), Like-Sm ribonucleoprotein (LSM)-related domain (InterPro:IPR010920); BEST Arabidopsis thaliana protein …
HOMCHL003651	CR08G02960 chloroplast oxygen-evolving protein 3 IPR008797
HOMCHL003655	CR03G03360 small nuclear riboprotein, U6 sm-like protein IPR010920,IPR001163,IPR006649,IPR017132	HOMCHL003655	AT2G19380 RNA recognition motif (RRM)-containing protein; FUNCTIONS IN: RNA binding, zinc ion binding, nucleotide binding, nucleic acid binding; LOCATED IN: intracellular; EXPRESSED IN: 20 plant structures; EXPRESSED DURING: 10 growth stages; CONTAINS InterPro DOMAIN/s: Zinc finger, C2H2-like (InterPro:IPR015880), Zinc finger, C2H2, LYAR-type (InterPro:IPR014898), RNA recognition motif, RNP-1 (In…
HOMCHL003658	CR17G01050 RNA-binding protein	HOMCHL003658	AT1G35680 Ribosomal protein L21; FUNCTIONS IN: structural constituent of ribosome, RNA binding; INVOLVED IN: response to cold, translation; LOCATED IN: ribosome, chloroplast stroma, nucleus, chloroplast, chloroplast envelope; EXPRESSED IN: 23 plant structures; EXPRESSED DURING: 13 growth stages; CONTAINS InterPro DOMAIN/s: Ribosomal protein L21, conserved site (InterPro:IPR018258), Ribosomal prot…
HOMCHL003669	CR09G00550 mitochondrial ribosomal protein L21 IPR001787,IPR001787,IPR001787	HOMCHL003669	AT5G51040 unknown protein; FUNCTIONS IN: molecular_function unknown; INVOLVED IN: biological_process unknown; LOCATED IN: cellular_component unknown; EXPRESSED IN: 24 plant structures; EXPRESSED DURING: 15 growth stages; CONTAINS InterPro DOMAIN/s: Protein of unknown function DUF339 (InterPro:IPR005631). IPR005631,IPR005631,IPR005631
HOMCHL003691	CR12G14010 TPR repeat region family protein IPR005631,IPR005631,IPR005631	HOMCHL003691	AT3G07560 Encodes peroxin 13 (PEX13) involved in protein transport into peroxisomes, for example, peroxisomal import of nitric oxide synthase.;peroxin 13
HOMCHL003711	CR13G02760 glycine-rich protein	HOMCHL003711	AT5G56740 Encodes an enzyme with histone acetyltransferase activity. Histone H4 is the primary substrate for the enzyme. Prior acetylation of lysine 12 of histone H4 reduces radioactive acetylation by HAG2. HAG2 acetylates histone H4 lysine 12.;histone acetyltransferase of the GNAT family 2 IPR016181,IPR019467,IPR000182,IPR016181,IPR017380
HOMCHL003715	CR03G07920 Histone acetyltransferase type B catalytic subunit IPR016181,IPR016181	HOMCHL003715	ATCG00810 encodes a chloroplast ribosomal protein L22, a constituent of the large subunit of the ribosomal complex;ribosomal protein L22
HOMCHL003749	CR17G01060 pfkB-type carbohydrate kinase IPR011611
HOMCHL003760	CR12G07010 Terminal Coiled-Coil Dimer Domain Of C. Reinhardtii Sas-6
HOMCHL003764	CR13G03960 Ribosomal protein L22, bacterial IPR001063,IPR001063,IPR005727,IPR005727,IPR001063,IPR018260	HOMCHL003764	AT1G44890 BEST Arabidopsis thaliana protein match is: homolog of yeast oxidase assembly 1 (OXA1) (TAIR:AT5G62050.1); Has 40 Blast hits to 40 proteins in 7 species: Archae - 0; Bacteria - 0; Metazoa - 0; Fungi - 0; Plants - 39; Viruses - 0; Other Eukaryotes - 1 (source: NCBI BLink). AT2G46470 inner membrane protein OXA1-like (OXA1L); FUNCTIONS IN: molecular_function unknown; INVOLVED IN: protein i…
HOMCHL003794	CR16G08880 mitochondrial translocase OXA1 IPR001708,IPR001708	HOMCHL003794	AT5G46420 16S rRNA processing protein RimM family; FUNCTIONS IN: ribosome binding, nucleotidyltransferase activity; INVOLVED IN: metabolic process, rRNA processing, ribosome biogenesis; LOCATED IN: chloroplast; EXPRESSED IN: 22 plant structures; EXPRESSED DURING: 13 growth stages; CONTAINS InterPro DOMAIN/s: PRC-barrel (InterPro:IPR007903), UTP--glucose-1-phosphate uridylyltransferase (InterPro:I…
HOMCHL003832	CR03G09010 RimM-like protein IPR011961,IPR002676,IPR007903,IPR011961	HOMCHL003832	AT2G25310 FUNCTIONS IN: carbohydrate binding; INVOLVED IN: biological_process unknown; LOCATED IN: endomembrane system; EXPRESSED IN: 22 plant structures; EXPRESSED DURING: 13 growth stages; CONTAINS InterPro DOMAIN/s: Carbohydrate-binding-like fold (InterPro:IPR013784), Protein of unknown function DUF2012 (InterPro:IPR019008); BEST Arabidopsis thaliana protein match is: Protein of unknown functi…
HOMCHL003842	CR07G05970 UPF0480 protein C15orf24-like protein IPR019008,IPR013784	HOMCHL003842	AT1G07830 ribosomal protein L29 family protein; FUNCTIONS IN: structural constituent of ribosome; INVOLVED IN: translation; LOCATED IN: mitochondrion, ribosome, mitochondrial ribosome, intracellular; EXPRESSED IN: 22 plant structures; EXPRESSED DURING: 13 growth stages; CONTAINS InterPro DOMAIN/s: Ribosomal protein L47, mitochondrial (InterPro:IPR010729), Ribosomal protein L29 (InterPro:IPR001854…
HOMCHL003855	CR13G05520 ribosomal protein L29 family protein IPR010729,IPR010729	HOMCHL003855	AT5G36120 'cofactor assembly, complex C (B6F)' (CCB3); FUNCTIONS IN: molecular_function unknown; INVOLVED IN: cytochrome b6f complex assembly; LOCATED IN: chloroplast thylakoid membrane, chloroplast; CONTAINS InterPro DOMAIN/s: Protein of unknown function YGGT (InterPro:IPR003425); Has 30201 Blast hits to 17322 proteins in 780 species: Archae - 12; Bacteria - 1396; Metazoa - 17338; Fungi - 3422; …
HOMCHL003857	CR02G08670 stExt_fgenesh2_kg.C_50030;pid=182131;prot=eq;tid=182131;transcript=eq
HOMCHL003865	CR01G10890 CPLD43 protein required for cyt b6 assembly IPR003425	HOMCHL003865	AT5G44520 NagB/RpiA/CoA transferase-like superfamily protein; FUNCTIONS IN: ribose-5-phosphate isomerase activity; INVOLVED IN: glucose catabolic process to lactate and acetate, 5-phosphoribose 1-diphosphate biosynthetic process, reductive pentose-phosphate cycle, D-ribose catabolic process, pentose-phosphate shunt, non-oxidative branch; LOCATED IN: chloroplast; EXPRESSED IN: 24 plant structures;…
HOMCHL003866	CR07G00430 ribose-5 phosphate isomerase-related protein IPR004788,IPR004788	HOMCHL003866	AT2G40430 FUNCTIONS IN: molecular_function unknown; INVOLVED IN: biological_process unknown; LOCATED IN: cellular_component unknown; EXPRESSED IN: 22 plant structures; EXPRESSED DURING: 13 growth stages; CONTAINS InterPro DOMAIN/s: P60-like (InterPro:IPR011687), Tumour suppressor protein Gltscr2 (InterPro:IPR011211); Has 706 Blast hits to 639 proteins in 197 species: Archae - 0; Bacteria - 32; Me…
HOMCHL003875	CR07G07440 glioma tumor suppressor candidate region gene 2, isoform CRA IPR011687,IPR011687,IPR011687	HOMCHL003875	AT1G14620 DECOY (DECOY); CONTAINS InterPro DOMAIN/s: Ribosomal protein L46 (InterPro:IPR021757); Has 274 Blast hits to 274 proteins in 142 species: Archae - 0; Bacteria - 2; Metazoa - 83; Fungi - 120; Plants - 46; Viruses - 0; Other Eukaryotes - 23 (source: NCBI BLink).;decoy IPR021757
HOMCHL003886	CR14G01470 asa_Sanger_mRNA12732;pid=394684;prot=eq;tid=403033;transcript=eq
HOMCHL003915	CR03G09290 Mitochondrial ribosomal protein L17	HOMCHL003915	AT4G20280 Encodes TAF11, a putative TBP-associated factor (TBP: TATA binding protein).;TBP-associated factor 11 IPR009072,IPR009072,IPR006809,IPR006809
HOMCHL003922	CR01G02350 Transcription initiation factor TFIID subunit IPR006809,IPR009072,IPR009072,IPR006809	HOMCHL003922	AT2G17972 unknown protein; FUNCTIONS IN: molecular_function unknown; INVOLVED IN: biological_process unknown; LOCATED IN: chloroplast thylakoid membrane, chloroplast; EXPRESSED IN: 22 plant structures; EXPRESSED DURING: 14 growth stages; Has 34 Blast hits to 34 proteins in 17 species: Archae - 0; Bacteria - 0; Metazoa - 0; Fungi - 0; Plants - 34; Viruses - 0; Other Eukaryotes - 0 (source: NCBI BL…
HOMCHL003936	CR05G03050 stExt_fgenesh2_kg.C_60023;pid=182434;prot=eq;tid=182434;transcript=eq	HOMCHL003936	AT5G49010 Similar to the SLD5 component of GINS complex, which in other organism was shown to be involved in the initiation of DNA replication.;DNA replication protein-related IPR008591,IPR021151,IPR008591
HOMCHL003954	CR11G02450 genesh1_est.C_scaffold_33000010;pid=95661;prot=eq;tid=95661;transcript=eq
HOMCHL003990	CR09G01610 Subunit of the GINS complex (Sld5p, Psf1p, Psf2p, Psf3p) IPR008591,IPR008591,IPR021151	HOMCHL003990	AT5G51220 ubiquinol-cytochrome C chaperone family protein; CONTAINS InterPro DOMAIN/s: Ubiquinol-cytochrome c chaperone, CBP3 (InterPro:IPR007129), Ubiquinol-cytochrome c chaperone/UPF0174 (InterPro:IPR021150); Has 535 Blast hits to 535 proteins in 209 species: Archae - 0; Bacteria - 206; Metazoa - 176; Fungi - 54; Plants - 41; Viruses - 0; Other Eukaryotes - 58 (source: NCBI BLink).;ubiquinol-cy…
HOMCHL004059	CR01G11190 G patch domain containing protein IPR000467,IPR000467,IPR000467
HOMCHL004087	CR01G10800 KA_Chlre2_kg.scaffold_1000752;pid=206235;prot=eq;tid=206240;transcript=eq IPR007129,IPR021150	HOMCHL004087	AT2G37970 SOUL-1; FUNCTIONS IN: binding; INVOLVED IN: N-terminal protein myristoylation, red or far-red light signaling pathway; LOCATED IN: plasma membrane, vacuole; EXPRESSED IN: 25 plant structures; EXPRESSED DURING: 15 growth stages; CONTAINS InterPro DOMAIN/s: SOUL haem-binding protein (InterPro:IPR006917); BEST Arabidopsis thaliana protein match is: SOUL heme-binding family protein (TAIR:AT…
HOMCHL004099	CR13G01040 SOUL heme-binding protein IPR006917,IPR006917,IPR006917	HOMCHL004099
HOMCHL004106	CR10G04630 tRNA-specific adenosine deaminase-like protein 3 IPR016193,IPR002125
HOMCHL004117	CR01G06460 subunit of the signal recognition particle IPR003210,IPR009018,IPR003210,IPR003210,IPR009018
HOMCHL004162	CR10G07610 hlre2_kg.scaffold_4000130;pid=143007;prot=eq;tid=143007;transcript=eq IPR019310	HOMCHL004162	AT1G13330 Encodes the Arabidopsis Hop2 homologue. In other species, Hop2 is proposed to be involved in inter-homolog bias in double strand break repair.;Arabidopsis Hop2 homolog IPR010776,IPR010776
HOMCHL004179	CR06G07510 interacting protein IPR010776,IPR010776	HOMCHL004179	AT3G25100 Required for normal meiosis, may act in the last round of DNA replication prior to meiosis, sequence similar to yeast CDC45;cell division cycle 45 IPR003874,IPR003874
HOMCHL004204	CR06G04520 Cell division cycle 45 IPR003874,IPR003874	HOMCHL004204	AT3G25980 Encodes MAD2 (MITOTIC ARREST-DEFICIENT 2). May have the spindle assembly checkpoint protein functions conserved from yeast to humans.;DNA-binding HORMA family protein IPR003511,IPR003511,IPR003511
HOMCHL004213	CR18G00700 hlre2_kg.scaffold_41000070;pid=151878;prot=eq;tid=151878;transcript=eq IPR015940,IPR015940,IPR000449,IPR009060,IPR009057
HOMCHL004221	CR08G04590 The Conformational Dimer Of The Spindle Assembly Checkpoint Protein Mad2 IPR003511,IPR003511,IPR003511	HOMCHL004221	AT1G34380 5'-3' exonuclease family protein; FUNCTIONS IN: 5'-3' exonuclease activity, DNA binding, catalytic activity; INVOLVED IN: biological_process unknown; LOCATED IN: chloroplast; EXPRESSED IN: 21 plant structures; EXPRESSED DURING: 13 growth stages; CONTAINS InterPro DOMAIN/s: 5&apos;-3&apos; exonuclease, SAM-fold domain (InterPro:IPR020047), 5&apos;-3&apos; exonuclease, C-terminal subdomai…
HOMCHL004259	CR01G01720 kinetochore protein NUF2-like protein IPR005549,IPR005549
		HOMCHL004261	AT4G23620 Ribosomal protein L25/Gln-tRNA synthetase, anti-codon-binding domain; FUNCTIONS IN: cobalt ion binding, zinc ion binding; INVOLVED IN: translation; EXPRESSED IN: 22 plant structures; EXPRESSED DURING: 12 growth stages; CONTAINS InterPro DOMAIN/s: Ribosomal protein L25, beta domain (InterPro:IPR020057), Ribosomal protein L25/Gln-tRNA synthetase, anti-codon-binding domain (InterPro:IPR011…
HOMCHL004329	CR02G01810 ribosomal L25/TL5/CTC N-terminal 5S rRNA binding domain IPR020057,IPR011035	HOMCHL004329	AT2G41020 WW domain-containing protein; CONTAINS InterPro DOMAIN/s: WW/Rsp5/WWP (InterPro:IPR001202); Has 960 Blast hits to 908 proteins in 168 species: Archae - 0; Bacteria - 0; Metazoa - 521; Fungi - 106; Plants - 105; Viruses - 0; Other Eukaryotes - 228 (source: NCBI BLink).;WW domain-containing protein IPR001202,IPR001202,IPR001202,IPR001202,IPR001202,IPR001202,IPR001202,IPR001202,IPR001202
HOMCHL004386	CR12G09210 polyglutamine-binding protein 1 isoform IPR001202,IPR001202,IPR001202	HOMCHL004386	AT1G02870 FUNCTIONS IN: molecular_function unknown; INVOLVED IN: biological_process unknown; EXPRESSED IN: 23 plant structures; EXPRESSED DURING: 13 growth stages; CONTAINS InterPro DOMAIN/s: Ribosome biogenesis protein Nop16 (InterPro:IPR019002); Has 104 Blast hits to 104 proteins in 57 species: Archae - 0; Bacteria - 0; Metazoa - 0; Fungi - 63; Plants - 35; Viruses - 0; Other Eukaryotes - 6 (so…
HOMCHL004495	CR17G06440 u.g7578_t1;pid=289475;prot=eq;tid=289482;transcript=eq IPR019002	HOMCHL004495	AT4G00231 maternal effect embryo arrest 50 (MEE50); FUNCTIONS IN: binding; INVOLVED IN: embryo development ending in seed dormancy; LOCATED IN: cellular_component unknown; EXPRESSED IN: 24 plant structures; EXPRESSED DURING: 14 growth stages; CONTAINS InterPro DOMAIN/s: Armadillo-like helical (InterPro:IPR011989), Ataxin-10 domain (InterPro:IPR019156), Armadillo-type fold (InterPro:IPR016024); Ha…
HOMCHL004497	CR08G03340 m.chromosome_8_#_106;pid=337878;prot=eq;tid=337885;transcript=eq IPR019156	HOMCHL004497	AT4G37210 Tetratricopeptide repeat (TPR)-like superfamily protein; FUNCTIONS IN: binding; INVOLVED IN: biological_process unknown; LOCATED IN: cellular_component unknown; EXPRESSED IN: 23 plant structures; EXPRESSED DURING: 14 growth stages; CONTAINS InterPro DOMAIN/s: Tetratricopeptide TPR-1 (InterPro:IPR001440), Tetratricopeptide-like helical (InterPro:IPR011990), Tetratricopeptide repeat-conta…
HOMCHL004569	CR06G06590 cytochrome b-561-like protein IPR006593
HOMCHL004597	CR02G01190 g.chromosome_2_#_236_#_XP_001701868.1;pid=300797;prot=eq;tid=300804;transcript=eq IPR017909,IPR006311	HOMCHL004567	AT5G08060 unknown protein; FUNCTIONS IN: molecular_function unknown; INVOLVED IN: biological_process unknown; LOCATED IN: mitochondrion; EXPRESSED IN: 24 plant structures; EXPRESSED DURING: 16 growth stages; Has 42 Blast hits to 42 proteins in 17 species: Archae - 0; Bacteria - 0; Metazoa - 0; Fungi - 0; Plants - 41; Viruses - 0; Other Eukaryotes - 1 (source: NCBI BLink).
HOMCHL004687	CR12G00280 stExt_fgenesh2_kg.C_880015;pid=186014;prot=eq;tid=186014;transcript=eq	HOMCHL004687	AT3G59650 mitochondrial ribosomal protein L51/S25/CI-B8 family protein; FUNCTIONS IN: molecular_function unknown; INVOLVED IN: biological_process unknown; LOCATED IN: mitochondrion; EXPRESSED IN: 21 plant structures; EXPRESSED DURING: 12 growth stages; CONTAINS InterPro DOMAIN/s: Ribosomal protein/NADH dehydrogenase domain (InterPro:IPR007741).;mitochondrial ribosomal protein L51/S25/CI-B8 family…
HOMCHL004722	CR06G04620 mitochondrial ribosomal protein L51/S25/CI-B8 family protein IPR007741	HOMCHL004722	AT1G80190 Similar to the PSF1 component of GINS complex, which in other organism was shown to be involved in the initiation of DNA replication.;partner of SLD five 1 IPR005339
HOMCHL004775	CR01G04910 like protein IPR016177,IPR001471,IPR001471,IPR001471,IPR001471
HOMCHL004912	CR03G02840 replication complex GINS protein PSF1 putative IPR005339,IPR021151	HOMCHL004912	AT4G31720 Arabidopsis thaliana putative TBP-associated 15 kDa subunit protein (TAFII15);TBP-associated factor II 15 IPR003923,IPR003923,IPR003923,IPR003923,IPR003923,IPR003923
HOMCHL004928	CR16G01940 factor II IPR003923,IPR003923	HOMCHL004928	AT1G26550 FKBP-like peptidyl-prolyl cis-trans isomerase family protein; FUNCTIONS IN: isomerase activity; INVOLVED IN: biological_process unknown; LOCATED IN: cellular_component unknown; EXPRESSED IN: 24 plant structures; EXPRESSED DURING: 13 growth stages; CONTAINS InterPro DOMAIN/s: Peptidyl-prolyl cis-trans isomerase, PpiC-type (InterPro:IPR000297); BEST Arabidopsis thaliana protein match is: …
HOMCHL004963	CR02G12520 Protein dedA (Protein DSG-1) IPR015414
HOMCHL005051	CR02G09330 stExt_fgenesh1_pg.C_chromosome_20599;pid=342983;prot=eq;tid=342990;transcript=eq IPR018997
HOMCHL005087	CR01G12980 DnaJ-like protein IPR015609,IPR001623,IPR001623,IPR001623,IPR001623,IPR001623
HOMCHL005095	CR16G09470 m.chromosome_16_#_392;pid=341062;prot=eq;tid=341069;transcript=eq
		HOMCHL005226
