# Supplementary material for: Genome-wide patterns of selection–drift variation strongly associate with organismal traits across the green plant lineage
Source: Genome Res. 2024 Aug;34(8):1130–9. doi: 10.1101/gr.279002.124 (PMC11444171; doi:10.1101/gr.279002.124)
Supplement: Supplement 21 [file Supplemental_Data.zip]

Archive with 7 entries (4 files):
- Supplemental_Data/
- Supplemental_Data/alignments.tar
- Supplemental_Data/trees.tar
- __MACOSX/
- __MACOSX/Supplemental_Data/
- __MACOSX/Supplemental_Data/._alignments.tar
- __MACOSX/Supplemental_Data/._trees.tar
